# Supplementary material for: Improved angelization technique against background knowledge attack for 1:M microdata
Source: PeerJ Comput Sci. 2023 Mar 15;9:e1255. doi: 10.7717/peerj-cs.1255 (PMC10280459; doi:10.7717/peerj-cs.1255)
Supplement: Supplemental Information 1 [file peerj-cs-09-1255-s001.zip]

Archive with 16 entries (15 files):
- code/
- code/2chgesvalues.csv
- code/3choosehigher.csv
- code/3history1.csv
- code/3history2.csv
- code/adults - large dataset.csv
- code/adults.csv
- code/Adults1Final.txt
- code/BID.py
- code/conversion.py
- code/newqusi.csv
- code/readme.txt
- code/senstive.csv
- code/small adults dataset.csv
- code/splitting.py
- code/Transform.csv
