# Supplementary material for: Improved angelization technique against background knowledge attack for 1:M microdata
Source: PeerJ Comput Sci. 2023 Mar 15;9:e1255. doi: 10.7717/peerj-cs.1255 (PMC10280459; doi:10.7717/peerj-cs.1255)
Supplement: Supplemental Information 1 [file peerj-cs-09-1255-s001.zip › code/3choosehigher.csv]

	name	age	zipcode	Gender	symptoms
0	'A A RAGAN'	33	2138	Male	Mild
1	'A'	65	2138	Male	Mild
2	'AALFS'	46	2139	Male	High
3	'AALFSJEFFERY'	38	2138	Male	High
4	'AAMER'	54	2141	Male	a-symptimatic
5	'AAMODT'	44	2138	Male	a-symptimatic
6	'AAMODTMETTE'	97	2140	Male	Severe
7	'AARATI'	60	2139	Male	Severe
8	'AAREN'	73	2140	Male	LOW
9	'AARON'	37	2140	Male	LOW
10	'AARONARZU'	41	2139	Male	Mild
11	'AARONBLUESTEIN'	40	2138	Male	Mild
12	'AARONBRANDES'	48	2138	Male	High
13	'AARONBRUNER'	45	2140	Male	a-symptimatic
14	'AARONDANIEL'	55	2139	Female	a-symptimatic
15	'AARONIAN'	36	2138	Male	Severe
16	'AARONIANANN'	72	2138	Female	Severe
17	'AARONIANDAISY'	36	2139	Male	LOW
18	'AARONIANEDWARD'	33	2139	Male	LOW
19	'AARONIANRAY'	68	2140	Male	Mild
20	'AARONIANWINIFRED'	45	2139	Male	Mild
21	'AARONJANET'	40	2141	Male	High
22	'AARONJON'	45	2138	Male	High
23	'AARONJONATHAN'	37	2139	Female	a-symptimatic
24	'AARONKATHERINE'	54	2140	Male	a-symptimatic
25	'AARONPAUL'	50	2138	Male	Severe
26	'AARONSON'	47	2140	Female	Severe
27	'AARONSONLAWRENCE'	42	2138	Male	LOW
28	'AARY'	35	2139	Female	LOW
29	'ABAGAIL'	41	2139	Female	Mild
30	'ABANTO'	43	2138	Male	Mild
31	'ABANTOMARIO'	39	2139	Male	High
32	'ABATTE'	42	2138	Male	High
33	'ABATTEMONIQUE'	37	2140	Male	a-symptimatic
34	'ABBAS'	37	2139	Male	a-symptimatic
35	'ABBATE'	83	2139	Male	Severe
36	'ABBATEJANET'	64	2140	Female	Severe
37	'ABBATELISA'	38	2139	Male	LOW
38	'ABBE'	40	2138	Male	LOW
39	'ABBES'	36	2138	Male	Mild
40	'ABBESJMILI'	32	2138	Male	Mild
41	'ABBEY'	48	2138	Male	High
42	'ABBEYBOWMAN'	41	2140	Male	High
43	'ABBEYHILLARY'	65	2138	Male	a-symptimatic
44	'ABBIE'	46	2138	Male	a-symptimatic
45	'ABBINK'	69	2139	Male	Severe
46	'ABBINKANDREW'	80	2139	Female	Severe
47	'ABBOTT'	35	2138	Male	LOW
48	'ABBOTTALEXANDER'	51	2138	Female	LOW
49	'ABBOTTARTHUR'	44	2138	Male	Mild
50	'ABBOTTCHERYL'	41	2139	Male	Mild
51	'ABBOTTDENISE'	38	2141	Male	High
52	'ABBOTTJOHN'	37	2138	Male	High
53	'ABBOTTKATHERINE'	43	2138	Male	a-symptimatic
54	'ABBOTTKATRINA'	39	2139	Male	a-symptimatic
55	'ABBOTTKENNETH'	34	2138	Male	Severe
56	'ABBOTTM'	48	2140	Male	Severe
57	'ABBOTTROSE'	59	2142	Male	LOW
58	'ABBOTTSANDRA'	56	2138	Male	LOW
59	'ABBY'	44	2139	Female	Mild
60	'ABBYANN'	44	2141	Male	Mild
61	'ABCUNAS'	82	2141	Male	High
62	'ABCUNASMILDRED'	46	2140	Female	High
63	'ABDEL-GAWAD'	41	2140	Male	a-symptimatic
64	'ABDEL-GAWADRIAD'	61	2140	Male	a-symptimatic
65	'ABDELA'	64	2139	Female	Severe
66	'ABDELAABBAS'	59	2139	Male	Severe
67	'ABDELAAZIZ'	86	2140	Male	LOW
68	'ABDELAAZIZAITHSAINE'	37	2138	Male	LOW
69	'ABDELLA'	47	2138	Female	Mild
70	'ABDELLAMOHAMMED'	32	2138	Female	Mild
71	'ABDELMALEK'	62	2138	Male	High
72	'ABDELMALEKSAMI'	36	2140	Male	High
73	'ABDELRAZZAQ'	46	2138	Female	a-symptimatic
74	'ABDELRAZZAQIBRAHIM'	38	2140	Male	a-symptimatic
75	'ABDERRAHMANE'	83	2141	Male	Severe
76	'ABDERRAZAK'	46	2139	Male	Severe
77	'ABDI'	39	2138	Female	LOW
78	'ABDIMALIG'	44	2139	Male	LOW
79	'ABDIMOHAMED'	54	2138	Female	Mild
80	'ABDU'	45	2141	Male	Mild
81	'ABDUADEM'	49	2141	Female	High
82	'ABDUL MALIK'	41	2140	Male	High
83	'ABDUL MALIKGAIL'	60	2140	Male	a-symptimatic
84	'ABDUL'	81	2138	Male	a-symptimatic
85	'ABDUL-MALIK'	59	2138	Female	Severe
86	'ABDUL-MALIKNASIM'	35	2139	Male	Severe
87	'ABDULHAQQ'	35	2141	Male	LOW
88	'ABDULHAQQAHMAD'	38	2140	Male	LOW
89	'ABDULLAH'	72	2138	Male	Mild
90	'ABDULLAHKAMAL'	44	2138	Male	Mild
91	'ABDULMAJID'	47	2138	Female	High
92	'ABDULMAJIDAL-KHUDAIRI'	37	2140	Female	High
93	'ABDULWAHAB'	68	2139	Male	a-symptimatic
94	'ABDUS-SABOOR'	48	2139	Male	a-symptimatic
95	'ABDUS-SABOORNIYAH'	50	2139	Female	Severe
96	'ABDUZZAHIR'	95	2141	Male	Severe
97	'ABE'	101	2139	Male	LOW
98	'ABEBE'	37	2139	Male	LOW
99	'ABEDON'	46	2139	Male	Mild
100	'ABEDONTODD'	58	2139	Male	Mild
101	'ABEEL'	49	2139	Male	High
102	'ABEELDAPHNE'	42	2140	Male	High
103	'ABEELMAUD'	43	2141	Male	a-symptimatic
104	'ABEJONATHAM'	38	2138	Male	a-symptimatic
105	'ABEL'	46	2139	Male	Severe
106	'ABELCORA'	43	2140	Male	Severe
107	'ABELELISE'	44	2138	Male	LOW
108	'ABELERIK'	41	2138	Male	LOW
109	'ABELIN'	51	2139	Male	Mild
110	'ABELINMIREILLE'	67	2140	Male	Mild
111	'ABELMANN'	68	2139	Female	High
112	'ABELMANNCHARLES'	49	2138	Male	High
113	'ABELMANNRENA'	41	2140	Male	a-symptimatic
114	'ABELMANNWALTER'	63	2139	Male	a-symptimatic
115	'ABELON'	48	2138	Female	Severe
116	'ABELONMARTIN'	40	2139	Female	Severe
117	'ABELOVE'	57	2139	Male	LOW
118	'ABELOVEAMY'	40	2142	Male	LOW
119	'ABELROBERT'	37	2139	Female	Mild
120	'ABELSON'	76	2138	Male	Mild
121	'ABELSONMILTON'	74	2140	Female	High
122	'ABELSONOLIVIA'	68	2138	Male	High
123	'ABELY'	42	2138	Male	a-symptimatic
124	'ABELYWILLIAM'	55	2139	Male	a-symptimatic
125	'ABENDSTERN'	64	2139	Male	Severe
126	'ABENDSTERNROSE'	48	2139	Female	Severe
127	'ABERA'	42	2138	Male	LOW
128	'ABERAALULA'	47	2141	Female	LOW
129	'ABERNATHY'	68	2139	Female	Mild
130	'ABERNATHYANNIE'	49	2138	Male	Mild
131	'ABERNATHYDENISE'	38	2140	Male	High
132	'ABERNATHYDONALD'	82	2139	Male	High
133	'ABERNETHY'	52	2139	Male	a-symptimatic
134	'ABERNETHYHOLLY'	38	2141	Male	a-symptimatic
135	'ABERNETHYSTEVEN'	73	2138	Male	Severe
136	'ABHAYA'	69	2138	Male	Severe
137	'ABHAYAASTHANA'	65	2138	Male	LOW
138	'ABIDA'	78	2139	Male	LOW
139	'ABIGAEL'	39	2140	Male	Mild
140	'ABIGAIL'	55	2138	Male	Mild
141	'ABIGAILADAMS'	50	2139	Female	High
142	'ABIGAILBORDEN'	39	2141	Male	High
143	'ABIGAILBROWN'	54	2138	Female	a-symptimatic
144	'ABIGAILBURKE'	66	2138	Male	a-symptimatic
145	'ABILIO'	92	2139	Female	Severe
146	'ABILIOANTUNES'	45	2139	Male	Severe
147	'ABLANEDO'	59	2141	Female	LOW
148	'ABLANEDOAMY'	45	2139	Male	LOW
149	'ABNEY'	86	2139	Male	Mild
150	'ABNEYBOURNE'	45	2140	Male	Mild
151	'ABOUZEID'	39	2140	Male	High
152	'ABOUZEIDCHRISTIAN'	37	2139	Male	High
153	'ABRAHAADHANOM'	62	2139	Female	a-symptimatic
154	'ABRAHAM'	36	2138	Male	a-symptimatic
155	'ABRAHAMBARRY'	76	2140	Male	Severe
156	'ABRAHAMDANIEL'	84	2139	Male	Severe
157	'ABRAHAMGABRIEL'	56	2140	Male	LOW
158	'ABRAHAMHELEN'	53	2139	Male	LOW
159	'ABRAHAMMICHAEL'	55	2140	Male	Mild
160	'ABRAHAMRABINDRAN'	42	2138	Male	Mild
161	'ABRAHAMRUTH'	49	2139	Female	High
162	'ABRAHAMS'	40	2141	Male	High
163	'ABRAHAMSDAVID'	86	2138	Female	a-symptimatic
164	'ABRAHAMSHEELA'	32	2138	Male	a-symptimatic
165	'ABRAHAMSLUANN'	55	2140	Male	Severe
166	'ABRAHAMSMARC'	59	2139	Male	Severe
167	'ABRAHAMSON'	47	2139	Male	LOW
168	'ABRAHAMSONANDREA'	51	2141	Male	LOW
169	'ABRAHAMSONLEAH'	71	2138	Male	Mild
170	'ABRAM'	52	2138	Male	Mild
171	'ABRAMBLE'	52	2138	Male	High
172	'ABRAMO'	93	2140	Male	High
173	'ABRAMOEMMA'	43	2141	Male	a-symptimatic
174	'ABRAMOLEO'	35	2139	Male	a-symptimatic
175	'ABRAMOSALVATORE'	52	2139	Female	Severe
176	'ABRAMOSKIFRANK'	39	2140	Male	Severe
177	'ABRAMOWICZMARTA'	40	2139	Male	LOW
178	'ABRAMS'	69	2139	Male	LOW
179	'ABRAMSDONALDBRUCE'	48	2139	Male	Mild
180	'ABRAMSEADWINE'	50	2138	Male	Mild
181	'ABRAMSELIZABETH'	54	2138	Male	High
182	'ABRAMSJOAN'	90	2138	Female	High
183	'ABRAMSJOSHUA'	46	2138	Male	a-symptimatic
184	'ABRAMSMAURY'	52	2139	Male	a-symptimatic
185	'ABRAMSON'	42	2138	Male	Severe
186	'ABRAMSONANN'	38	2138	Male	Severe
187	'ABRAMSONDALE'	68	2139	Female	LOW
188	'ABRAMSONDEBORAH'	91	2141	Male	LOW
189	'ABRAMSONELLEN'	37	2139	Male	Mild
190	'ABRAMSONEUGENE'	34	2138	Male	Mild
191	'ABRAMSONJOHN'	37	2138	Male	High
192	'ABRAMSONMATTHEW'	52	2138	Male	High
193	'ABRAMSONNATHAN'	35	2138	Female	a-symptimatic
194	'ABRAMSONSCOTT'	42	2139	Male	a-symptimatic
195	'ABRAMSPHILIP'	38	2138	Male	Severe
196	'ABRAMSRUTH'	50	2139	Male	Severe
197	'ABRAMSSARAH'	43	2140	Female	LOW
198	'ABRAMSSTEVEN'	36	2138	Male	LOW
199	'ABRANTES'	34	2139	Male	Mild
200	'ABRANTESARMANDA'	38	2138	Male	Mild
201	'ABREU'	47	2139	Female	High
202	'ABREUARMANDO'	85	2138	Male	High
203	'ABREUCHARLES'	39	2138	Female	a-symptimatic
204	'ABREURICHARD'	38	2139	Female	a-symptimatic
205	'ABREUSALLY'	73	2140	Male	Severe
206	'ABT'	58	2138	Male	Severe
207	'ABTCLARK'	48	2139	Male	LOW
208	'ABTEILEEN'	37	2138	Female	LOW
209	'ABTWENDY'	39	2140	Male	Mild
210	'ABU-ADAL'	52	2139	Male	Mild
211	'ABU-ADALRASHID'	90	2138	Male	High
212	'ABU-EID'	33	2138	Male	High
213	'ABU-EIDDIANE'	78	2138	Male	a-symptimatic
214	'ABU-RUBIEH'	50	2138	Male	a-symptimatic
215	'ABU-RUBIEHJAMAL'	39	2138	Male	Severe
216	'ABUBAKA'	39	2141	Male	Severe
217	'ABUKHALIL'	51	2138	Male	LOW
218	'ABUKHALILZINAH'	41	2139	Female	LOW
219	'ABUL-JUBEIN'	40	2141	Female	Mild
220	'ABUL-JUBEINSARI'	50	2141	Male	Mild
221	'ABUSCH-MAGDER'	62	2139	Male	High
222	'ABUSCH-MAGDERDAVID'	39	2138	Male	High
223	'ABUSCH-MAGDERRUTH'	43	2139	Female	a-symptimatic
224	'ACCARDI'	65	2140	Female	a-symptimatic
225	'ACCARDIALFRED'	78	2139	Male	Severe
226	'ACCARDIRONALD'	60	2140	Female	Severe
227	'ACCARDIRUTH'	43	2140	Male	LOW
228	'ACCOLA'	68	2140	Male	LOW
229	'ACCOLAMOLLY'	52	2138	Female	Mild
230	'ACCOLANANCY'	57	2139	Male	Mild
231	'ACCOLATERESA'	46	2139	Male	High
232	'ACE'	74	2140	Male	High
233	'ACECHERYL'	52	2138	Male	a-symptimatic
234	'ACEDO'	42	2138	Male	a-symptimatic
235	'ACEDOROBERT'	56	2139	Male	Severe
236	'ACEITUNO'	44	2138	Male	Severe
237	'ACEITUNOJANE'	42	2139	Female	LOW
238	'ACENAS'	54	2138	Male	LOW
239	'ACENASKEITH'	42	2139	Male	Mild
240	'ACETO'	65	2139	Male	Mild
241	'ACETOALMIDORO'	32	2140	Male	High
242	'ACETOALMONDO'	63	2139	Female	High
243	'ACETOHENRY'	61	2138	Male	a-symptimatic
244	'ACETOORLANDO'	104	2138	Male	a-symptimatic
245	'ACETOTHEODORA'	97	2138	Female	Severe
246	'ACETOTHERESA'	33	2139	Male	Severe
247	'ACEVEDO'	56	2140	Male	LOW
248	'ACEVEDO-NATERS'	64	2140	Male	LOW
249	'ACEVEDO-NATERSMIRIAM'	48	2138	Male	Mild
250	'ACEVEDOLUIS'	88	2139	Male	Mild
251	'ACEVEDONATIVIDAD'	37	2140	Male	High
252	'ACEVEDORODNEY'	39	2138	Male	High
253	'ACEVEDOYESENIA'	82	2139	Male	a-symptimatic
254	'ACHACOSO'	85	2139	Male	a-symptimatic
255	'ACHACOSODENIS'	33	2138	Male	Severe
256	'ACHARYA'	55	2140	Male	Severe
257	'ACHARYASURASREE'	47	2141	Male	LOW
258	'ACHELIS'	79	2138	Male	LOW
259	'ACHELISKATIN'	31	2138	Male	Mild
260	'ACHMAD'	43	2139	Male	Mild
261	'ACHMAN'	40	2140	Male	High
262	'ACHMANDIANE'	37	2138	Male	High
263	'ACHTENBERG'	36	2139	Male	a-symptimatic
264	'ACHTENBERGANYA'	45	2140	Male	a-symptimatic
265	'ACIA'	35	2138	Male	Severe
266	'ACIAADAMS'	88	2139	Female	Severe
267	'ACKER'	35	2141	Male	LOW
268	'ACKERBERG'	47	2139	Male	LOW
269	'ACKERBERGPEGGY'	60	2139	Male	Mild
270	'ACKERBLOOM'	39	2139	Female	Mild
271	'ACKERBLOOMKRISTA'	46	2140	Male	High
272	'ACKERCLIFTON'	41	2139	Female	High
273	'ACKERLY'	54	2140	Female	a-symptimatic
274	'ACKERLYANNE'	35	2139	Male	a-symptimatic
275	'ACKERLYFRANCES'	51	2139	Male	Severe
276	'ACKERLYWILLIAM'	55	2138	Male	Severe
277	'ACKERMAN'	70	2139	Male	LOW
278	'ACKERMANCHRISTOPHER'	59	2138	Male	LOW
279	'ACKERMANFRANK'	71	2139	Male	Mild
280	'ACKERMANGEORGE'	58	2138	Male	Mild
281	'ACKERMANJAMES'	34	2138	Male	High
282	'ACKERMANKARL'	37	2140	Male	High
283	'ACKERMANN'	90	2139	Female	a-symptimatic
284	'ACKERMANNBARBARA'	56	2138	Female	a-symptimatic
285	'ACKERMANNPAUL'	48	2140	Male	Severe
286	'ACKERMICHELLE'	34	2138	Male	Severe
287	'ACKERSHAWN'	31	2140	Male	LOW
288	'ACKERVIRGINIA'	47	2140	Female	LOW
289	'ACKLIN'	48	2139	Male	Mild
290	'ACKLINKEVIN'	66	2138	Female	Mild
291	'ACKMAN'	47	2138	Male	High
292	'ACKMANJOANNE'	70	2139	Female	High
293	'ACLE'	98	2138	Male	a-symptimatic
294	'ACLEYEZMIN'	40	2138	Male	a-symptimatic
295	'ACOSTA'	52	2139	Male	Severe
296	'ACOSTALARRY'	59	2140	Male	Severe
297	'ACOSTASHIRALI'	52	2139	Male	LOW
298	'ACQUELINE'	76	2138	Male	LOW
299	'ACTON'	37	2141	Female	Mild
300	'ACTONGWEN'	41	2139	Male	Mild
301	'ACUFF'	58	2139	Male	High
302	'ACUFFW'	58	2140	Male	High
303	'ADA'	68	2138	Male	a-symptimatic
304	'ADAADELMAN'	43	2139	Male	a-symptimatic
305	'ADABORTOLUZZI'	34	2139	Male	Severe
306	'ADACHI'	53	2138	Male	Severe
307	'ADACHIELDORA'	60	2139	Male	LOW
308	'ADACHIJANET'	58	2140	Male	LOW
309	'ADACHIJIRO'	78	2138	Male	Mild
310	'ADAIR'	52	2139	Male	Mild
311	'ADAIRBURLINGHAM'	42	2140	Female	High
312	'ADALYN'	47	2142	Male	High
313	'ADALYNBIGELOW'	50	2138	Male	a-symptimatic
314	'ADAM'	37	2139	Male	a-symptimatic
315	'ADAMAPT'	92	2138	Male	Severe
316	'ADAMARTIS'	32	2138	Male	Severe
317	'ADAMBANKER'	36	2138	Male	LOW
318	'ADAMBARTOW'	37	2139	Male	LOW
319	'ADAMBERREY'	32	2142	Female	Mild
320	'ADAMBRENNER'	31	2139	Male	Mild
321	'ADAMBROOK'	43	2139	Male	High
322	'ADAMDANIEL'	31	2138	Male	High
323	'ADAMKIEWICZ'	55	2138	Male	a-symptimatic
324	'ADAMKIEWICZGARY'	34	2139	Male	a-symptimatic
325	'ADAMMOHAMED'	37	2141	Male	Severe
326	'ADAMOWICZ'	37	2138	Male	Severe
327	'ADAMOWICZJEAN'	46	2138	Male	LOW
328	'ADAMOWICZMICHAEL'	38	2139	Male	LOW
329	'ADAMS'	55	2139	Female	Mild
330	'ADAMSABIGAIL'	54	2139	Male	Mild
331	'ADAMSACIA'	44	2138	Male	High
332	'ADAMSADELAIDE'	41	2142	Female	High
333	'ADAMSALYCE'	39	2138	Male	a-symptimatic
334	'ADAMSAMELIA'	55	2138	Male	a-symptimatic
335	'ADAMSAMY'	41	2139	Male	Severe
336	'ADAMSBETSY'	39	2139	Male	Severe
337	'ADAMSBONNIE'	40	2141	Female	LOW
338	'ADAMSBRIAN'	37	2140	Female	LOW
339	'ADAMSCHAD'	66	2139	Male	Mild
340	'ADAMSCHARLES'	37	2141	Male	Mild
341	'ADAMSCHRISTOPHER'	34	2138	Male	High
342	'ADAMSCYNTHIA'	59	2138	Male	High
343	'ADAMSDAVID'	54	2139	Female	a-symptimatic
344	'ADAMSDEVEREUX'	72	2138	Male	a-symptimatic
345	'ADAMSDIANE'	53	2139	Male	Severe
346	'ADAMSDOROTHY'	61	2138	Female	Severe
347	'ADAMSEDWARD'	90	2140	Male	LOW
348	'ADAMSELIZABETH'	72	2139	Male	LOW
349	'ADAMSERSKINE'	40	2140	Male	Mild
350	'ADAMSEUGENE'	99	2138	Male	Mild
351	'ADAMSF'	59	2140	Male	High
352	'ADAMSGLEN'	41	2139	Male	High
353	'ADAMSGRETCHEN'	46	2139	Male	a-symptimatic
354	'ADAMSGWENDOLYN'	51	2138	Male	a-symptimatic
355	'ADAMSHANNAH'	39	2139	Male	Severe
356	'ADAMSHEATHER'	36	2139	Male	Severe
357	'ADAMSJACQUELINE'	65	2140	Female	LOW
358	'ADAMSJAMES'	43	2139	Male	LOW
359	'ADAMSJAMILA'	43	2140	Male	Mild
360	'ADAMSJASON'	52	2140	Male	Mild
361	'ADAMSJEFFREY'	57	2139	Male	High
362	'ADAMSJENNIFER'	42	2141	Female	High
363	'ADAMSJOEL'	40	2139	Male	a-symptimatic
364	'ADAMSJOHN'	91	2140	Male	a-symptimatic
365	'ADAMSJULIA'	50	2138	Female	Severe
366	'ADAMSKATHERINE'	43	2138	Male	Severe
367	'ADAMSKATIE'	38	2138	Female	LOW
368	'ADAMSKENNETH'	46	2139	Male	LOW
369	'ADAMSKHIRA'	80	2140	Male	Mild
370	'ADAMSLAURA'	41	2139	Male	Mild
371	'ADAMSLISA'	65	2138	Male	High
372	'ADAMSLUCILLE'	89	2141	Male	High
373	'ADAMSLUCY'	76	2141	Male	a-symptimatic
374	'ADAMSMALAIKA'	54	2140	Male	a-symptimatic
375	'ADAMSMARGERY'	41	2138	Male	Severe
376	'ADAMSMARIE'	40	2138	Male	Severe
377	'ADAMSMARJORIE'	71	2139	Male	LOW
378	'ADAMSMARK'	47	2140	Male	LOW
379	'ADAMSMEGIN'	39	2139	Female	Mild
380	'ADAMSMICHAEL'	107	2138	Male	Mild
381	'ADAMSMIRIAM'	34	2139	Male	High
382	'ADAMSNANCY'	45	2138	Female	High
383	'ADAMSNICOLE'	42	2141	Female	a-symptimatic
384	'ADAMSON'	62	2138	Male	a-symptimatic
385	'ADAMSONALMA'	72	2138	Male	Severe
386	'ADAMSONELOISE'	56	2140	Female	Severe
387	'ADAMSONEUNICE'	36	2138	Male	LOW
388	'ADAMSONGEORGINA'	36	2138	Male	LOW
389	'ADAMSONSEABRON'	35	2138	Male	Mild
390	'ADAMSPEGGY'	65	2138	Male	Mild
391	'ADAMSPENELOPE'	92	2139	Male	High
392	'ADAMSPRISCILLA'	36	2141	Male	High
393	'ADAMSRACHEL'	41	2138	Male	a-symptimatic
394	'ADAMSRAWHL'	86	2139	Female	a-symptimatic
395	'ADAMSRHASHIDA'	104	2140	Male	Severe
396	'ADAMSRICHARD'	39	2140	Male	Severe
397	'ADAMSROBERT'	78	2138	Male	LOW
398	'ADAMSROLAND'	94	2138	Female	LOW
399	'ADAMSRONALD'	86	2141	Male	Mild
400	'ADAMSSARAH'	56	2139	Male	Mild
401	'ADAMSSHARON'	69	2138	Male	High
402	'ADAMSSHIRLEY'	46	2139	Male	High
403	'ADAMSSTEPHEN'	60	2140	Male	a-symptimatic
404	'ADAMSSUSAN'	52	2140	Female	a-symptimatic
405	'ADAMSTRACY'	92	2139	Male	Severe
406	'ADAMSVERNON'	67	2139	Male	Severe
407	'ADAMSVIRGINIA'	66	2139	Male	LOW
408	'ADAMSWILLIAM'	89	2139	Male	LOW
409	'ADARIHALL'	61	2139	Male	Mild
410	'ADARIHALLHEDY'	36	2140	Male	Mild
411	'ADARIO'	32	2139	Male	High
412	'ADARIOJANE'	83	2138	Male	High
413	'ADARIOMARY'	77	2138	Male	a-symptimatic
414	'ADARIOWILLIAM'	103	2140	Female	a-symptimatic
415	'ADDIE'	98	2138	Male	Severe
416	'ADDIS'	49	2140	Male	Severe
417	'ADDISBARTON'	86	2140	Male	LOW
418	'ADDISON'	49	2139	Male	LOW
419	'ADDISONROBERT'	83	2139	Male	Mild
420	'ADDISONSUSAN'	48	2138	Female	Mild
421	'ADDONIZIO'	44	2138	Male	High
422	'ADDONIZIOFRED'	38	2139	Male	High
423	'ADDONIZIOMARY'	57	2139	Male	a-symptimatic
424	'ADDONIZIONANCY'	98	2142	Male	a-symptimatic
425	'ADEAN'	59	2139	Male	Severe
426	'ADEFUIN'	111	2139	Female	Severe
427	'ADEFUINJOANN'	83	2140	Male	LOW
428	'ADEL'	42	2141	Male	LOW
429	'ADELAIDA'	40	2140	Male	Mild
430	'ADELAIDE'	49	2140	Male	Mild
431	'ADELAIDEADAMS'	36	2138	Male	High
432	'ADELAIDEAITKEN'	91	2139	Male	High
433	'ADELAIDEBEAN'	52	2138	Female	a-symptimatic
434	'ADELBERG'	96	2141	Male	a-symptimatic
435	'ADELBERGBRUCE'	62	2140	Male	Severe
436	'ADELBERGROBERT'	69	2139	Male	Severe
437	'ADELE'	74	2141	Male	LOW
438	'ADELHILARY'	87	2138	Male	LOW
439	'ADELIA'	38	2138	Female	Mild
440	'ADELINA'	42	2140	Female	Mild
441	'ADELINABARBOSA'	51	2139	Male	High
442	'ADELINE'	38	2140	Male	High
443	'ADELINEBERK'	39	2141	Female	a-symptimatic
444	'ADELL'	40	2138	Male	a-symptimatic
445	'ADELLA'	35	2140	Female	Severe
446	'ADELLAARINELLA'	83	2139	Female	Severe
447	'ADELLE'	103	2138	Male	LOW
448	'ADELMAN'	92	2139	Male	LOW
449	'ADELMANADA'	62	2139	Male	Mild
450	'ADELMANHELEN'	42	2138	Male	Mild
451	'ADELMANJAYNE'	48	2139	Male	High
452	'ADELMANMIRIAM'	65	2138	Male	High
453	'ADELMANN'	41	2141	Male	a-symptimatic
454	'ADELMANNDANIEL'	94	2139	Male	a-symptimatic
455	'ADELMANNJOHN'	60	2141	Female	Severe
456	'ADELMANNPATRICIA'	63	2140	Male	Severe
457	'ADELMANPHILIP'	84	2138	Female	LOW
458	'ADELMO'	68	2139	Male	LOW
459	'ADELSON'	67	2141	Female	Mild
460	'ADELSONEDWARD'	44	2139	Female	Mild
461	'ADELSONELLEN'	43	2138	Male	High
462	'ADELSONERIC'	45	2139	Male	High
463	'ADELSONIRIS'	57	2138	Male	a-symptimatic
464	'ADELSONLEE'	82	2139	Male	a-symptimatic
465	'ADELSONSTEPHAN'	40	2138	Male	Severe
466	'ADELSTEIN'	84	2141	Female	Severe
467	'ADELSTEINMAXINE'	57	2138	Male	LOW
468	'ADEM'	35	2138	Male	LOW
469	'ADEMABDU'	50	2139	Male	Mild
470	'ADEMAHMED'	45	2138	Female	Mild
471	'ADEMNEGIAT'	76	2139	Male	High
472	'ADEMNURIT'	57	2140	Male	High
473	'ADEN'	58	2138	Male	a-symptimatic
474	'ADENA'	41	2139	Female	a-symptimatic
475	'ADEWOLE'	51	2139	Male	Severe
476	'ADEWOLETINUOLA'	37	2138	Male	Severe
477	'ADGATE'	50	2140	Male	LOW
478	'ADGATEBARBARA'	32	2138	Male	LOW
479	'ADHANOM'	40	2139	Male	Mild
480	'ADIDA'	43	2139	Female	Mild
481	'ADIDABENJAMIN'	75	2138	Female	High
482	'ADINA'	85	2138	Male	High
483	'ADINAADLER'	86	2138	Male	a-symptimatic
484	'ADINE'	82	2139	Female	a-symptimatic
485	'ADIT'	63	2138	Female	Severe
486	'ADKINS'	70	2140	Male	Severe
487	'ADKINS-TAYLOR'	38	2140	Male	LOW
488	'ADKINS-TAYLORBRIDGET'	49	2139	Male	LOW
489	'ADKINSCAROLYN'	46	2138	Male	Mild
490	'ADKINSDANIEL'	80	2139	Male	Mild
491	'ADKINSDAWN'	37	2138	Female	High
492	'ADKINSGLORIA'	71	2138	Male	High
493	'ADKINSJASON'	56	2139	Male	a-symptimatic
494	'ADKINSLAWRENCE'	61	2138	Female	a-symptimatic
495	'ADKINSMARCIA'	67	2138	Female	Severe
496	'ADKINSMARY'	55	2139	Male	Severe
497	'ADKINSMIRIAM'	94	2138	Male	LOW
498	'ADKINSSTEVEN'	76	2138	Male	LOW
499	'ADLAKHA'	43	2138	Male	Mild
500	'ADLAKHACHARU'	72	2140	Male	Mild
501	'ADLER'	60	2139	Male	High
502	'ADLER-CHEBBO'	94	2139	Female	High
503	'ADLER-CHEBBOJOANNE'	55	2138	Male	a-symptimatic
504	'ADLERADINA'	45	2140	Male	a-symptimatic
505	'ADLERANDY'	75	2138	Male	Severe
506	'ADLERARTHUR'	40	2141	Male	Severe
507	'ADLERBARRY'	55	2141	Female	LOW
508	'ADLERELIYANA'	43	2138	Female	LOW
509	'ADLERGARY'	35	2138	Male	Mild
510	'ADLERJAMES'	63	2139	Male	Mild
511	'ADLERJOHN'	45	2139	Male	High
512	'ADLERKATHERINE'	53	2138	Male	High
513	'ADLERLAUREN'	44	2138	Male	a-symptimatic
514	'ADLERMICHAEL'	78	2138	Male	a-symptimatic
515	'ADLERPENNY'	40	2138	Male	Severe
516	'ADOLF'	61	2140	Male	Severe
517	'ADOLFO'	65	2141	Male	LOW
518	'ADOLPH'	80	2141	Male	LOW
519	'ADOLPHBALORDI'	64	2139	Female	Mild
520	'ADOLPHUS'	66	2138	Female	Mild
521	'ADON'	76	2142	Male	High
522	'ADONICA'	43	2140	Male	High
523	'ADONNA'	47	2140	Male	a-symptimatic
524	'ADOURIAN'	97	2139	Male	a-symptimatic
525	'ADOURIANARAM'	46	2140	Male	Severe
526	'ADREENA'	94	2138	Female	Severe
527	'ADREENABARMAKIAN'	76	2140	Male	LOW
528	'ADREYAYNN'	42	2139	Male	LOW
529	'ADRIA'	56	2141	Male	Mild
530	'ADRIAN'	58	2140	Female	Mild
531	'ADRIANA'	87	2140	Male	High
532	'ADRIANAAMATO'	48	2139	Male	High
533	'ADRIANABRISCOE'	46	2139	Male	a-symptimatic
534	'ADRIANBOWLES'	51	2139	Female	a-symptimatic
535	'ADRIANCE'	51	2141	Male	Severe
536	'ADRIANCEELIZABETH'	99	2140	Male	Severe
537	'ADRIANE'	42	2141	Male	LOW
538	'ADRIANEBISHKO'	117	2138	Male	LOW
539	'ADRIANO'	53	2138	Male	Mild
540	'ADRIANOHELENA'	73	2140	Male	Mild
541	'ADRIANOMARIANA'	38	2141	Male	High
542	'ADRIEN'	41	2139	Female	High
543	'ADRIENNE'	45	2140	Male	a-symptimatic
544	'ADRIENNEALTMAN'	58	2141	Male	a-symptimatic
545	'ADRIENNEBAILEY'	46	2138	Male	Severe
546	'ADRIENNEBERNARD'	76	2138	Female	Severe
547	'ADRIENNEBOGHOSIAN'	41	2139	Female	LOW
548	'ADUBI'	39	2138	Male	LOW
549	'ADUBIALFRED'	83	2139	Male	Mild
550	'AESCHLIMAN'	31	2138	Male	Mild
551	'AESCHLIMANBARBARA'	63	2141	Male	High
552	'AESCHLIMANJOHANNA'	34	2140	Male	High
553	'AFABILIO'	39	2138	Male	a-symptimatic
554	'AFENDULIS'	72	2141	Male	a-symptimatic
555	'AFENDULISCHRISTOPHER'	43	2139	Male	Severe
556	'AFFELDT'	64	2138	Female	Severe
557	'AFFELDTSTEVEN'	45	2139	Male	LOW
558	'AFFLECK'	43	2139	Male	LOW
559	'AFFLECKCHRISTOPHER'	53	2139	Female	Mild
560	'AFONSO'	62	2139	Male	Mild
561	'AFONSOANTONIO'	71	2138	Male	High
562	'AFONSOMANUEL'	53	2138	Male	High
563	'AFONSOMANUELA'	33	2138	Male	a-symptimatic
564	'AFRI'	55	2139	Male	a-symptimatic
565	'AFROZE'	66	2138	Male	Severe
566	'AFSAR'	42	2138	Male	Severe
567	'AFTAB'	55	2139	Male	LOW
568	'AFTANDILIANS'	32	2138	Male	LOW
569	'AFTANDILIANSAMALIA'	55	2140	Male	Mild
570	'AFTRING'	94	2139	Female	Mild
571	'AFTRINGROBERT'	96	2139	Female	High
572	'AGABIAN'	62	2138	Male	High
573	'AGABIANSUSAN'	65	2139	Male	a-symptimatic
574	'AGANE'	54	2140	Male	a-symptimatic
575	'AGANEHASHIM'	65	2139	Female	Severe
576	'AGANEJABARTI'	49	2140	Male	Severe
577	'AGAPITE'	57	2138	Female	LOW
578	'AGAPITEJULIE'	41	2138	Male	LOW
579	'AGARD'	72	2139	Male	Mild
580	'AGARDEBERT'	72	2140	Male	Mild
581	'AGARDELAINE'	59	2138	Male	High
582	'AGARDLAVERNE'	86	2138	Female	High
583	'AGARDMARK'	38	2139	Male	a-symptimatic
584	'AGARDPAULINE'	40	2138	Male	a-symptimatic
585	'AGARDRUTH'	37	2139	Male	Severe
586	'AGARWALE'	37	2140	Male	Severe
587	'AGARWALEASEEM'	36	2138	Male	LOW
588	'AGATE'	72	2142	Male	LOW
589	'AGATEMARJORIE'	37	2139	Male	Mild
590	'AGATHA'	96	2140	Male	Mild
591	'AGATHABOLIVER'	45	2142	Male	High
592	'AGATHE'	31	2140	Male	High
593	'AGEE'	99	2138	Male	a-symptimatic
594	'AGEEDAVID'	40	2141	Male	a-symptimatic
595	'AGERBAK'	64	2138	Male	Severe
596	'AGERBAKMICHAEL'	38	2138	Male	Severe
597	'AGGARWAL'	64	2140	Male	LOW
598	'AGGARWALSHERI'	38	2139	Male	LOW
599	'AGGER'	60	2139	Male	Mild
600	'AGGERJONATHAN'	61	2140	Male	Mild
601	'AGGERSUSAN'	57	2138	Male	High
602	'AGHAJANIAN'	37	2140	Male	High
603	'AGHAJANIANANDREW'	49	2139	Male	a-symptimatic
604	'AGHAJANIANLYNN'	57	2139	Male	a-symptimatic
605	'AGIN'	61	2140	Male	Severe
606	'AGINRUBIN'	63	2140	Male	Severe
607	'AGLIARDO'	48	2138	Male	LOW
608	'AGLIARDOMICHAEL'	99	2139	Female	LOW
609	'AGLIO'	102	2139	Male	Mild
610	'AGLIOLINDA'	89	2142	Male	Mild
611	'AGNES'	79	2139	Male	High
612	'AGNESBISOL'	88	2138	Male	High
613	'AGNESBOGDAN'	44	2140	Male	a-symptimatic
614	'AGNESBREEN'	35	2138	Female	a-symptimatic
615	'AGNESBURKE'	52	2138	Male	Severe
616	'AGNETA'	60	2140	Female	Severe
617	'AGNETABREITENSTEIN'	44	2139	Male	LOW
618	'AGNETE'	50	2138	Male	LOW
619	'AGNEW'	63	2138	Male	Mild
620	'AGNEWJOHN'	92	2138	Male	Mild
621	'AGNEWMARIAN'	83	2138	Male	High
622	'AGNIESZKA'	67	2138	Female	High
623	'AGNITTI'	91	2140	Male	a-symptimatic
624	'AGNITTICHRISTINE'	69	2138	Male	a-symptimatic
625	'AGOOS'	33	2139	Male	Severe
626	'AGOOSANDREW'	94	2139	Male	Severe
627	'AGOSNA'	70	2141	Male	LOW
628	'AGOSNACHRISTOPHER'	93	2140	Female	LOW
629	'AGOSTINO'	62	2140	Male	Mild
630	'AGOSTINOMARGARET'	38	2138	Male	Mild
631	'AGRANAT'	46	2141	Female	High
632	'AGRANATAYALA'	85	2139	Male	High
633	'AGRAWAL'	51	2140	Female	a-symptimatic
634	'AGRAWALANJANA'	51	2139	Male	a-symptimatic
635	'AGRAWALAPARNA'	44	2138	Male	Severe
636	'AGRAWALKRISHNA'	37	2139	Male	Severe
637	'AGRAWALREENA'	37	2138	Female	LOW
638	'AGRAZ'	54	2138	Male	LOW
639	'AGRAZDAVID'	67	2138	Female	Mild
640	'AGREDANO'	77	2138	Female	Mild
641	'AGREDANOFELIPE'	64	2139	Male	High
642	'AGRITHA'	40	2138	Male	High
643	'AGRITHAANNEITA'	42	2140	Male	a-symptimatic
644	'AGRITHAHARRY'	37	2139	Female	a-symptimatic
645	'AGUAYO'	57	2139	Male	Severe
646	'AGUAYOERNEST'	32	2138	Male	Severe
647	'AGUDELO'	37	2139	Female	LOW
648	'AGUDELOSYLVIA'	49	2139	Male	LOW
649	'AGUEDA'	95	2138	Male	Mild
650	'AGUEDAALVES'	39	2140	Male	Mild
651	'AGUERO'	40	2139	Male	High
652	'AGUEROKATHLEEN'	58	2138	Male	High
653	'AGUIAR'	53	2141	Male	a-symptimatic
654	'AGUIARDEIDRE'	67	2138	Male	a-symptimatic
655	'AGUIARLUCIA'	66	2139	Male	Severe
656	'AGUIARMARIA'	33	2140	Male	Severe
657	'AGUIARPAUL'	32	2138	Male	LOW
658	'AGUILAR'	35	2140	Male	LOW
659	'AGUILAR-SANJUAN'	31	2138	Male	Mild
660	'AGUILAR-SANJUANKARIN'	33	2139	Male	Mild
661	'AGUILAROSCAR'	41	2138	Female	High
662	'AGUIRE'	33	2138	Male	High
663	'AGUIREEVELYN'	75	2138	Male	a-symptimatic
664	'AHAFI'	50	2139	Male	a-symptimatic
665	'AHAFISUOD'	76	2140	Female	Severe
666	'AHAGHOTU'	46	2140	Male	Severe
667	'AHAGHOTUNNENNA'	39	2138	Male	LOW
668	'AHARONIAN'	34	2138	Female	LOW
669	'AHARONIANGARABET'	76	2138	Male	Mild
670	'AHEARN'	52	2140	Male	Mild
671	'AHEARNJOHN'	65	2138	Female	High
672	'AHEARNJUDITH'	56	2139	Male	High
673	'AHEARNKATHLEEN'	41	2139	Male	a-symptimatic
674	'AHEBERG'	45	2139	Male	a-symptimatic
675	'AHEBERGGRETEHEN'	47	2139	Male	Severe
676	'AHERN'	49	2139	Female	Severe
677	'AHERNCHRISTINE'	36	2139	Male	LOW
678	'AHERNCHRISTOPHER'	39	2138	Male	LOW
679	'AHERNEDWARD'	34	2139	Male	Mild
680	'AHERNEVELYN'	39	2140	Female	Mild
681	'AHERNJANET'	39	2138	Male	High
682	'AHERNKATHLEEN'	86	2140	Female	High
683	'AHERNMAUREEN'	37	2139	Female	a-symptimatic
684	'AHERNMICHAEL'	61	2139	Female	a-symptimatic
685	'AHERNMICHELE'	51	2139	Male	Severe
686	'AHERNPAUL'	97	2138	Male	Severe
687	'AHERNROBERT'	41	2139	Male	LOW
688	'AHERNSTEPHEN'	36	2138	Male	LOW
689	'AHLBERG'	96	2138	Female	Mild
690	'AHLBERGGRETEHEN'	33	2141	Male	Mild
691	'AHLBERGMARGARETA'	42	2138	Male	High
692	'AHLBERGRAYMOND'	52	2139	Male	High
693	'AHLBORG'	51	2139	Male	a-symptimatic
694	'AHLBORGWENDY'	39	2140	Male	a-symptimatic
695	'AHLGREN'	51	2140	Male	Severe
696	'AHLGRENGLORIA'	55	2138	Male	Severe
697	'AHLGRENLYNN'	36	2138	Male	LOW
698	'AHMAD'	62	2139	Male	LOW
699	'AHMADABDULHAQQ'	43	2141	Female	Mild
700	'AHMADALKURDI'	66	2138	Male	Mild
701	'AHMADAMTUL'	65	2138	Male	High
702	'AHMADATTA'	54	2141	Male	High
703	'AHMADJAMAL'	47	2138	Male	a-symptimatic
704	'AHMADJIAN'	49	2138	Male	a-symptimatic
705	'AHMADJIANMARK'	35	2138	Male	Severe
706	'AHMADRASHIDAH'	40	2139	Male	Severe
707	'AHMADTAZEEN'	40	2140	Male	LOW
708	'AHMAMAD'	46	2139	Male	LOW
709	'AHMAMADALLAL'	39	2141	Male	Mild
710	'AHMED'	49	2139	Male	Mild
711	'AHMEDADEM'	46	2139	Male	High
712	'AHMEDALI'	73	2138	Female	High
713	'AHMEDSHAHED'	43	2139	Male	a-symptimatic
714	'AHN'	53	2139	Male	a-symptimatic
715	'AHNA'	37	2138	Male	Severe
716	'AHNEDWARD'	35	2138	Male	Severe
717	'AHNER'	49	2138	Male	LOW
718	'AHNERBETH'	46	2139	Male	LOW
719	'AHNJEAN'	32	2138	Male	Mild
720	'AHNNARAI'	50	2139	Male	Mild
721	'AHNSUHNNE'	52	2138	Male	High
722	'AHO'	78	2138	Male	High
723	'AHOBRIAN'	45	2139	Male	a-symptimatic
724	'AHOLA'	41	2138	Male	a-symptimatic
725	'AHOLAEDWARD'	81	2141	Male	Severe
726	'AHOUSE'	86	2140	Male	Severe
727	'AHOUSEHARRIET'	65	2138	Female	LOW
728	'AHSAN'	62	2139	Female	LOW
729	'AHSANULLAH'	90	2138	Male	Mild
730	'AHSANULLAHELIZABETH'	34	2138	Female	Mild
731	'AHSANULLAHSHAH'	48	2138	Male	High
732	'AHUMADA'	59	2141	Female	High
733	'AHUMADAPETER'	37	2138	Female	a-symptimatic
734	'AIBEL'	73	2138	Female	a-symptimatic
735	'AIBELILENE'	49	2138	Male	Severe
736	'AICHELMANN'	37	2138	Female	Severe
737	'AICHELMANNRICHARD'	33	2139	Male	LOW
738	'AIDA'	62	2138	Male	LOW
739	'AIDABEKELE'	40	2140	Male	Mild
740	'AIDEUIS'	52	2140	Male	Mild
741	'AIDEUISBLANCHE'	42	2140	Male	High
742	'AIDEUISRICHARD'	54	2138	Male	High
743	'AIDEUISTHERESA'	64	2139	Male	a-symptimatic
744	'AIDEVIS'	94	2139	Male	a-symptimatic
745	'AIDEVISDIANNE'	44	2138	Male	Severe
746	'AIELLO'	104	2140	Female	Severe
747	'AIELLOLLOYD'	48	2139	Female	LOW
748	'AIELLONANCY'	38	2138	Male	LOW
749	'AIGUIER'	40	2139	Male	Mild
750	'AIGUIERNANCY'	56	2139	Male	Mild
751	'AIKEN'	36	2140	Male	High
752	'AIKENBARBARA'	54	2139	Male	High
753	'AIKENHEAD'	40	2141	Male	a-symptimatic
754	'AIKENHEADMARGARET'	41	2139	Male	a-symptimatic
755	'AILEEN'	34	2140	Male	Severe
756	'AILI'	45	2139	Female	Severe
757	'AIMEE'	49	2140	Male	LOW
758	'AIMEEATCHISON'	32	2139	Male	LOW
759	'AIMEEBELLOWS'	50	2138	Male	Mild
760	'AIMEEBESSIRE'	62	2140	Male	Mild
761	'AIMES'	54	2138	Female	High
762	'AIMESLINDA'	67	2139	Female	High
763	'AIMESVICTOR'	48	2139	Female	a-symptimatic
764	'AINA'	57	2140	Female	a-symptimatic
765	'AINAAKIN'	46	2139	Male	Severe
766	'AINBINDER'	42	2138	Male	Severe
767	'AINBINDERLORI'	41	2138	Male	LOW
768	'AINSLEY'	48	2138	Male	LOW
769	'AINSLEYPAUL'	61	2138	Male	Mild
770	'AINSWORTH'	32	2139	Male	Mild
771	'AINSWORTHKIMBERLY'	43	2141	Female	High
772	'AINSWORTHLAYNE'	44	2138	Male	High
773	'AIRA'	43	2139	Male	a-symptimatic
774	'AIRIN'	41	2140	Male	a-symptimatic
775	'AIRINBROWN'	38	2138	Female	Severe
776	'AISENBERG'	58	2138	Male	Severe
777	'AISENBERGAMY'	37	2139	Female	LOW
778	'AISENBERGMARGARET'	34	2138	Male	LOW
779	'AISHETU'	40	2140	Male	Mild
780	'AISLIA'	42	2138	Male	Mild
781	'AIST-MEJIA'	45	2138	Female	High
782	'AIST-MEJIABEVERLY'	35	2138	Male	High
783	'AIT-LAOUSSINE'	35	2139	Male	a-symptimatic
784	'AIT-LAOUSSINENADIR'	41	2140	Male	a-symptimatic
785	'AITHSAINE'	61	2138	Male	Severe
786	'AITHSAINEABDELAAZIZ'	49	2138	Female	Severe
787	'AITKEN'	59	2139	Female	LOW
788	'AITKENADELAIDE'	38	2138	Female	LOW
789	'AITKENALEXANDER'	42	2142	Male	Mild
790	'AITKENCANDICE'	38	2138	Male	Mild
791	'AIXA'	40	2139	Female	High
792	'AIYER'	54	2142	Male	High
793	'AIYERGEETA'	38	2139	Male	a-symptimatic
794	'AIZLEY'	40	2138	Male	a-symptimatic
795	'AIZLEYHARLYN'	40	2139	Male	Severe
796	'AJA'	41	2138	Male	Severe
797	'AJAY'	36	2138	Male	LOW
798	'AJEMIAN'	43	2139	Male	LOW
799	'AJEMIANDAVID'	40	2139	Male	Mild
800	'AJEMIANERIK'	31	2141	Male	Mild
801	'AJIT'	43	2140	Male	High
802	'AJOSE'	55	2140	Male	High
803	'AJOSELANDE'	36	2138	Male	a-symptimatic
804	'AKAGI'	38	2139	Male	a-symptimatic
805	'AKAGIKATHERINE'	53	2139	Male	Severe
806	'AKER'	88	2138	Male	Severe
807	'AKERJULIDE'	63	2138	Female	LOW
808	'AKERS'	34	2138	Male	LOW
809	'AKERSAPRIL'	69	2138	Male	Mild
810	'AKERSDAWN'	51	2139	Female	Mild
811	'AKERSON'	41	2138	Male	High
812	'AKERSONMARY'	42	2138	Male	High
813	'AKERSVALERIE'	43	2139	Male	a-symptimatic
814	'AKHENATON'	41	2139	Female	a-symptimatic
815	'AKHENATONG'	40	2140	Male	Severe
816	'AKHIL'	47	2141	Male	Severe
817	'AKHTAR'	38	2140	Male	LOW
818	'AKHTARHAMEED'	63	2138	Male	LOW
819	'AKIBA'	35	2138	Male	Mild
820	'AKIBAMIZUHO'	50	2140	Male	Mild
821	'AKIBAPAULA'	42	2139	Male	High
822	'AKIM'	38	2140	Male	High
823	'AKIN'	37	2139	Male	a-symptimatic
824	'AKINAINA'	36	2138	Male	a-symptimatic
825	'AKINS'	60	2140	Male	Severe
826	'AKINSMARY'	75	2139	Female	Severe
827	'AKITOMO'	38	2139	Female	LOW
828	'AKITOMOMARY'	34	2140	Male	LOW
829	'AKOBUIJE'	46	2139	Female	Mild
830	'AKRAM'	33	2138	Male	Mild
831	'AKRAMBHUIYA'	62	2138	Female	High
832	'AKRAMSTEVE'	47	2139	Male	High
833	'AKUFFO'	39	2139	Male	a-symptimatic
834	'AKUFFOCECELIA'	36	2139	Male	a-symptimatic
835	'AKUFFODOROTHY'	38	2138	Male	Severe
836	'AKULA'	41	2138	Male	Severe
837	'AKULADIANE'	48	2139	Male	LOW
838	'AKULAJOHN'	43	2139	Male	LOW
839	'AKULALESLIE'	51	2138	Female	Mild
840	'AKULAVAL'	40	2140	Male	Mild
841	'AKUMIANAKIS'	37	2138	Male	High
842	'AKUMIANAKISLILLIAN'	68	2139	Female	High
843	'AKUTHOTA'	100	2138	Male	a-symptimatic
844	'AKUTHOTAPRAVEEN'	44	2138	Male	a-symptimatic
845	'AL-ASHABI'	78	2140	Male	Severe
846	'AL-ASHABIDENISSE'	101	2138	Male	Severe
847	'AL-HAJJ MOUSSA'	41	2138	Male	LOW
848	'AL-HAJJ MOUSSAYEHIA'	82	2138	Male	LOW
849	'AL-HERBAWI'	41	2138	Male	Mild
850	'AL-HERBAWILEYLA'	41	2139	Male	Mild
851	'AL-KHUDAIRI'	97	2140	Female	High
852	'AL-KHUDAIRIABDULMAJID'	72	2139	Female	High
853	'AL-QATTAN'	92	2140	Female	a-symptimatic
854	'AL-QATTANNAJWA'	91	2138	Male	a-symptimatic
855	'AL-WEQAYAN'	57	2141	Female	Severe
856	'AL-WEQAYANHIND'	49	2139	Female	Severe
857	'AL-WEQUAYAN'	55	2139	Male	LOW
858	'AL-WEQUAYANELLEN'	71	2140	Female	LOW
859	'AL-ZAND'	54	2142	Male	Mild
860	'AL-ZANDKARIM'	43	2139	Male	Mild
861	'ALACH'	67	2138	Female	High
862	'ALACHNANCY'	53	2139	Male	High
863	'ALADJEM'	47	2138	Female	a-symptimatic
864	'ALADJEMTERRY'	83	2139	Male	a-symptimatic
865	'ALAIN'	35	2139	Male	Severe
866	'ALAINBISSAINTHE'	35	2138	Male	Severe
867	'ALAINE'	37	2139	Male	LOW
868	'ALAM'	33	2140	Male	LOW
869	'ALAMSHAPOUR'	41	2139	Male	Mild
870	'ALAN'	89	2138	Male	Mild
871	'ALANA'	46	2141	Male	High
872	'ALANALBERT'	83	2141	Male	High
873	'ALANAXELROD'	45	2139	Male	a-symptimatic
874	'ALANBALSAM'	69	2138	Female	a-symptimatic
875	'ALANBARLIS'	34	2138	Male	Severe
876	'ALANBAWDEN'	42	2138	Female	Severe
877	'ALANBEATRICE'	36	2139	Male	LOW
878	'ALANBEAULIEU'	67	2141	Male	LOW
879	'ALANBELL'	42	2139	Female	Mild
880	'ALANBERGER'	35	2138	Male	Mild
881	'ALANBOUCHARD'	40	2140	Male	High
882	'ALANBRODY'	76	2138	Female	High
883	'ALANE'	49	2138	Male	a-symptimatic
884	'ALANEBRODRICK'	34	2138	Male	a-symptimatic
885	'ALANSKY'	50	2138	Male	Severe
886	'ALANSKYKEVIN'	39	2138	Male	Severe
887	'ALARCON'	78	2139	Male	LOW
888	'ALARCONM'	42	2138	Male	LOW
889	'ALARIK'	67	2138	Male	Mild
890	'ALARIKSCOTT'	47	2138	Male	Mild
891	'ALASTAIR'	67	2139	Male	High
892	'ALAYON'	70	2139	Female	High
893	'ALAYONGRISELDA'	61	2140	Female	a-symptimatic
894	'ALBA'	37	2138	Male	a-symptimatic
895	'ALBANESE'	68	2139	Female	Severe
896	'ALBANESEGLORIA'	93	2139	Male	Severe
897	'ALBANESESALVADOR'	48	2138	Male	LOW
898	'ALBANO'	59	2139	Male	LOW
899	'ALBANOALEXANDER'	36	2139	Female	Mild
900	'ALBANODANIEL'	72	2139	Female	Mild
901	'ALBANOFRANCIS'	95	2140	Female	High
902	'ALBANOMARY'	42	2138	Female	High
903	'ALBANOMAUREEN'	79	2139	Male	a-symptimatic
904	'ALBANOVIVIENY'	106	2138	Male	a-symptimatic
905	'ALBE'	40	2141	Male	Severe
906	'ALBEE'	34	2138	Male	Severe
907	'ALBEEBRENDA'	88	2138	Male	LOW
908	'ALBEEMARGARET'	36	2140	Male	LOW
909	'ALBELDA'	86	2139	Male	Mild
910	'ALBELDARANDY'	60	2141	Male	Mild
911	'ALBERGO'	100	2138	Female	High
912	'ALBERGOFRANCES'	65	2139	Male	High
913	'ALBERGOVINCENT'	45	2139	Male	a-symptimatic
914	'ALBERICO'	41	2138	Male	a-symptimatic
915	'ALBERICOBENNIE'	37	2139	Male	Severe
916	'ALBERICOMARY'	51	2139	Male	Severe
917	'ALBERT'	62	2138	Male	LOW
918	'ALBERTA'	41	2138	Male	LOW
919	'ALBERTALAN'	40	2139	Male	Mild
920	'ALBERTARSENAULT'	54	2140	Female	Mild
921	'ALBERTAZZI'	62	2140	Male	High
922	'ALBERTAZZIPAULA'	107	2138	Male	High
923	'ALBERTBARIL'	48	2140	Male	a-symptimatic
924	'ALBERTBARR'	86	2138	Male	a-symptimatic
925	'ALBERTBORSINI'	68	2140	Male	Severe
926	'ALBERTBRIAN'	64	2138	Male	Severe
927	'ALBERTCHARLES'	34	2138	Female	LOW
928	'ALBERTCLAIRE'	61	2138	Male	LOW
929	'ALBERTDAVID'	66	2138	Male	Mild
930	'ALBERTDENISE'	50	2138	Male	Mild
931	'ALBERTELLI'	39	2139	Male	High
932	'ALBERTELLICARLA'	68	2138	Male	High
933	'ALBERTELLICHRISTINE'	58	2138	Female	a-symptimatic
934	'ALBERTELLIFRANCIS'	40	2138	Male	a-symptimatic
935	'ALBERTERIC'	72	2138	Male	Severe
936	'ALBERTHA'	99	2139	Male	Severe
937	'ALBERTI'	40	2140	Male	LOW
938	'ALBERTIANTHONY'	71	2139	Male	LOW
939	'ALBERTINA'	40	2138	Male	Mild
940	'ALBERTINE'	68	2138	Male	Mild
941	'ALBERTINI'	48	2141	Male	High
942	'ALBERTINIJAMES'	48	2141	Female	High
943	'ALBERTJACOB'	49	2138	Male	a-symptimatic
944	'ALBERTJENNA'	40	2139	Female	a-symptimatic
945	'ALBERTJENNIFER'	89	2139	Male	Severe
946	'ALBERTJOAN'	46	2140	Male	Severe
947	'ALBERTJOHN'	40	2139	Male	LOW
948	'ALBERTJONATHAN'	53	2138	Female	LOW
949	'ALBERTJULES'	61	2140	Male	Mild
950	'ALBERTJUSTIN'	35	2139	Female	Mild
951	'ALBERTKEITH'	40	2139	Female	High
952	'ALBERTKENNETH'	89	2140	Male	High
953	'ALBERTMADELINE'	50	2140	Male	a-symptimatic
954	'ALBERTMICHAEL'	106	2142	Male	a-symptimatic
955	'ALBERTMICHELE'	52	2139	Male	Severe
956	'ALBERTNATHAN'	56	2140	Male	Severe
957	'ALBERTO'	84	2138	Male	LOW
958	'ALBERTS'	56	2139	Male	LOW
959	'ALBERTSAVRON'	48	2141	Male	Mild
960	'ALBERTSEDITH'	45	2139	Male	Mild
961	'ALBERTSLUKE'	52	2141	Male	High
962	'ALBERTSSABRINA'	32	2139	Female	High
963	'ALBERTUS'	46	2139	Female	a-symptimatic
964	'ALBERTY'	97	2138	Female	a-symptimatic
965	'ALBERTYLILLIAN'	90	2138	Male	Severe
966	'ALBERTYROBERT'	57	2142	Male	Severe
967	'ALBERTZ'	47	2138	Male	LOW
968	'ALBERTZDAVID'	64	2140	Male	LOW
969	'ALBIN'	50	2138	Male	Mild
970	'ALBINA'	65	2139	Female	Mild
971	'ALBINARSENEAU'	44	2138	Male	High
972	'ALBINATOFFEE'	45	2139	Male	High
973	'ALBRECHT'	51	2138	Male	a-symptimatic
974	'ALBRECHTAMY'	55	2141	Male	a-symptimatic
975	'ALBRECHTJESSICA'	57	2139	Female	Severe
976	'ALBRIGHT'	64	2139	Male	Severe
977	'ALBRIGHTANNETTE'	40	2140	Male	LOW
978	'ALBRIGHTARCANA'	44	2140	Male	LOW
979	'ALBRIGHTBIRGE'	53	2138	Male	Mild
980	'ALBRIGHTCAROL'	69	2138	Female	Mild
981	'ALBRIGHTJAMES'	77	2138	Female	High
982	'ALBRIGHTKATIE'	95	2139	Male	High
983	'ALCAREZ'	43	2138	Male	a-symptimatic
984	'ALCAREZMARK'	60	2139	Female	a-symptimatic
985	'ALCARO'	41	2139	Male	Severe
986	'ALCAROALICE'	37	2138	Male	Severe
987	'ALCIDE'	38	2139	Male	LOW
988	'ALCINDOR'	37	2140	Male	LOW
989	'ALCINDORWENDY'	52	2138	Male	Mild
990	'ALCORN'	42	2138	Female	Mild
991	'ALCORNANTHONY'	59	2139	Male	High
992	'ALCORNKERRY'	102	2138	Male	High
993	'ALCYDIA'	59	2140	Female	a-symptimatic
994	'ALDA'	74	2139	Male	a-symptimatic
995	'ALDAZ'	46	2140	Female	Severe
996	'ALDAZGLADYS'	64	2138	Male	Severe
997	'ALDAZHECTOR'	45	2138	Male	LOW
998	'ALDCROFT'	36	2139	Male	LOW
999	'ALDCROFTTHOMAS'	50	2139	Male	Mild
1000	'ALDEN'	48	2140	Female	Mild
1001	'ALDENDAN'	75	2140	Male	High
1002	'ALDENHENRY'	53	2138	Male	High
1003	'ALDERMAN'	57	2138	Female	a-symptimatic
1004	'ALDERMANJEFFREY'	41	2140	Male	a-symptimatic
1005	'ALDERMANPETER'	87	2139	Female	Severe
1006	'ALDO'	43	2138	Male	Severe
1007	'ALDORA'	102	2138	Male	LOW
1008	'ALDORISIO'	90	2139	Female	LOW
1009	'ALDORISIOSUSAN'	51	2139	Male	Mild
1010	'ALDORONDO-ANTONINI'	47	2140	Female	Mild
1011	'ALDORONDO-ANTONININEDIL'	53	2139	Male	High
1012	'ALDORT'	71	2138	Male	High
1013	'ALDORTFREDA'	53	2138	Male	a-symptimatic
1014	'ALDRICH'	67	2139	Male	a-symptimatic
1015	'ALDRICHBAILEY'	61	2138	Male	Severe
1016	'ALDRICHCHRIS'	83	2139	Male	Severe
1017	'ALDRICHDOUGLAS'	50	2139	Male	LOW
1018	'ALDRICHELIZABETH'	44	2139	Male	LOW
1019	'ALDRICHELLEN'	34	2139	Female	Mild
1020	'ALDRICHHUNTER'	38	2140	Male	Mild
1021	'ALDRICHJON'	55	2140	Male	High
1022	'ALDRICHKRISTEN'	54	2138	Male	High
1023	'ALDRICHLESLIE'	59	2140	Male	a-symptimatic
1024	'ALDRICHMARY'	51	2138	Male	a-symptimatic
1025	'ALDRICHPETER'	37	2138	Male	Severe
1026	'ALDRICHTHOMAS'	40	2138	Male	Severe
1027	'ALDRIDGE'	63	2140	Male	LOW
1028	'ALDRIDGEMARY'	58	2138	Male	LOW
1029	'ALEA'	85	2139	Male	Mild
1030	'ALEC'	41	2138	Male	Mild
1031	'ALECBERG'	82	2138	Male	High
1032	'ALECIA'	67	2140	Male	High
1033	'ALECTOM'	52	2138	Male	a-symptimatic
1034	'ALEFANDRO'	60	2140	Female	a-symptimatic
1035	'ALEIDA'	38	2139	Male	Severe
1036	'ALEITHA'	38	2140	Male	Severe
1037	'ALEJANDRA'	52	2139	Male	LOW
1038	'ALEJANDRINA'	57	2138	Male	LOW
1039	'ALEJANDRO'	35	2139	Female	Mild
1040	'ALEJANDROANDREOTTI'	37	2138	Male	Mild
1041	'ALEKSANDER'	42	2138	Male	High
1042	'ALEKSANDR'	36	2142	Male	High
1043	'ALEKSANDRA'	69	2141	Male	a-symptimatic
1044	'ALEKSIEWICZ'	91	2138	Male	a-symptimatic
1045	'ALEKSIEWICZKERRI'	59	2138	Male	Severe
1046	'ALEKSIUN'	37	2139	Male	Severe
1047	'ALEKSIUNJOHN'	87	2140	Male	LOW
1048	'ALEM'	37	2138	Male	LOW
1049	'ALEMISHET'	39	2138	Male	Mild
1050	'ALEN'	55	2139	Male	Mild
1051	'ALESA'	56	2139	Male	High
1052	'ALESSANDRA'	49	2138	Male	High
1053	'ALESSANDRO'	50	2140	Female	a-symptimatic
1054	'ALETA'	71	2138	Male	a-symptimatic
1055	'ALETHA'	37	2139	Male	Severe
1056	'ALEX'	43	2138	Female	Severe
1057	'ALEXA'	33	2142	Male	LOW
1058	'ALEXANDER'	40	2138	Male	LOW
1059	'ALEXANDERAITKEN'	59	2138	Male	Mild
1060	'ALEXANDERALBANO'	82	2138	Male	Mild
1061	'ALEXANDERANDERSON'	51	2138	Female	High
1062	'ALEXANDERANNE'	33	2140	Male	High
1063	'ALEXANDERBARNETT'	89	2138	Male	a-symptimatic
1064	'ALEXANDERBELLA'	62	2139	Male	a-symptimatic
1065	'ALEXANDERBETH'	75	2142	Female	Severe
1066	'ALEXANDERBIRON'	53	2138	Male	Severe
1067	'ALEXANDERBORUN'	61	2138	Male	LOW
1068	'ALEXANDERBRUSKIN'	62	2140	Female	LOW
1069	'ALEXANDERCARL'	92	2139	Male	Mild
1070	'ALEXANDERCATHERINE'	47	2140	Male	Mild
1071	'ALEXANDERCLAIRE'	38	2139	Male	High
1072	'ALEXANDERCONSTANTINE'	32	2139	Male	High
1073	'ALEXANDERDAVID'	43	2139	Male	a-symptimatic
1074	'ALEXANDERFREDA'	37	2138	Male	a-symptimatic
1075	'ALEXANDERGEORGE'	68	2140	Male	Severe
1076	'ALEXANDERJERRY'	59	2140	Male	Severe
1077	'ALEXANDERJONATHAN'	62	2140	Male	LOW
1078	'ALEXANDERJOYCE'	52	2139	Female	LOW
1079	'ALEXANDERKIMBERLEY'	37	2138	Female	Mild
1080	'ALEXANDERLAUREN'	41	2142	Male	Mild
1081	'ALEXANDERLOUIS'	66	2138	Male	High
1082	'ALEXANDERM'	58	2139	Male	High
1083	'ALEXANDERMARK'	47	2141	Female	a-symptimatic
1084	'ALEXANDERMELINDA'	39	2138	Male	a-symptimatic
1085	'ALEXANDERNICHOLAS'	35	2138	Male	Severe
1086	'ALEXANDERPATRICIA'	51	2139	Female	Severe
1087	'ALEXANDERPAULA'	46	2139	Male	LOW
1088	'ALEXANDERPETER'	40	2142	Male	LOW
1089	'ALEXANDERSHARKIE'	79	2139	Male	Mild
1090	'ALEXANDERSTEVEN'	62	2139	Male	Mild
1091	'ALEXANDERVESTA'	42	2139	Female	High
1092	'ALEXANDERVICTORIA'	63	2138	Male	High
1093	'ALEXANDRA'	81	2139	Female	a-symptimatic
1094	'ALEXANDRAALTINGER'	37	2141	Male	a-symptimatic
1095	'ALEXANDRABARCUS'	61	2140	Male	Severe
1096	'ALEXANDRABARKER'	41	2139	Female	Severe
1097	'ALEXANDRABERMAN'	38	2140	Male	LOW
1098	'ALEXANDRABOUTIN'	41	2138	Male	LOW
1099	'ALEXANDRASHARON'	38	2139	Male	Mild
1100	'ALEXANDRE'	50	2139	Male	Mild
1101	'ALEXANDRECATHERINE'	67	2139	Female	High
1102	'ALEXANDREMARIE'	32	2138	Male	High
1103	'ALEXANDREROSELINE'	59	2138	Male	a-symptimatic
1104	'ALEXANDREWILFRID'	32	2138	Male	a-symptimatic
1105	'ALEXANDRIA'	52	2139	Male	Severe
1106	'ALEXANIAN'	50	2139	Female	Severe
1107	'ALEXANIANMICHELE'	50	2141	Male	LOW
1108	'ALEXBANKER'	46	2138	Female	LOW
1109	'ALEXEI'	45	2141	Male	Mild
1110	'ALEXIA'	61	2140	Male	Mild
1111	'ALEXIOS'	85	2140	Male	High
1112	'ALEXIS WANHUA'	58	2141	Female	High
1113	'ALEXIS'	38	2141	Male	a-symptimatic
1114	'ALEXISBORDAS'	78	2138	Female	a-symptimatic
1115	'ALEXOPOULOS'	93	2139	Female	Severe
1116	'ALEXOPOULOSGOLFO'	57	2140	Male	Severe
1117	'ALEXSAVICH'	48	2138	Male	LOW
1118	'ALEXSAVICHBARRY'	90	2141	Male	LOW
1119	'ALFANO'	83	2138	Male	Mild
1120	'ALFANOANNA'	40	2139	Male	Mild
1121	'ALFANOBARBARA'	39	2141	Male	High
1122	'ALFANOFRANK'	90	2141	Male	High
1123	'ALFARO'	46	2139	Male	a-symptimatic
1124	'ALFAROANA'	32	2139	Male	a-symptimatic
1125	'ALFAROGUSTAVO'	55	2139	Male	Severe
1126	'ALFAROPABLO'	93	2138	Female	Severe
1127	'ALFAROPATRICIA'	40	2139	Female	LOW
1128	'ALFAROROSANNA'	78	2138	Female	LOW
1129	'ALFF'	38	2140	Male	Mild
1130	'ALFFCASEY'	50	2140	Female	Mild
1131	'ALFFDENNIS'	40	2140	Female	High
1132	'ALFORD'	35	2139	Male	High
1133	'ALFORDDOROTHEA'	38	2139	Male	a-symptimatic
1134	'ALFORDERICKA'	56	2139	Female	a-symptimatic
1135	'ALFORDJOHN'	38	2138	Male	Severe
1136	'ALFORDJUDITH'	38	2138	Male	Severe
1137	'ALFORDRICHARD'	44	2138	Male	LOW
1138	'ALFORDTODD'	56	2138	Male	LOW
1139	'ALFRED'	38	2139	Male	Mild
1140	'ALFREDA'	32	2138	Male	Mild
1141	'ALFREDADUBI'	48	2139	Male	High
1142	'ALFREDBALDASARO'	88	2139	Female	High
1143	'ALFREDBARATTA'	35	2139	Male	a-symptimatic
1144	'ALFREDEINA'	53	2139	Female	a-symptimatic
1145	'ALFREDLAURENT'	65	2138	Male	Severe
1146	'ALFREDO'	56	2141	Male	Severe
1147	'ALFREDSON'	65	2139	Male	LOW
1148	'ALFREDSONTANYA'	60	2139	Male	LOW
1149	'ALFREDWILLIAM'	47	2140	Male	Mild
1150	'ALGERI'	61	2140	Male	Mild
1151	'ALGERIKEITH'	94	2140	Female	High
1152	'ALGERIMICHELLE'	99	2138	Male	High
1153	'ALI'	44	2138	Male	a-symptimatic
1154	'ALIAHMED'	81	2138	Male	a-symptimatic
1155	'ALIANO'	62	2139	Female	Severe
1156	'ALIANOANTOINETTE'	49	2140	Male	Severe
1157	'ALIANOELLEN'	47	2138	Male	LOW
1158	'ALIANOMICHAEL'	39	2139	Female	LOW
1159	'ALIASANI'	37	2139	Male	Mild
1160	'ALIASIF'	45	2139	Male	Mild
1161	'ALIAZARBAYEJANI'	62	2139	Female	High
1162	'ALIBER'	44	2139	Male	High
1163	'ALIBERJENNIFER'	47	2139	Male	a-symptimatic
1164	'ALIBINAZIR'	47	2138	Female	a-symptimatic
1165	'ALIBRANDI'	62	2139	Male	Severe
1166	'ALIBRANDIVICO'	63	2139	Male	Severe
1167	'ALICANDRO'	71	2138	Male	LOW
1168	'ALICANDRODIANE'	37	2139	Male	LOW
1169	'ALICANDROERNESTINA'	70	2140	Male	Mild
1170	'ALICANDROJOHN'	72	2138	Male	Mild
1171	'ALICANDROJOSEPH'	65	2138	Female	High
1172	'ALICANDROMARGARIDA'	57	2138	Male	High
1173	'ALICANDROPETER'	32	2139	Male	a-symptimatic
1174	'ALICANDRORAFFAELE'	48	2141	Male	a-symptimatic
1175	'ALICANDRORALPH'	36	2139	Male	Severe
1176	'ALICANDROSTEVEN'	46	2138	Female	Severe
1177	'ALICE'	73	2138	Male	LOW
1178	'ALICEA'	50	2139	Male	LOW
1179	'ALICEAJAZMIN'	60	2139	Male	Mild
1180	'ALICEALCARO'	40	2140	Female	Mild
1181	'ALICEAMARAL'	47	2138	Male	High
1182	'ALICEAMSDEN'	41	2138	Male	High
1183	'ALICEANDRE-CLARK'	63	2139	Female	a-symptimatic
1184	'ALICEARMSTRONG'	60	2139	Male	a-symptimatic
1185	'ALICEBANACH'	35	2138	Male	Severe
1186	'ALICEBARTON'	70	2138	Male	Severe
1187	'ALICEBECKFORD'	33	2139	Female	LOW
1188	'ALICEBEELER'	38	2139	Male	LOW
1189	'ALICEBESSONE'	39	2141	Male	Mild
1190	'ALICEBIER'	33	2142	Male	Mild
1191	'ALICEBOEHM'	46	2142	Male	High
1192	'ALICEBOTELHO'	49	2139	Male	High
1193	'ALICEBOYLE'	55	2141	Male	a-symptimatic
1194	'ALICEBRENNAN'	68	2139	Female	a-symptimatic
1195	'ALICEBROWN'	61	2138	Female	Severe
1196	'ALICEBURKE'	45	2139	Male	Severe
1197	'ALICIA'	67	2138	Male	LOW
1198	'ALICIAALONSO'	54	2139	Male	LOW
1199	'ALICIABONET'	42	2142	Female	Mild
1200	'ALICJA'	51	2138	Male	Mild
1201	'ALICJAALTENBERGER'	37	2138	Male	High
1202	'ALIDA'	51	2139	Male	High
1203	'ALIGAMAL'	47	2138	Male	a-symptimatic
1204	'ALIKI'	40	2139	Male	a-symptimatic
1205	'ALILSON'	43	2138	Male	Severe
1206	'ALIMA'	36	2138	Female	Severe
1207	'ALINA'	50	2140	Male	LOW
1208	'ALINE'	44	2139	Male	LOW
1209	'ALIPIT'	36	2139	Male	Mild
1210	'ALIPITPHYLLE'	58	2139	Male	Mild
1211	'ALIQUO'	53	2139	Male	High
1212	'ALIQUOEMMALEE'	36	2138	Male	High
1213	'ALIQUOMARIO'	47	2139	Female	a-symptimatic
1214	'ALISA'	64	2139	Male	a-symptimatic
1215	'ALISAARONSON'	42	2138	Male	Severe
1216	'ALISARAH'	59	2138	Male	Severe
1217	'ALISE'	59	2139	Male	LOW
1218	'ALISHA'	51	2138	Male	LOW
1219	'ALISHABLOOM'	63	2138	Male	Mild
1220	'ALISHAHEEN'	97	2140	Male	Mild
1221	'ALISHERIN'	66	2138	Male	High
1222	'ALISON'	44	2139	Male	High
1223	'ALISONBRIGHAM'	41	2138	Male	a-symptimatic
1224	'ALISSA'	61	2138	Female	a-symptimatic
1225	'ALISSI'	58	2140	Male	Severe
1226	'ALISSIJOANNE'	59	2139	Female	Severe
1227	'ALISTAIR'	58	2138	Male	LOW
1228	'ALITA'	70	2141	Female	LOW
1229	'ALIX'	54	2139	Male	Mild
1230	'ALIX-GARTH'	55	2139	Male	Mild
1231	'ALIX-GARTHMICHAEL'	33	2139	Male	High
1232	'ALIXMARY'	42	2138	Male	High
1233	'ALIYAH'	49	2138	Male	a-symptimatic
1234	'ALIZIO'	38	2140	Male	a-symptimatic
1235	'ALIZIOLILLIAN'	48	2140	Male	Severe
1236	'ALKA'	44	2139	Female	Severe
1237	'ALKEMA'	47	2139	Male	LOW
1238	'ALKEMAJONATHAN'	86	2141	Male	LOW
1239	'ALKEMAMARGARET'	55	2138	Male	Mild
1240	'ALKINS'	41	2140	Male	Mild
1241	'ALKINSFRANCES'	35	2139	Female	High
1242	'ALKURDI'	60	2139	Male	High
1243	'ALKURDIAHMAD'	83	2141	Male	a-symptimatic
1244	'ALLA'	55	2139	Female	a-symptimatic
1245	'ALLAL'	63	2138	Female	Severe
1246	'ALLALAHMAMAD'	56	2138	Male	Severe
1247	'ALLAN'	36	2139	Male	LOW
1248	'ALLANBISHOP'	60	2139	Male	LOW
1249	'ALLANBROOK'	92	2138	Female	Mild
1250	'ALLANBROOKJOHN'	88	2140	Male	Mild
1251	'ALLANJENNIFER'	50	2139	Male	High
1252	'ALLANLINDA'	50	2141	Male	High
1253	'ALLARD'	73	2139	Male	a-symptimatic
1254	'ALLARDDEBORAH'	94	2139	Male	a-symptimatic
1255	'ALLARDJENNIFER'	61	2140	Male	Severe
1256	'ALLARDMARGARET'	36	2139	Male	Severe
1257	'ALLBRITTON'	93	2138	Female	LOW
1258	'ALLBRITTONJESSE'	64	2139	Male	LOW
1259	'ALLEBACH'	94	2138	Male	Mild
1260	'ALLEBACHELIZABETH'	47	2139	Female	Mild
1261	'ALLEDDINE'	42	2138	Male	High
1262	'ALLEE'	72	2140	Male	High
1263	'ALLEEROBERT'	70	2139	Male	a-symptimatic
1264	'ALLEGRA'	42	2138	Male	a-symptimatic
1265	'ALLEGRABROSCO'	52	2140	Male	Severe
1266	'ALLEN'	42	2139	Male	Severe
1267	'ALLEN-FLOYD'	77	2142	Female	LOW
1268	'ALLEN-FLOYDISOBEL'	95	2138	Female	LOW
1269	'ALLEN-LESTAGE'	31	2139	Male	Mild
1270	'ALLEN-LESTAGEJACQUELINE'	83	2138	Male	Mild
1271	'ALLENANN'	32	2138	Male	High
1272	'ALLENANNA'	32	2139	Male	High
1273	'ALLENANTHONY'	61	2139	Female	a-symptimatic
1274	'ALLENBARBARA'	51	2139	Male	a-symptimatic
1275	'ALLENBERG'	52	2141	Male	Severe
1276	'ALLENBERGFRANCES'	62	2138	Male	Severe
1277	'ALLENBETHANY'	44	2140	Male	LOW
1278	'ALLENBLANE'	37	2141	Male	LOW
1279	'ALLENBOURQUE'	31	2140	Male	Mild
1280	'ALLENBRENTON'	43	2140	Female	Mild
1281	'ALLENBROWN'	62	2138	Male	High
1282	'ALLENCHARLES'	37	2140	Male	High
1283	'ALLENCLAIRE'	69	2138	Male	a-symptimatic
1284	'ALLENDANIELLE'	46	2139	Male	a-symptimatic
1285	'ALLENDAWN'	47	2138	Male	Severe
1286	'ALLENDEBRA'	38	2140	Male	Severe
1287	'ALLENDENISE'	55	2140	Male	LOW
1288	'ALLENDONALD'	87	2141	Male	LOW
1289	'ALLENEDITH'	61	2139	Male	Mild
1290	'ALLENELIZABETH'	49	2139	Male	Mild
1291	'ALLENEMILY'	39	2139	Male	High
1292	'ALLENEULALEE'	70	2138	Male	High
1293	'ALLENFLORETTE'	41	2138	Male	a-symptimatic
1294	'ALLENHOLLY'	49	2139	Male	a-symptimatic
1295	'ALLENIRVING'	68	2140	Male	Severe
1296	'ALLENJAMELAL'	78	2139	Male	Severe
1297	'ALLENJAMES'	83	2139	Male	LOW
1298	'ALLENJASON'	58	2139	Male	LOW
1299	'ALLENJEFFREY'	48	2141	Male	Mild
1300	'ALLENJOAN'	42	2141	Male	Mild
1301	'ALLENJOHANNA'	39	2138	Male	High
1302	'ALLENJONATHAN'	34	2140	Male	High
1303	'ALLENJUDITH'	39	2139	Male	a-symptimatic
1304	'ALLENLARRY'	42	2139	Male	a-symptimatic
1305	'ALLENLASHAN'	57	2140	Male	Severe
1306	'ALLENLAWRENCE'	34	2139	Male	Severe
1307	'ALLENLORRAINE'	41	2138	Male	LOW
1308	'ALLENLOUISE'	35	2139	Male	LOW
1309	'ALLENMICHAEL'	89	2138	Male	Mild
1310	'ALLENMILDRED'	45	2138	Male	Mild
1311	'ALLENMITCHELL'	37	2138	Male	High
1312	'ALLENNINA'	43	2140	Male	High
1313	'ALLENNOEL'	53	2138	Male	a-symptimatic
1314	'ALLENPATRICK'	40	2139	Female	a-symptimatic
1315	'ALLENPOLLY'	44	2141	Male	Severe
1316	'ALLENRICHARD'	37	2138	Male	Severe
1317	'ALLENROBIN'	41	2139	Male	LOW
1318	'ALLENRUTH'	48	2139	Male	LOW
1319	'ALLENSUSAN'	36	2138	Male	Mild
1320	'ALLENTERRY'	48	2138	Male	Mild
1321	'ALLENTHOMAS'	42	2142	Male	High
1322	'ALLENTIMOTHY'	48	2139	Male	High
1323	'ALLENVALARIE'	40	2139	Male	a-symptimatic
1324	'ALLENWILLIAM'	55	2138	Male	a-symptimatic
1325	'ALLENWILMOT'	46	2138	Male	Severe
1326	'ALLEYNE'	50	2140	Male	Severe
1327	'ALLEYNEDELA'	48	2139	Male	LOW
1328	'ALLEYNEJORGE'	76	2138	Male	LOW
1329	'ALLEYNELOEL'	37	2139	Male	Mild
1330	'ALLEYNEMANUEL'	88	2138	Male	Mild
1331	'ALLEYNEPHYLLIS'	39	2138	Male	High
1332	'ALLEYNEROBERT'	45	2140	Male	High
1333	'ALLEYNEVALERIE'	66	2139	Male	a-symptimatic
1334	'ALLEYNEVERA'	55	2139	Male	a-symptimatic
1335	'ALLEYNEVINCENT'	69	2138	Male	Severe
1336	'ALLIE'	38	2139	Male	Severe
1337	'ALLIN'	37	2139	Male	LOW
1338	'ALLINAMY'	32	2139	Male	LOW
1339	'ALLINRICHARD'	41	2140	Male	Mild
1340	'ALLIS'	39	2139	Male	Mild
1341	'ALLISON'	32	2138	Male	High
1342	'ALLISONANDREWS'	35	2138	Male	High
1343	'ALLISONANNE'	43	2138	Male	a-symptimatic
1344	'ALLISONBAKER'	97	2141	Female	a-symptimatic
1345	'ALLISONBECKETT'	33	2138	Male	Severe
1346	'ALLISONBEGNER'	51	2139	Male	Severe
1347	'ALLISONBLAKE'	41	2139	Male	LOW
1348	'ALLISONBLYLER'	37	2139	Female	LOW
1349	'ALLISONBORCHERS'	89	2139	Male	Mild
1350	'ALLISONBROWN'	83	2138	Male	Mild
1351	'ALLISONJENNIFER'	80	2139	Female	High
1352	'ALLISONKATHARINE'	85	2140	Male	High
1353	'ALLISWILLIAM'	45	2141	Male	a-symptimatic
1354	'ALLOSSO'	55	2140	Female	a-symptimatic
1355	'ALLOSSOANN'	71	2140	Male	Severe
1356	'ALLOUMA'	64	2140	Male	Severe
1357	'ALLRED'	44	2140	Male	LOW
1358	'ALLREDJ'	42	2138	Male	LOW
1359	'ALLYN'	52	2139	Female	Mild
1360	'ALLYNBRUCE'	77	2139	Male	Mild
1361	'ALLYNCYNTHIA'	47	2138	Male	High
1362	'ALLYNELIZABETH'	86	2138	Female	High
1363	'ALLYSON'	70	2140	Male	a-symptimatic
1364	'ALM'	67	2138	Male	a-symptimatic
1365	'ALMA'	37	2138	Male	Severe
1366	'ALMAADAMSON'	32	2139	Female	Severe
1367	'ALMABALONON-ROSEN'	67	2140	Male	LOW
1368	'ALMAN'	33	2141	Male	LOW
1369	'ALMANMEL'	62	2139	Male	Mild
1370	'ALMASI'	39	2139	Male	Mild
1371	'ALMASIGEORGE'	60	2139	Female	High
1372	'ALMASIKATHLEEN'	53	2138	Male	High
1373	'ALMAZ'	62	2139	Male	a-symptimatic
1374	'ALMEIDA'	39	2139	Male	a-symptimatic
1375	'ALMEIDAAQUILINO'	45	2138	Male	Severe
1376	'ALMEIDAGUALTER'	62	2139	Male	Severe
1377	'ALMEIDAJOHN'	33	2138	Male	LOW
1378	'ALMEIDAJOSEPHINE'	40	2138	Male	LOW
1379	'ALMEIDAKRISTINE'	46	2139	Male	Mild
1380	'ALMEIDALUCY'	33	2139	Male	Mild
1381	'ALMEIDALUIS'	70	2141	Male	High
1382	'ALMEIDAMANUEL'	44	2139	Male	High
1383	'ALMEIDAMANUELA'	58	2139	Male	a-symptimatic
1384	'ALMEIDAMARCO'	94	2138	Female	a-symptimatic
1385	'ALMEIDAMARIA'	49	2140	Male	Severe
1386	'ALMEIDAODETTE'	35	2138	Male	Severe
1387	'ALMGREN'	36	2139	Male	LOW
1388	'ALMGRENHOLLY'	33	2140	Male	LOW
1389	'ALMIDORO'	37	2138	Male	Mild
1390	'ALMINA'	38	2138	Male	Mild
1391	'ALMON'	38	2138	Male	High
1392	'ALMOND'	44	2139	Male	High
1393	'ALMONDELIZABETH'	38	2139	Male	a-symptimatic
1394	'ALMONDO'	42	2138	Male	a-symptimatic
1395	'ALMONKEITH'	52	2139	Male	Severe
1396	'ALMQUIST'	34	2140	Male	Severe
1397	'ALMQUISTCURTIS'	45	2138	Male	LOW
1398	'ALMRICHARD'	37	2140	Male	LOW
1399	'ALO'	69	2140	Male	Mild
1400	'ALOBASU'	36	2138	Male	Mild
1401	'ALOI'	51	2139	Male	High
1402	'ALOIMICHELE'	48	2139	Male	High
1403	'ALOK'	51	2139	Male	a-symptimatic
1404	'ALONG'	51	2138	Male	a-symptimatic
1405	'ALONGANTHONY'	42	2140	Male	Severe
1406	'ALONGI'	59	2140	Male	Severe
1407	'ALONGIJOSEPH'	44	2141	Male	LOW
1408	'ALONSO'	44	2138	Male	LOW
1409	'ALONSOALICIA'	50	2138	Male	Mild
1410	'ALONSOANNE'	38	2140	Male	Mild
1411	'ALONSOELISA'	39	2141	Male	High
1412	'ALONSOJUAN'	54	2139	Male	High
1413	'ALONSOMARCUS'	81	2141	Male	a-symptimatic
1414	'ALONSOMARY'	89	2139	Female	a-symptimatic
1415	'ALONSORAMON'	37	2139	Male	Severe
1416	'ALONSOWILLIAM'	62	2138	Male	Severe
1417	'ALONZO'	68	2141	Male	LOW
1418	'ALOURDES'	42	2139	Female	LOW
1419	'ALOYSIUS'	68	2138	Female	Mild
1420	'ALPER'	55	2139	Male	Mild
1421	'ALPERBURT'	56	2138	Female	High
1422	'ALPERHOWARD'	50	2139	Male	High
1423	'ALPERIN'	67	2139	Male	a-symptimatic
1424	'ALPERINGEOFFREY'	59	2140	Female	a-symptimatic
1425	'ALPERJON'	45	2139	Male	Severe
1426	'ALPERSCOTT'	39	2139	Male	Severe
1427	'ALPERT'	39	2142	Male	LOW
1428	'ALPERTCAROL'	33	2138	Male	LOW
1429	'ALPERTDEBRA'	47	2139	Male	Mild
1430	'ALPERTGARY'	42	2140	Female	Mild
1431	'ALPERTJORDAN'	45	2139	Male	High
1432	'ALPERTL'	67	2140	Male	High
1433	'ALPERTSETG'	46	2141	Male	a-symptimatic
1434	'ALPESH'	45	2141	Male	a-symptimatic
1435	'ALPHER'	49	2139	Male	Severe
1436	'ALPHERJULIE'	66	2138	Male	Severe
1437	'ALPHONSE'	61	2140	Male	LOW
1438	'ALPHONSEBASQUIAT'	39	2138	Male	LOW
1439	'ALPHONSO'	40	2140	Male	Mild
1440	'ALSTEIN'	49	2141	Male	Mild
1441	'ALSTEINJOEL'	35	2138	Male	High
1442	'ALSTER'	44	2138	Female	High
1443	'ALSTERKRISTINE'	64	2138	Male	a-symptimatic
1444	'ALSTERNORMAN'	38	2142	Female	a-symptimatic
1445	'ALT'	43	2138	Male	Severe
1446	'ALTAF'	32	2139	Male	Severe
1447	'ALTAGRACIA'	45	2140	Male	LOW
1448	'ALTEKRUSE'	59	2139	Male	LOW
1449	'ALTEKRUSEPHILLIP'	42	2140	Male	Mild
1450	'ALTEMOSE'	39	2138	Male	Mild
1451	'ALTEMOSEEMILIE'	34	2139	Male	High
1452	'ALTENBERGER'	69	2139	Male	High
1453	'ALTENBERGERALICJA'	35	2138	Male	a-symptimatic
1454	'ALTENHOFEN'	36	2138	Male	a-symptimatic
1455	'ALTENHOFENMARY'	44	2140	Male	Severe
1456	'ALTER'	38	2139	Female	Severe
1457	'ALTERROBERT'	40	2139	Male	LOW
1458	'ALTERSOHN'	38	2139	Male	LOW
1459	'ALTERSOHNANDREW'	43	2139	Female	Mild
1460	'ALTHEA'	39	2142	Female	Mild
1461	'ALTHEABUCKLEY'	81	2139	Male	High
1462	'ALTHIA'	49	2139	Male	High
1463	'ALTIERI'	56	2140	Male	a-symptimatic
1464	'ALTIERIJASON'	96	2139	Male	a-symptimatic
1465	'ALTIERILISA'	65	2141	Male	Severe
1466	'ALTIERIMARY'	57	2139	Male	Severe
1467	'ALTIERINICHOLAS'	54	2140	Male	LOW
1468	'ALTINGER'	63	2140	Male	LOW
1469	'ALTINGERALEXANDRA'	74	2142	Male	Mild
1470	'ALTMAN'	52	2138	Male	Mild
1471	'ALTMANADRIENNE'	59	2139	Male	High
1472	'ALTMANCHRISTOPHER'	39	2139	Male	High
1473	'ALTMANDANIEL'	55	2138	Male	a-symptimatic
1474	'ALTMANDOROTHY'	75	2139	Male	a-symptimatic
1475	'ALTMANEDWARD'	44	2138	Male	Severe
1476	'ALTMANELISABETH'	36	2138	Male	Severe
1477	'ALTMANELIZABETH'	87	2139	Male	LOW
1478	'ALTMANGEORGE'	90	2139	Male	LOW
1479	'ALTMANHENRY'	39	2139	Male	Mild
1480	'ALTMANJAY'	43	2139	Female	Mild
1481	'ALTMANMICHAEL'	49	2139	Female	High
1482	'ALTOBELLO'	65	2138	Male	High
1483	'ALTOBELLOE'	38	2138	Male	a-symptimatic
1484	'ALTOMA'	71	2138	Male	a-symptimatic
1485	'ALTOMARE'	59	2139	Male	Severe
1486	'ALTOMAREBRIAN'	44	2139	Female	Severe
1487	'ALTOMAREEF'	33	2140	Male	LOW
1488	'ALTOMAREJOAN'	65	2138	Male	LOW
1489	'ALTOMAREJOSEPH'	60	2139	Female	Mild
1490	'ALTOMARETODD'	61	2138	Male	Mild
1491	'ALTON'	55	2141	Male	High
1492	'ALTROBIN'	64	2139	Male	High
1493	'ALTSCHILLER'	74	2138	Male	a-symptimatic
1494	'ALTSCHILLERDONALD'	74	2139	Male	a-symptimatic
1495	'ALTSHULER'	44	2139	Female	Severe
1496	'ALTSHULERNATALIE'	55	2140	Male	Severe
1497	'ALTSUSAN'	62	2140	Male	LOW
1498	'ALU'	34	2138	Male	LOW
1499	'ALULA'	36	2138	Male	Mild
1500	'ALUTINA'	51	2138	Male	Mild
1501	'ALVADA'	65	2138	Female	High
1502	'ALVAN'	35	2138	Male	High
1503	'ALVARADO'	39	2141	Male	a-symptimatic
1504	'ALVARADO-ORTIZ'	84	2139	Male	a-symptimatic
1505	'ALVARADO-ORTIZLUZETTE'	40	2138	Female	Severe
1506	'ALVARADOILIANA'	48	2138	Female	Severe
1507	'ALVARADOMARIA'	58	2139	Male	LOW
1508	'ALVAREZ'	81	2139	Male	LOW
1509	'ALVAREZCYNTHIA'	55	2140	Male	Mild
1510	'ALVAREZGLORIA'	55	2139	Female	Mild
1511	'ALVAREZPEDRO'	89	2139	Male	High
1512	'ALVARO'	101	2138	Female	High
1513	'ALVEAR'	52	2139	Male	a-symptimatic
1514	'ALVEAREDUARDO'	42	2139	Male	a-symptimatic
1515	'ALVENE'	61	2138	Male	Severe
1516	'ALVERSON'	35	2139	Female	Severe
1517	'ALVERSONKEITH'	41	2140	Male	LOW
1518	'ALVES'	39	2140	Male	LOW
1519	'ALVESAGUEDA'	41	2139	Male	Mild
1520	'ALVESANTONIO'	69	2138	Male	Mild
1521	'ALVESCHARRON'	82	2140	Female	High
1522	'ALVESDIANNE'	40	2139	Male	High
1523	'ALVESFERNANDO'	93	2139	Male	a-symptimatic
1524	'ALVESJASON'	52	2139	Male	a-symptimatic
1525	'ALVESJOHN'	34	2138	Male	Severe
1526	'ALVESJOSE'	61	2139	Male	Severe
1527	'ALVESMARY'	32	2138	Female	LOW
1528	'ALVESPATRICIA'	34	2139	Male	LOW
1529	'ALVETA'	83	2138	Male	Mild
1530	'ALVIN'	58	2139	Male	Mild
1531	'ALVINBROOKS'	45	2140	Female	High
1532	'ALVIRA'	32	2139	Male	High
1533	'ALVIS'	54	2140	Male	a-symptimatic
1534	'ALVISKENNETH'	86	2138	Male	a-symptimatic
1535	'ALVORD'	74	2138	Male	Severe
1536	'ALVORDRICHARD'	38	2138	Male	Severe
1537	'ALWAN'	74	2138	Male	LOW
1538	'ALWANDUNYA'	38	2138	Male	LOW
1539	'ALWARD'	53	2139	Male	Mild
1540	'ALWARDCHARLES'	57	2138	Male	Mild
1541	'ALWARDPATRICIA'	38	2141	Male	High
1542	'ALWYN'	43	2138	Male	High
1543	'ALYCE'	63	2140	Male	a-symptimatic
1544	'ALYCEADAMS'	43	2139	Male	a-symptimatic
1545	'ALYCIA'	58	2140	Male	Severe
1546	'ALYSIA'	57	2140	Male	Severe
1547	'ALYSON'	45	2139	Male	LOW
1548	'ALYSSA'	45	2138	Male	LOW
1549	'ALYSSABELLA'	89	2138	Male	Mild
1550	'ALYSSABERNSTEIN'	37	2138	Male	Mild
1551	'ALYSSE'	35	2140	Male	High
1552	'AMA'	64	2139	Female	High
1553	'AMACHER'	44	2138	Male	a-symptimatic
1554	'AMACHERFRANZISKA'	72	2138	Female	a-symptimatic
1555	'AMADA'	47	2139	Male	Severe
1556	'AMAECH'	56	2139	Male	Severe
1557	'AMAECHUCHE'	64	2140	Male	LOW
1558	'AMAHL'	40	2139	Male	LOW
1559	'AMAHLBISHARA'	65	2141	Male	Mild
1560	'AMAL'	106	2138	Male	Mild
1561	'AMALIA'	38	2139	Female	High
1562	'AMALIAAFTANDILIANS'	75	2140	Male	High
1563	'AMALYA'	39	2138	Male	a-symptimatic
1564	'AMANDA'	36	2140	Female	a-symptimatic
1565	'AMANDABARNES'	39	2138	Male	Severe
1566	'AMANDABEAN'	50	2139	Female	Severe
1567	'AMANDABIGELOW'	55	2139	Female	LOW
1568	'AMANDABUCHANAN'	47	2138	Male	LOW
1569	'AMANDABURLING'	57	2139	Male	Mild
1570	'AMAR'	57	2138	Male	Mild
1571	'AMARA'	88	2140	Male	High
1572	'AMARABALTHROP-LEWIS'	79	2139	Male	High
1573	'AMARAL'	59	2139	Male	a-symptimatic
1574	'AMARALALICE'	39	2140	Female	a-symptimatic
1575	'AMARALGEORGE'	53	2139	Male	Severe
1576	'AMARALHILDA'	33	2138	Male	Severe
1577	'AMARALIRIA'	39	2138	Male	LOW
1578	'AMARALJOSEPH'	42	2138	Male	LOW
1579	'AMARALSCOTT'	31	2138	Male	Mild
1580	'AMARALWILLIAM'	53	2140	Male	Mild
1581	'AMARASINGHAM'	32	2138	Male	High
1582	'AMARASINGHAMARIRATHIE'	63	2138	Male	High
1583	'AMARJIT'	75	2139	Male	a-symptimatic
1584	'AMATANGELO'	43	2139	Female	a-symptimatic
1585	'AMATANGELOSUSAN'	77	2138	Male	Severe
1586	'AMATO'	43	2138	Female	Severe
1587	'AMATOADRIANA'	38	2138	Male	LOW
1588	'AMATOMARY'	42	2139	Male	LOW
1589	'AMATOMICHAEL'	50	2141	Male	Mild
1590	'AMATRUDA'	44	2138	Male	Mild
1591	'AMATRUDAJAMES'	69	2138	Male	High
1592	'AMATUL'	40	2139	Male	High
1593	'AMATULHAFEEZ'	56	2138	Male	a-symptimatic
1594	'AMAURY'	88	2140	Male	a-symptimatic
1595	'AMAYA'	33	2142	Male	Severe
1596	'AMAYAJAIME'	47	2138	Male	Severe
1597	'AMAYALORA'	70	2139	Female	LOW
1598	'AMAYAROBERTO'	96	2141	Male	LOW
1599	'AMAYAROMEL'	47	2141	Male	Mild
1600	'AMBAYE'	53	2140	Female	Mild
1601	'AMBAYEROMAN'	43	2140	Male	High
1602	'AMBER'	49	2140	Male	High
1603	'AMBLER'	52	2139	Female	a-symptimatic
1604	'AMBLERPETER'	80	2139	Male	a-symptimatic
1605	'AMBRIZETH'	41	2140	Male	Severe
1606	'AMBROSE'	38	2138	Male	Severe
1607	'AMBROSEEDLIN'	50	2138	Female	LOW
1608	'AMBROSEJAMES'	48	2138	Female	LOW
1609	'AMBROSETINALOUISE'	35	2138	Male	Mild
1610	'AMBROSINA'	35	2140	Male	Mild
1611	'AMBROSIO'	95	2138	Female	High
1612	'AMBROZINE'	53	2140	Male	High
1613	'AMEATRICE'	39	2141	Male	a-symptimatic
1614	'AMEER'	46	2139	Male	a-symptimatic
1615	'AMELIA'	67	2138	Female	Severe
1616	'AMELIAADAMS'	52	2139	Male	Severe
1617	'AMELIAAMES'	39	2138	Female	LOW
1618	'AMELIO'	42	2141	Male	LOW
1619	'AMELIOLAURA'	98	2141	Female	Mild
1620	'AMENDOLA'	37	2140	Male	Mild
1621	'AMENDOLAANNA'	78	2140	Male	High
1622	'AMENDOLAJUDITH'	34	2138	Male	High
1623	'AMENIE'	33	2138	Female	a-symptimatic
1624	'AMENKOWICZ'	40	2139	Male	a-symptimatic
1625	'AMENKOWICZPATRICIA'	45	2141	Male	Severe
1626	'AMENKOWICZPHILIP'	39	2140	Male	Severe
1627	'AMENKOWICZWALTER'	68	2138	Male	LOW
1628	'AMERAL'	49	2138	Male	LOW
1629	'AMERALANTHONY'	46	2138	Female	Mild
1630	'AMERALCAROLYN'	56	2140	Female	Mild
1631	'AMERALIDA'	97	2139	Male	High
1632	'AMERALNORMA'	47	2139	Male	High
1633	'AMERALWILLIAM'	37	2139	Female	a-symptimatic
1634	'AMERICO'	43	2141	Male	a-symptimatic
1635	'AMERICOANDRADE'	43	2139	Male	Severe
1636	'AMERICOBOTELLO'	59	2139	Male	Severe
1637	'AMERIGO'	35	2139	Male	LOW
1638	'AMERIGOBERNARDI'	88	2139	Male	LOW
1639	'AMERSHADIAN'	57	2139	Male	Mild
1640	'AMERSHADIANPETER'	37	2140	Male	Mild
1641	'AMERY'	56	2141	Male	High
1642	'AMERYBURNHAM'	55	2138	Male	High
1643	'AMES'	63	2139	Male	a-symptimatic
1644	'AMESAMELIA'	79	2140	Male	a-symptimatic
1645	'AMESCAROL'	56	2138	Male	Severe
1646	'AMESCAROLYN'	38	2138	Male	Severe
1647	'AMESDAVID'	44	2139	Male	LOW
1648	'AMESELIZABETH'	59	2140	Male	LOW
1649	'AMESGREGORY'	44	2139	Female	Mild
1650	'AMESGRETCHEN'	41	2138	Male	Mild
1651	'AMESNICOLI'	76	2140	Male	High
1652	'AMESPRISCILLA'	32	2139	Male	High
1653	'AMESSALLY'	34	2138	Female	a-symptimatic
1654	'AMEY'	65	2139	Female	a-symptimatic
1655	'AMEZIANE-HASSANI'	54	2139	Male	Severe
1656	'AMEZIANE-HASSANIRACHID'	60	2142	Male	Severe
1657	'AMI'	38	2139	Female	LOW
1658	'AMIE'	32	2138	Male	LOW
1659	'AMIEL'	82	2140	Female	Mild
1660	'AMIN'	71	2138	Male	Mild
1661	'AMINA'	72	2138	Male	High
1662	'AMINABESHIR'	81	2139	Male	High
1663	'AMINDA'	49	2139	Male	a-symptimatic
1664	'AMINSNEHAL'	83	2139	Female	a-symptimatic
1665	'AMINZADEH'	38	2138	Male	Severe
1666	'AMINZADEHSAEED'	57	2141	Female	Severe
1667	'AMIR'	77	2139	Female	LOW
1668	'AMIRAULT'	32	2138	Male	LOW
1669	'AMIRAULTPETER'	47	2140	Male	Mild
1670	'AMIROUCHE'	76	2139	Male	Mild
1671	'AMIROUCHEELIZABETH'	32	2139	Male	High
1672	'AMIROUCHEMALINA'	94	2141	Male	High
1673	'AMIRTHARAJ'	48	2138	Male	a-symptimatic
1674	'AMIRTHARAJAH'	44	2138	Male	a-symptimatic
1675	'AMIRTHARAJAHRAJEEVAN'	33	2138	Male	Severe
1676	'AMIRTHARAJLETEZION'	31	2139	Male	Severe
1677	'AMIT'	63	2140	Male	LOW
1678	'AMMEN'	61	2138	Male	LOW
1679	'AMMENJONATHAN'	36	2139	Female	Mild
1680	'AMMER'	51	2141	Male	Mild
1681	'AMMERMARCY'	87	2138	Female	High
1682	'AMMIE'	78	2138	Male	High
1683	'AMOAKUH'	53	2139	Female	a-symptimatic
1684	'AMOAKUHHOUDA'	94	2139	Male	a-symptimatic
1685	'AMOLING'	60	2141	Female	Severe
1686	'AMOLINGCHARLES'	57	2139	Male	Severe
1687	'AMOND'	35	2139	Male	LOW
1688	'AMORE'	52	2140	Male	LOW
1689	'AMOREANTHONY'	100	2140	Male	Mild
1690	'AMOREMARIA'	85	2139	Male	Mild
1691	'AMOREROSANNE'	32	2139	Female	High
1692	'AMORIN'	65	2138	Male	High
1693	'AMORINNATALIE'	45	2140	Male	a-symptimatic
1694	'AMOROSO'	77	2139	Male	a-symptimatic
1695	'AMOROSODONNA'	87	2140	Male	Severe
1696	'AMOROSOJOSEPH'	59	2139	Male	Severe
1697	'AMORY'	72	2140	Male	LOW
1698	'AMORYATKINS'	44	2138	Male	LOW
1699	'AMORYSARAH'	62	2139	Female	Mild
1700	'AMOS'	41	2141	Male	Mild
1701	'AMOSBARBARA'	77	2138	Female	High
1702	'AMOSTHOMAS'	66	2138	Male	High
1703	'AMPARO'	94	2140	Male	a-symptimatic
1704	'AMPEY'	46	2139	Male	a-symptimatic
1705	'AMPEYETHEL'	41	2139	Male	Severe
1706	'AMRAM'	39	2141	Male	Severe
1707	'AMRINE'	69	2138	Male	LOW
1708	'AMRINETHOMAS'	69	2138	Male	LOW
1709	'AMSDEN'	55	2138	Male	Mild
1710	'AMSDENALICE'	56	2140	Male	Mild
1711	'AMSLER'	45	2141	Male	High
1712	'AMSLERMARY'	56	2139	Male	High
1713	'AMSTER'	37	2139	Female	a-symptimatic
1714	'AMSTERDAM'	37	2140	Male	a-symptimatic
1715	'AMSTERDAMJONATHAN'	41	2139	Male	Severe
1716	'AMSTERSUSAN'	34	2139	Male	Severe
1717	'AMSZ'	55	2139	Male	LOW
1718	'AMSZARIANE'	86	2138	Male	LOW
1719	'AMTUL'	42	2138	Male	Mild
1720	'AMTULAHMAD'	71	2138	Female	Mild
1721	'AMUNDSEN'	66	2138	Male	High
1722	'AMUNDSENERIC'	50	2139	Male	High
1723	'AMUNDSENNICOLE'	48	2138	Male	a-symptimatic
1724	'AMUNDSENOLE'	48	2138	Male	a-symptimatic
1725	'AMY'	52	2139	Female	Severe
1726	'AMYADAMS'	54	2141	Male	Severe
1727	'AMYAISENBERG'	41	2139	Male	LOW
1728	'AMYALBRECHT'	34	2138	Male	LOW
1729	'AMYALLIN'	37	2138	Male	Mild
1730	'AMYANDREOTTI'	52	2138	Male	Mild
1731	'AMYANDREWS'	35	2138	Female	High
1732	'AMYAUKSTIKALNIS'	42	2139	Male	High
1733	'AMYBAMFORTH'	38	2138	Male	a-symptimatic
1734	'AMYBARAD'	50	2139	Male	a-symptimatic
1735	'AMYBARON'	43	2140	Female	Severe
1736	'AMYBARON-EVANS'	36	2138	Male	Severe
1737	'AMYBARRIOS CLARK'	34	2139	Male	LOW
1738	'AMYBARTLETT'	38	2138	Male	LOW
1739	'AMYBENS'	47	2139	Female	Mild
1740	'AMYBEREZIN'	85	2138	Male	Mild
1741	'AMYBERNSTEIN'	39	2138	Female	High
1742	'AMYBETHKE'	38	2139	Female	High
1743	'AMYBIEL'	73	2140	Male	a-symptimatic
1744	'AMYBIRD'	58	2138	Male	a-symptimatic
1745	'AMYBLITZ'	48	2139	Male	Severe
1746	'AMYBOHROD'	37	2138	Female	Severe
1747	'AMYBRACKEN'	39	2140	Male	LOW
1748	'AMYBRAGER'	52	2139	Male	LOW
1749	'AMYBRAND'	90	2138	Male	Mild
1750	'AMYBRECKER'	33	2138	Male	Mild
1751	'AMYBRIGHAM'	78	2138	Male	High
1752	'AMYBROWN'	50	2138	Male	High
1753	'AMYBRUNELLE'	39	2138	Male	a-symptimatic
1754	'AMYBUCKLEY'	39	2141	Male	a-symptimatic
1755	'AMYBURK'	51	2138	Male	Severe
1756	'AMYBURNHAM'	41	2139	Female	Severe
1757	'AMYBURNS'	40	2141	Female	LOW
1758	'AN'	50	2141	Male	LOW
1759	'ANA'	62	2139	Male	Mild
1760	'ANAALFARO'	39	2138	Male	Mild
1761	'ANAANTUNES'	43	2139	Female	High
1762	'ANABESSA'	65	2140	Female	High
1763	'ANABET'	78	2139	Male	a-symptimatic
1764	'ANABUNKER'	60	2140	Female	a-symptimatic
1765	'ANAGNOSTOPOULOS'	43	2140	Male	Severe
1766	'ANAGNOSTOPOULOSMARIA'	68	2140	Male	Severe
1767	'ANAHID'	52	2138	Female	LOW
1768	'ANAHIDBRAKKE'	57	2139	Male	LOW
1769	'ANALEAH'	46	2139	Male	Mild
1770	'ANALIA'	74	2140	Male	Mild
1771	'ANAND'	52	2138	Male	High
1772	'ANANDGEETA'	42	2138	Male	High
1773	'ANANDISHAN'	56	2139	Male	a-symptimatic
1774	'ANANIA'	44	2138	Male	a-symptimatic
1775	'ANANIAN'	42	2139	Female	Severe
1776	'ANANIANELISSA'	54	2138	Male	Severe
1777	'ANANIAVINCENT'	42	2139	Male	LOW
1778	'ANAPOLLE'	65	2139	Male	LOW
1779	'ANAPOLLEROSS'	32	2140	Male	Mild
1780	'ANARA'	63	2139	Female	Mild
1781	'ANARGEROS'	61	2138	Male	High
1782	'ANARGEROSSUSAN'	104	2138	Male	High
1783	'ANASTACIA'	97	2138	Female	a-symptimatic
1784	'ANASTAS'	33	2139	Male	a-symptimatic
1785	'ANASTASANGELA'	56	2140	Male	Severe
1786	'ANASTASCHERYL'	64	2140	Male	Severe
1787	'ANASTASI'	48	2138	Male	LOW
1788	'ANASTASIA'	88	2139	Male	LOW
1789	'ANASTASICAROL'	37	2140	Male	Mild
1790	'ANASTASIO'	39	2138	Male	Mild
1791	'ANASTASIOPAUL'	82	2139	Male	High
1792	'ANASTASIRENE'	85	2139	Male	High
1793	'ANASTASLISA'	33	2138	Male	a-symptimatic
1794	'ANASTOS'	55	2140	Male	a-symptimatic
1795	'ANASTOSM'	47	2141	Male	Severe
1796	'ANASTOSTELEMACHUS'	79	2138	Male	Severe
1797	'ANASTOSTHEODORE'	31	2138	Male	LOW
1798	'ANATAVIA'	43	2139	Male	LOW
1799	'ANATAVIABROWN'	40	2140	Male	Mild
1800	'ANATILDE'	37	2138	Male	Mild
1801	'ANCA'	36	2139	Male	High
1802	'ANCIELLO'	45	2140	Male	High
1803	'ANCIELLOFRANCES'	35	2138	Male	a-symptimatic
1804	'ANCRUM'	88	2139	Female	a-symptimatic
1805	'ANCRUMPAULINE'	35	2141	Male	Severe
1806	'ANDELLA'	47	2139	Male	Severe
1807	'ANDELLADORIS'	60	2139	Male	LOW
1808	'ANDELLAMARY'	39	2139	Female	LOW
1809	'ANDELMAN'	46	2140	Male	Mild
1810	'ANDELMANERIK'	41	2139	Female	Mild
1811	'ANDELMANETHAN'	54	2140	Female	High
1812	'ANDEMESKEL'	35	2139	Male	High
1813	'ANDERKA'	51	2139	Male	a-symptimatic
1814	'ANDERKAMARLENE'	55	2138	Male	a-symptimatic
1815	'ANDERKAROBERT'	70	2139	Male	Severe
1816	'ANDERKAROBIN'	59	2138	Male	Severe
1817	'ANDERS'	71	2139	Male	LOW
1818	'ANDERSEN'	58	2138	Male	LOW
1819	'ANDERSENJEANNE'	34	2138	Male	Mild
1820	'ANDERSENMICHELE'	37	2140	Male	Mild
1821	'ANDERSENNICOLE'	90	2139	Female	High
1822	'ANDERSMARK'	56	2138	Female	High
1823	'ANDERSON'	48	2140	Male	a-symptimatic
1824	'ANDERSON-SMITH'	34	2138	Male	a-symptimatic
1825	'ANDERSON-SMITHSUSAN'	31	2140	Male	Severe
1826	'ANDERSONALEXANDER'	47	2140	Female	Severe
1827	'ANDERSONANITA'	48	2139	Male	LOW
1828	'ANDERSONANNMARIE'	66	2138	Female	LOW
1829	'ANDERSONBARRY'	47	2138	Male	Mild
1830	'ANDERSONBENJAMIN'	70	2139	Female	Mild
1831	'ANDERSONBERNHARD'	98	2138	Male	High
1832	'ANDERSONBRANDAO'	40	2138	Male	High
1833	'ANDERSONBRIAN'	52	2139	Male	a-symptimatic
1834	'ANDERSONCAMILLE'	59	2140	Male	a-symptimatic
1835	'ANDERSONCATHY'	52	2139	Male	Severe
1836	'ANDERSONCLARENCE'	76	2138	Male	Severe
1837	'ANDERSONCLIFFORD'	37	2141	Female	LOW
1838	'ANDERSONDANIEL'	41	2139	Male	LOW
1839	'ANDERSONDAVID'	58	2139	Male	Mild
1840	'ANDERSONDEBORAH'	58	2140	Male	Mild
1841	'ANDERSONDELANE'	68	2138	Male	High
1842	'ANDERSONDEREK'	43	2139	Male	High
1843	'ANDERSONDEVON'	34	2139	Male	a-symptimatic
1844	'ANDERSONDONALD'	53	2138	Male	a-symptimatic
1845	'ANDERSONEDWARD'	60	2139	Male	Severe
1846	'ANDERSONELEANOR'	58	2140	Male	Severe
1847	'ANDERSONELIZABETH'	78	2138	Male	LOW
1848	'ANDERSONERIC'	52	2139	Male	LOW
1849	'ANDERSONEUGENIA'	42	2140	Female	Mild
1850	'ANDERSONGARY'	47	2142	Male	Mild
1851	'ANDERSONGAYLE'	50	2138	Male	High
1852	'ANDERSONGORDON'	37	2139	Male	High
1853	'ANDERSONGREGORY'	92	2138	Male	a-symptimatic
1854	'ANDERSONHENRY'	32	2138	Male	a-symptimatic
1855	'ANDERSONJ'	36	2138	Male	Severe
1856	'ANDERSONJASON'	37	2139	Male	Severe
1857	'ANDERSONJENNIE'	32	2142	Female	LOW
1858	'ANDERSONJENNIFER'	31	2139	Male	LOW
1859	'ANDERSONJOHN'	43	2139	Male	Mild
1860	'ANDERSONJUANITA'	31	2138	Male	Mild
1861	'ANDERSONJUNE'	55	2138	Male	High
1862	'ANDERSONKAREN'	34	2139	Male	High
1863	'ANDERSONKATE'	37	2141	Male	a-symptimatic
1864	'ANDERSONKATRINA'	37	2138	Male	a-symptimatic
1865	'ANDERSONLARRY'	46	2138	Male	Severe
1866	'ANDERSONLEO'	38	2139	Male	Severe
1867	'ANDERSONLOIS'	55	2139	Female	LOW
1868	'ANDERSONLORI'	54	2139	Male	LOW
1869	'ANDERSONLOUISE'	44	2138	Male	Mild
1870	'ANDERSONLYNN'	41	2142	Female	Mild
1871	'ANDERSONMARIAN'	39	2138	Male	High
1872	'ANDERSONMARY'	55	2138	Male	High
1873	'ANDERSONMAURICE'	41	2139	Male	a-symptimatic
1874	'ANDERSONMICHAEL'	39	2139	Male	a-symptimatic
1875	'ANDERSONMICHELLE'	40	2141	Female	Severe
1876	'ANDERSONNANCI'	37	2140	Female	Severe
1877	'ANDERSONNINA'	66	2139	Male	LOW
1878	'ANDERSONPATRICIA'	37	2141	Male	LOW
1879	'ANDERSONPAULINE'	34	2138	Male	Mild
1880	'ANDERSONPEHR'	59	2138	Male	Mild
1881	'ANDERSONPENNY'	54	2139	Female	High
1882	'ANDERSONPHILIP'	72	2138	Male	High
1883	'ANDERSONPRISCILLA'	53	2139	Male	a-symptimatic
1884	'ANDERSONRICHARD'	61	2138	Female	a-symptimatic
1885	'ANDERSONRITA'	90	2140	Male	Severe
1886	'ANDERSONRON'	72	2139	Male	Severe
1887	'ANDERSONRUTH'	40	2140	Male	LOW
1888	'ANDERSONSCOTT'	99	2138	Male	LOW
1889	'ANDERSONSHARON'	59	2140	Male	Mild
1890	'ANDERSONSHEILA'	41	2139	Male	Mild
1891	'ANDERSONSTANLEY'	46	2139	Male	High
1892	'ANDERSONSTELLA'	51	2138	Male	High
1893	'ANDERSONSTEPHEN'	39	2139	Male	a-symptimatic
1894	'ANDERSONSUSAN'	36	2139	Male	a-symptimatic
1895	'ANDERSONTHEODORE'	65	2140	Female	Severe
1896	'ANDERSONTHERESA'	43	2139	Male	Severe
1897	'ANDERSONTHOMAS'	43	2140	Male	LOW
1898	'ANDERSONTIM'	52	2140	Male	LOW
1899	'ANDERSONTIMOTHY'	57	2139	Male	Mild
1900	'ANDERSONTODD'	42	2141	Female	Mild
1901	'ANDERSONTONYA'	40	2139	Male	High
1902	'ANDERSONVIRGINIA'	91	2140	Male	High
1903	'ANDERSONWESLEY'	50	2138	Female	a-symptimatic
1904	'ANDERSONWILLIAM'	43	2138	Male	a-symptimatic
1905	'ANDERSONZOE'	38	2138	Female	Severe
1906	'ANDERSPAUL'	46	2139	Male	Severe
1907	'ANDERSROSALIE'	80	2140	Male	LOW
1908	'ANDERSSON'	41	2139	Male	LOW
1909	'ANDERSSONKARIN'	65	2138	Male	Mild
1910	'ANDIAS'	89	2141	Male	Mild
1911	'ANDIASFRANCES'	76	2141	Male	High
1912	'ANDIASJAMES'	54	2140	Male	High
1913	'ANDISHEH'	41	2138	Male	a-symptimatic
1914	'ANDLER'	40	2138	Male	a-symptimatic
1915	'ANDLERJUDY'	71	2139	Male	Severe
1916	'ANDOLINA'	47	2140	Male	Severe
1917	'ANDOLINAMARK'	39	2139	Female	LOW
1918	'ANDOLINE'	107	2138	Male	LOW
1919	'ANDON'	34	2139	Male	Mild
1920	'ANDONANTHONY'	45	2138	Female	Mild
1921	'ANDONELIZABETH'	42	2141	Female	High
1922	'ANDONJANET'	62	2138	Male	High
1923	'ANDONLORRAINE'	72	2138	Male	a-symptimatic
1924	'ANDORS'	56	2140	Female	a-symptimatic
1925	'ANDORSBONILLA'	36	2138	Male	Severe
1926	'ANDOS'	36	2138	Male	Severe
1927	'ANDOSKARIN'	35	2138	Male	LOW
1928	'ANDRADE'	65	2138	Male	LOW
1929	'ANDRADEAMERICO'	92	2139	Male	Mild
1930	'ANDRADECELESTE'	36	2141	Male	Mild
1931	'ANDRADEDOMINGA'	41	2138	Male	High
1932	'ANDRADEJOSEPH'	86	2139	Female	High
1933	'ANDRADEMANUEL'	104	2140	Male	a-symptimatic
1934	'ANDRADENATALIA'	39	2140	Male	a-symptimatic
1935	'ANDRADERICHARD'	78	2138	Male	Severe
1936	'ANDRADESUSAN'	94	2138	Female	Severe
1937	'ANDRADEZENAIDE'	86	2141	Male	LOW
1938	'ANDRE'	56	2139	Male	LOW
1939	'ANDRE-CLARK'	69	2138	Male	Mild
1940	'ANDRE-CLARKALICE'	46	2139	Male	Mild
1941	'ANDREA'	60	2140	Male	High
1942	'ANDREAABRAHAMSON'	52	2140	Female	High
1943	'ANDREAANGLADA'	92	2139	Male	a-symptimatic
1944	'ANDREAARMSTRONG'	67	2139	Male	a-symptimatic
1945	'ANDREAAUGERI'	66	2139	Male	Severe
1946	'ANDREABALSAMO'	89	2139	Male	Severe
1947	'ANDREABARRY'	61	2139	Male	LOW
1948	'ANDREABARRY-SMITH'	36	2140	Male	LOW
1949	'ANDREABELL'	32	2139	Male	Mild
1950	'ANDREABENEVENTO'	83	2138	Male	Mild
1951	'ANDREABLUM'	77	2138	Male	High
1952	'ANDREABOYER'	103	2140	Female	High
1953	'ANDREABRAND'	98	2138	Male	a-symptimatic
1954	'ANDREAS'	49	2140	Male	a-symptimatic
1955	'ANDREATKINS'	86	2140	Male	Severe
1956	'ANDREE'	49	2139	Male	Severe
1957	'ANDREFERNANDE'	83	2139	Male	LOW
1958	'ANDREFRITZ'	48	2138	Female	LOW
1959	'ANDREI'	44	2138	Male	Mild
1960	'ANDREJUDITH'	38	2139	Male	Mild
1961	'ANDRENA'	57	2139	Male	High
1962	'ANDRENABATYCKY'	98	2142	Male	High
1963	'ANDREOTTI'	59	2139	Male	a-symptimatic
1964	'ANDREOTTIALEJANDRO'	111	2139	Female	a-symptimatic
1965	'ANDREOTTIAMY'	83	2140	Male	Severe
1966	'ANDRES'	42	2141	Male	Severe
1967	'ANDRESEN'	40	2140	Male	LOW
1968	'ANDRESENJEANNE'	49	2140	Male	LOW
1969	'ANDRESENJENSINE'	36	2138	Male	Mild
1970	'ANDRESKATE'	91	2139	Male	Mild
1971	'ANDRESLEONARD'	52	2138	Female	High
1972	'ANDREW'	96	2141	Male	High
1973	'ANDREWAGHAJANIAN'	62	2140	Male	a-symptimatic
1974	'ANDREWAGOOS'	69	2139	Male	a-symptimatic
1975	'ANDREWALTERSOHN'	74	2141	Male	Severe
1976	'ANDREWANISIMOV'	87	2138	Male	Severe
1977	'ANDREWASARO'	38	2138	Female	LOW
1978	'ANDREWASBOE'	42	2140	Female	LOW
1979	'ANDREWAUERBACH'	51	2139	Male	Mild
1980	'ANDREWAUPPERLEE'	38	2140	Male	Mild
1981	'ANDREWBAER'	39	2141	Female	High
1982	'ANDREWBALSON'	40	2138	Male	High
1983	'ANDREWBARNABY'	35	2140	Female	a-symptimatic
1984	'ANDREWBARRY'	83	2139	Female	a-symptimatic
1985	'ANDREWBATES'	103	2138	Male	Severe
1986	'ANDREWBEER'	92	2139	Male	Severe
1987	'ANDREWBEHARRIE'	62	2139	Male	LOW
1988	'ANDREWBENNETT'	42	2138	Male	LOW
1989	'ANDREWBLAIS'	48	2139	Male	Mild
1990	'ANDREWBLUME'	65	2138	Male	Mild
1991	'ANDREWBOHACHEWSKY'	41	2141	Male	High
1992	'ANDREWBORDA'	94	2139	Male	High
1993	'ANDREWBOSTIC'	60	2141	Female	a-symptimatic
1994	'ANDREWBRKIC'	63	2140	Male	a-symptimatic
1995	'ANDREWBROWN'	84	2138	Female	Severe
1996	'ANDREWEDWARD'	68	2139	Male	Severe
1997	'ANDREWELDBERT'	67	2141	Female	LOW
1998	'ANDREWILBERT'	44	2139	Female	LOW
[truncated: 4,000 more rows]
