# Supplementary material for: Improved angelization technique against background knowledge attack for 1:M microdata
Source: PeerJ Comput Sci. 2023 Mar 15;9:e1255. doi: 10.7717/peerj-cs.1255 (PMC10280459; doi:10.7717/peerj-cs.1255)
Supplement: Supplemental Information 1 [file peerj-cs-09-1255-s001.zip › code/3history1.csv]

	Unnamed: 0	sno	name	age	zipcode	Gender	symptoms
0	0	0	'A A RAGAN'	33	2138	Male	LOW
1	1	1	'A'	65	2138	Male	LOW
2	2	2	'AALFS'	46	2139	Male	LOW
3	3	3	'AALFSJEFFERY'	38	2138	Male	LOW
4	4	4	'AAMER'	54	2141	Male	LOW
5	5	5	'AAMODT'	44	2138	Male	LOW
6	6	6	'AAMODTMETTE'	97	2140	Male	LOW
7	7	7	'AARATI'	60	2139	Male	LOW
8	8	8	'AAREN'	73	2140	Male	LOW
9	9	9	'AARON'	37	2140	Male	LOW
10	10	10	'AARONARZU'	41	2139	Male	LOW
11	11	11	'AARONBLUESTEIN'	40	2138	Male	LOW
12	12	12	AARONBORNS'	42	2138	Male	LOW
13	13	13	'AARONBRANDES'	48	2138	Male	LOW
14	14	14	'AARONBRUNER'	45	2140	Male	LOW
15	15	15	'AARONDANIEL'	55	2139	Female	LOW
16	16	16	'AARONIAN'	36	2138	Male	LOW
17	17	17	'AARONIANANN'	72	2138	Female	LOW
18	18	18	'AARONIANDAISY'	36	2139	Male	LOW
19	19	19	'AARONIANEDWARD'	33	2139	Male	LOW
20	20	20	'AARONIANRAY'	68	2140	Male	LOW
21	21	21	'AARONIANWINIFRED'	45	2139	Male	LOW
22	22	22	'AARONJANET'	40	2141	Male	LOW
23	23	23	'AARONJON'	45	2138	Male	LOW
24	24	24	'AARONJONATHAN'	37	2139	Female	LOW
25	25	25	'AARONKATHERINE'	54	2140	Male	LOW
26	26	26	'AARONPAUL'	50	2138	Male	LOW
27	27	27	'AARONSON'	47	2140	Female	LOW
28	28	28	'AARONSONLAWRENCE'	42	2138	Male	LOW
29	29	29	'AARY'	35	2139	Female	LOW
30	30	30	'ABAGAIL'	41	2139	Female	LOW
31	31	31	'ABANTO'	43	2138	Male	LOW
32	32	32	'ABANTOMARIO'	39	2139	Male	LOW
33	33	33	'ABATTE'	42	2138	Male	LOW
34	34	34	'ABATTEMONIQUE'	37	2140	Male	LOW
35	35	35	'ABBAS'	37	2139	Male	LOW
36	36	36	'ABBATE'	83	2139	Male	LOW
37	37	37	'ABBATEJANET'	64	2140	Female	LOW
38	38	38	'ABBATELISA'	38	2139	Male	LOW
39	39	39	'ABBE'	40	2138	Male	LOW
40	40	40	'ABBES'	36	2138	Male	LOW
41	41	41	'ABBESJMILI'	32	2138	Male	LOW
42	42	42	'ABBEY'	48	2138	Male	LOW
43	43	43	'ABBEYBOWMAN'	41	2140	Male	LOW
44	44	44	'ABBEYHILLARY'	65	2138	Male	LOW
45	45	45	'ABBIE'	46	2138	Male	LOW
46	46	46	'ABBINK'	69	2139	Male	LOW
47	47	47	'ABBINKANDREW'	80	2139	Female	LOW
48	48	48	'ABBOTT'	35	2138	Male	LOW
49	49	49	'ABBOTTALEXANDER'	51	2138	Female	LOW
50	50	50	'ABBOTTARTHUR'	44	2138	Male	LOW
51	51	51	'ABBOTTCHERYL'	41	2139	Male	LOW
52	52	52	'ABBOTTDENISE'	38	2141	Male	LOW
53	53	53	'ABBOTTJOHN'	37	2138	Male	LOW
54	54	54	'ABBOTTKATHERINE'	43	2138	Male	LOW
55	55	55	'ABBOTTKATRINA'	39	2139	Male	LOW
56	56	56	'ABBOTTKENNETH'	34	2138	Male	LOW
57	57	57	'ABBOTTM'	48	2140	Male	LOW
58	58	58	'ABBOTTROSE'	59	2142	Male	LOW
59	59	59	'ABBOTTSANDRA'	56	2138	Male	LOW
60	60	60	'ABBY'	44	2139	Female	LOW
61	61	61	'ABBYANN'	44	2141	Male	LOW
62	62	62	'ABCUNAS'	82	2141	Male	LOW
63	63	63	'ABCUNASMILDRED'	46	2140	Female	LOW
64	64	64	'ABDEL-GAWAD'	41	2140	Male	LOW
65	65	65	'ABDEL-GAWADRIAD'	61	2140	Male	LOW
66	66	66	'ABDELA'	64	2139	Female	LOW
67	67	67	'ABDELAABBAS'	59	2139	Male	LOW
68	68	68	'ABDELAAZIZ'	86	2140	Male	LOW
69	69	69	'ABDELAAZIZAITHSAINE'	37	2138	Male	LOW
70	70	70	'ABDELLA'	47	2138	Female	LOW
71	71	71	'ABDELLAMOHAMMED'	32	2138	Female	LOW
72	72	72	'ABDELMALEK'	62	2138	Male	LOW
73	73	73	'ABDELMALEKSAMI'	36	2140	Male	LOW
74	74	74	'ABDELRAZZAQ'	46	2138	Female	LOW
75	75	75	'ABDELRAZZAQIBRAHIM'	38	2140	Male	LOW
76	76	76	'ABDERRAHMANE'	83	2141	Male	LOW
77	77	77	'ABDERRAZAK'	46	2139	Male	LOW
78	78	78	'ABDI'	39	2138	Female	LOW
79	79	79	'ABDIMALIG'	44	2139	Male	LOW
80	80	80	'ABDIMOHAMED'	54	2138	Female	LOW
81	81	81	'ABDU'	45	2141	Male	LOW
82	82	82	'ABDUADEM'	49	2141	Female	LOW
83	83	83	'ABDUL MALIK'	41	2140	Male	LOW
84	84	84	'ABDUL MALIKGAIL'	60	2140	Male	LOW
85	85	85	'ABDUL'	81	2138	Male	LOW
86	86	86	'ABDUL-MALIK'	59	2138	Female	Severe
87	87	87	'ABDUL-MALIKNASIM'	35	2139	Male	Mild
88	88	88	'ABDULHAQQ'	35	2141	Male	Mild
89	89	89	'ABDULHAQQAHMAD'	38	2140	Male	Mild
90	90	90	'ABDULLAH'	72	2138	Male	Mild
91	91	91	'ABDULLAHKAMAL'	44	2138	Male	Mild
92	92	92	'ABDULMAJID'	47	2138	Female	Mild
93	93	93	'ABDULMAJIDAL-KHUDAIRI'	37	2140	Female	Mild
94	94	94	'ABDULWAHAB'	68	2139	Male	Mild
95	95	95	'ABDUS-SABOOR'	48	2139	Male	Mild
96	96	96	'ABDUS-SABOORNIYAH'	50	2139	Female	Mild
97	97	97	'ABDUZZAHIR'	95	2141	Male	Mild
98	98	98	'ABE'	101	2139	Male	Mild
99	99	99	'ABEBE'	37	2139	Male	Mild
100	100	100	'ABEDON'	46	2139	Male	Mild
101	101	101	'ABEDONTODD'	58	2139	Male	Mild
102	102	102	'ABEEL'	49	2139	Male	Mild
103	103	103	'ABEELDAPHNE'	42	2140	Male	Mild
104	104	104	'ABEELMAUD'	43	2141	Male	Mild
105	105	105	'ABEJONATHAM'	38	2138	Male	Mild
106	106	106	'ABEL'	46	2139	Male	Mild
107	107	107	'ABELCORA'	43	2140	Male	Mild
108	108	108	'ABELELISE'	44	2138	Male	Mild
109	109	109	'ABELERIK'	41	2138	Male	Mild
110	110	110	'ABELIN'	51	2139	Male	Mild
111	111	111	'ABELINMIREILLE'	67	2140	Male	Mild
112	112	112	'ABELMANN'	68	2139	Female	Mild
113	113	113	'ABELMANNCHARLES'	49	2138	Male	Mild
114	114	114	'ABELMANNRENA'	41	2140	Male	Mild
115	115	115	'ABELMANNWALTER'	63	2139	Male	Mild
116	116	116	'ABELON'	48	2138	Female	Mild
117	117	117	'ABELONMARTIN'	40	2139	Female	Mild
118	118	118	'ABELOVE'	57	2139	Male	Mild
119	119	119	'ABELOVEAMY'	40	2142	Male	Mild
120	120	120	'ABELROBERT'	37	2139	Female	Mild
121	121	121	'ABELSON'	76	2138	Male	Mild
122	122	122	'ABELSONMILTON'	74	2140	Female	Mild
123	123	123	'ABELSONOLIVIA'	68	2138	Male	Mild
124	124	124	'ABELY'	42	2138	Male	Mild
125	125	125	'ABELYWILLIAM'	55	2139	Male	Mild
126	126	126	'ABENDSTERN'	64	2139	Male	Mild
127	127	127	'ABENDSTERNROSE'	48	2139	Female	Mild
128	128	128	'ABERA'	42	2138	Male	Mild
129	129	129	'ABERAALULA'	47	2141	Female	Mild
130	130	130	'ABERNATHY'	68	2139	Female	Mild
131	131	131	'ABERNATHYANNIE'	49	2138	Male	Mild
132	132	132	'ABERNATHYDENISE'	38	2140	Male	Mild
133	133	133	'ABERNATHYDONALD'	82	2139	Male	Mild
134	134	134	'ABERNETHY'	52	2139	Male	Mild
135	135	135	'ABERNETHYHOLLY'	38	2141	Male	Mild
136	136	136	'ABERNETHYSTEVEN'	73	2138	Male	Mild
137	137	137	'ABHAYA'	69	2138	Male	Mild
138	138	138	'ABHAYAASTHANA'	65	2138	Male	Mild
139	139	139	'ABIDA'	78	2139	Male	Mild
140	140	140	'ABIGAEL'	39	2140	Male	Mild
141	141	141	'ABIGAIL'	55	2138	Male	Mild
142	142	142	'ABIGAILADAMS'	50	2139	Female	Mild
143	143	143	'ABIGAILBORDEN'	39	2141	Male	Mild
144	144	144	'ABIGAILBROWN'	54	2138	Female	Mild
145	145	145	'ABIGAILBURKE'	66	2138	Male	Mild
146	146	146	'ABILIO'	92	2139	Female	Mild
147	147	147	'ABILIOANTUNES'	45	2139	Male	Mild
148	148	148	'ABLANEDO'	59	2141	Female	Mild
149	149	149	'ABLANEDOAMY'	45	2139	Male	Mild
150	150	150	'ABNEY'	86	2139	Male	Mild
151	151	151	'ABNEYBOURNE'	45	2140	Male	Mild
152	152	152	'ABOUZEID'	39	2140	Male	Mild
153	153	153	'ABOUZEIDCHRISTIAN'	37	2139	Male	Mild
154	154	154	'ABRAHAADHANOM'	62	2139	Female	Mild
155	155	155	'ABRAHAM'	36	2138	Male	Mild
156	156	156	'ABRAHAMBARRY'	76	2140	Male	Mild
157	157	157	'ABRAHAMDANIEL'	84	2139	Male	Mild
158	158	158	'ABRAHAMGABRIEL'	56	2140	Male	Mild
159	159	159	'ABRAHAMHELEN'	53	2139	Male	Mild
160	160	160	'ABRAHAMMICHAEL'	55	2140	Male	Mild
161	161	161	'ABRAHAMRABINDRAN'	42	2138	Male	Mild
162	162	162	'ABRAHAMRUTH'	49	2139	Female	Mild
163	163	163	'ABRAHAMS'	40	2141	Male	Mild
164	164	164	'ABRAHAMSDAVID'	86	2138	Female	Mild
165	165	165	'ABRAHAMSHEELA'	32	2138	Male	Mild
166	166	166	'ABRAHAMSLUANN'	55	2140	Male	Mild
167	167	167	'ABRAHAMSMARC'	59	2139	Male	Mild
168	168	168	'ABRAHAMSON'	47	2139	Male	Mild
169	169	169	'ABRAHAMSONANDREA'	51	2141	Male	Mild
170	170	170	'ABRAHAMSONLEAH'	71	2138	Male	Mild
171	171	171	'ABRAM'	52	2138	Male	Mild
172	172	172	'ABRAMBLE'	52	2138	Male	Mild
173	173	173	'ABRAMO'	93	2140	Male	Mild
174	174	174	'ABRAMOEMMA'	43	2141	Male	Mild
175	175	175	'ABRAMOLEO'	35	2139	Male	a-symptimatic
176	176	176	'ABRAMOSALVATORE'	52	2139	Female	Mild
177	177	177	'ABRAMOSKIFRANK'	39	2140	Male	Mild
178	178	178	'ABRAMOWICZMARTA'	40	2139	Male	Mild
179	179	179	'ABRAMS'	69	2139	Male	Mild
180	180	180	'ABRAMSDONALDBRUCE'	48	2139	Male	Mild
181	181	181	'ABRAMSEADWINE'	50	2138	Male	Mild
182	182	182	'ABRAMSELIZABETH'	54	2138	Male	Mild
183	183	183	'ABRAMSJOAN'	90	2138	Female	Mild
184	184	184	'ABRAMSJOSHUA'	46	2138	Male	Mild
185	185	185	'ABRAMSMAURY'	52	2139	Male	Mild
186	186	186	'ABRAMSON'	42	2138	Male	Mild
187	187	187	'ABRAMSONANN'	38	2138	Male	Mild
188	188	188	'ABRAMSONDALE'	68	2139	Female	Mild
189	189	189	'ABRAMSONDEBORAH'	91	2141	Male	Mild
190	190	190	'ABRAMSONELLEN'	37	2139	Male	Mild
191	191	191	'ABRAMSONEUGENE'	34	2138	Male	Mild
192	192	192	'ABRAMSONJOHN'	37	2138	Male	Mild
193	193	193	'ABRAMSONMATTHEW'	52	2138	Male	Mild
194	194	194	'ABRAMSONNATHAN'	35	2138	Female	Mild
195	195	195	'ABRAMSONSCOTT'	42	2139	Male	Mild
196	196	196	'ABRAMSPHILIP'	38	2138	Male	Mild
197	197	197	'ABRAMSRUTH'	50	2139	Male	Mild
198	198	198	'ABRAMSSARAH'	43	2140	Female	Mild
199	199	199	'ABRAMSSTEVEN'	36	2138	Male	Mild
200	200	200	'ABRANTES'	34	2139	Male	Mild
201	201	201	'ABRANTESARMANDA'	38	2138	Male	Mild
202	202	202	'ABREU'	47	2139	Female	Mild
203	203	203	'ABREUARMANDO'	85	2138	Male	Mild
204	204	204	'ABREUCHARLES'	39	2138	Female	Mild
205	205	205	'ABREURICHARD'	38	2139	Female	Mild
206	206	206	'ABREUSALLY'	73	2140	Male	Mild
207	207	207	'ABT'	58	2138	Male	Mild
208	208	208	'ABTCLARK'	48	2139	Male	Mild
209	209	209	'ABTEILEEN'	37	2138	Female	Mild
210	210	210	'ABTWENDY'	39	2140	Male	Mild
211	211	211	'ABU-ADAL'	52	2139	Male	Mild
212	212	212	'ABU-ADALRASHID'	90	2138	Male	Mild
213	213	213	'ABU-EID'	33	2138	Male	Mild
214	214	214	'ABU-EIDDIANE'	78	2138	Male	Mild
215	215	215	'ABU-RUBIEH'	50	2138	Male	Mild
216	216	216	'ABU-RUBIEHJAMAL'	39	2138	Male	Mild
217	217	217	'ABUBAKA'	39	2141	Male	Mild
218	218	218	'ABUKHALIL'	51	2138	Male	Mild
219	219	219	'ABUKHALILZINAH'	41	2139	Female	Mild
220	220	220	'ABUL-JUBEIN'	40	2141	Female	Mild
221	221	221	'ABUL-JUBEINSARI'	50	2141	Male	Mild
222	222	222	'ABUSCH-MAGDER'	62	2139	Male	Mild
223	223	223	'ABUSCH-MAGDERDAVID'	39	2138	Male	Mild
224	224	224	'ABUSCH-MAGDERRUTH'	43	2139	Female	Mild
225	225	225	'ACCARDI'	65	2140	Female	Mild
226	226	226	'ACCARDIALFRED'	78	2139	Male	Mild
227	227	227	'ACCARDIRONALD'	60	2140	Female	Mild
228	228	228	'ACCARDIRUTH'	43	2140	Male	Mild
229	229	229	'ACCOLA'	68	2140	Male	Mild
230	230	230	'ACCOLAMOLLY'	52	2138	Female	Mild
231	231	231	'ACCOLANANCY'	57	2139	Male	Mild
232	232	232	'ACCOLATERESA'	46	2139	Male	Mild
233	233	233	'ACE'	74	2140	Male	Mild
234	234	234	'ACECHERYL'	52	2138	Male	Mild
235	235	235	'ACEDO'	42	2138	Male	Mild
236	236	236	'ACEDOROBERT'	56	2139	Male	Mild
237	237	237	'ACEITUNO'	44	2138	Male	Mild
238	238	238	'ACEITUNOJANE'	42	2139	Female	Mild
239	239	239	'ACENAS'	54	2138	Male	Mild
240	240	240	'ACENASKEITH'	42	2139	Male	Mild
241	241	241	'ACETO'	65	2139	Male	Mild
242	242	242	'ACETOALMIDORO'	32	2140	Male	Mild
243	243	243	'ACETOALMONDO'	63	2139	Female	Mild
244	244	244	'ACETOHENRY'	61	2138	Male	Mild
245	245	245	'ACETOORLANDO'	104	2138	Male	Mild
246	246	246	'ACETOTHEODORA'	97	2138	Female	Mild
247	247	247	'ACETOTHERESA'	33	2139	Male	Mild
248	248	248	'ACEVEDO'	56	2140	Male	Mild
249	249	249	'ACEVEDO-NATERS'	64	2140	Male	Mild
250	250	250	'ACEVEDO-NATERSMIRIAM'	48	2138	Male	Mild
251	251	251	'ACEVEDOLUIS'	88	2139	Male	Mild
252	252	252	'ACEVEDONATIVIDAD'	37	2140	Male	Mild
253	253	253	'ACEVEDORODNEY'	39	2138	Male	Mild
254	254	254	'ACEVEDOYESENIA'	82	2139	Male	Mild
255	255	255	'ACHACOSO'	85	2139	Male	Mild
256	256	256	'ACHACOSODENIS'	33	2138	Male	Mild
257	257	257	'ACHARYA'	55	2140	Male	Mild
258	258	258	'ACHARYASURASREE'	47	2141	Male	Mild
259	259	259	'ACHELIS'	79	2138	Male	Mild
260	260	260	'ACHELISKATIN'	31	2138	Male	Mild
261	261	261	'ACHMAD'	43	2139	Male	Mild
262	262	262	'ACHMAN'	40	2140	Male	Mild
263	263	263	'ACHMANDIANE'	37	2138	Male	Mild
264	264	264	'ACHTENBERG'	36	2139	Male	Mild
265	265	265	'ACHTENBERGANYA'	45	2140	Male	Mild
266	266	266	'ACIA'	35	2138	Male	Mild
267	267	267	'ACIAADAMS'	88	2139	Female	Mild
268	268	268	'ACKER'	35	2141	Male	Mild
269	269	269	'ACKERBERG'	47	2139	Male	Mild
270	270	270	'ACKERBERGPEGGY'	60	2139	Male	Mild
271	271	271	'ACKERBLOOM'	39	2139	Female	Mild
272	272	272	'ACKERBLOOMKRISTA'	46	2140	Male	Mild
273	273	273	'ACKERCLIFTON'	41	2139	Female	Mild
274	274	274	'ACKERLY'	54	2140	Female	Mild
275	275	275	'ACKERLYANNE'	35	2139	Male	Mild
276	276	276	'ACKERLYFRANCES'	51	2139	Male	Mild
277	277	277	'ACKERLYWILLIAM'	55	2138	Male	Mild
278	278	278	'ACKERMAN'	70	2139	Male	Mild
279	279	279	'ACKERMANCHRISTOPHER'	59	2138	Male	Mild
280	280	280	'ACKERMANFRANK'	71	2139	Male	Mild
281	281	281	'ACKERMANGEORGE'	58	2138	Male	Mild
282	282	282	'ACKERMANJAMES'	34	2138	Male	Mild
283	283	283	'ACKERMANKARL'	37	2140	Male	Mild
284	284	284	'ACKERMANN'	90	2139	Female	Mild
285	285	285	'ACKERMANNBARBARA'	56	2138	Female	Mild
286	286	286	'ACKERMANNPAUL'	48	2140	Male	Mild
287	287	287	'ACKERMICHELLE'	34	2138	Male	Mild
288	288	288	'ACKERSHAWN'	31	2140	Male	Mild
289	289	289	'ACKERVIRGINIA'	47	2140	Female	Mild
290	290	290	'ACKLIN'	48	2139	Male	Mild
291	291	291	'ACKLINKEVIN'	66	2138	Female	Mild
292	292	292	'ACKMAN'	47	2138	Male	Mild
293	293	293	'ACKMANJOANNE'	70	2139	Female	Mild
294	294	294	'ACLE'	98	2138	Male	Mild
295	295	295	'ACLEYEZMIN'	40	2138	Male	Mild
296	296	296	'ACOSTA'	52	2139	Male	Mild
297	297	297	'ACOSTALARRY'	59	2140	Male	Mild
298	298	298	'ACOSTASHIRALI'	52	2139	Male	Mild
299	299	299	'ACQUELINE'	76	2138	Male	Mild
300	300	300	'ACTON'	37	2141	Female	Mild
301	301	301	'ACTONGWEN'	41	2139	Male	Mild
302	302	302	'ACUFF'	58	2139	Male	Mild
303	303	303	'ACUFFW'	58	2140	Male	Mild
304	304	304	'ADA'	68	2138	Male	Mild
305	305	305	'ADAADELMAN'	43	2139	Male	Mild
306	306	306	'ADABORTOLUZZI'	34	2139	Male	Mild
307	307	307	'ADACHI'	53	2138	Male	Mild
308	308	308	'ADACHIELDORA'	60	2139	Male	Mild
309	309	309	'ADACHIJANET'	58	2140	Male	Mild
310	310	310	'ADACHIJIRO'	78	2138	Male	Mild
311	311	311	'ADAIR'	52	2139	Male	Mild
312	312	312	'ADAIRBURLINGHAM'	42	2140	Female	Mild
313	313	313	'ADALYN'	47	2142	Male	Mild
314	314	314	'ADALYNBIGELOW'	50	2138	Male	Mild
315	315	315	'ADAM'	37	2139	Male	Mild
316	316	316	'ADAMAPT'	92	2138	Male	Mild
317	317	317	'ADAMARTIS'	32	2138	Male	Mild
318	318	318	'ADAMBANKER'	36	2138	Male	Mild
319	319	319	'ADAMBARTOW'	37	2139	Male	Mild
320	320	320	'ADAMBERREY'	32	2142	Female	Mild
321	321	321	'ADAMBRENNER'	31	2139	Male	Mild
322	322	322	'ADAMBROOK'	43	2139	Male	Mild
323	323	323	'ADAMDANIEL'	31	2138	Male	Mild
324	324	324	'ADAMKIEWICZ'	55	2138	Male	Mild
325	325	325	'ADAMKIEWICZGARY'	34	2139	Male	Mild
326	326	326	'ADAMMOHAMED'	37	2141	Male	Mild
327	327	327	'ADAMOWICZ'	37	2138	Male	Mild
328	328	328	'ADAMOWICZJEAN'	46	2138	Male	Mild
329	329	329	'ADAMOWICZMICHAEL'	38	2139	Male	Mild
330	330	330	'ADAMS'	55	2139	Female	Mild
331	331	331	'ADAMSABIGAIL'	54	2139	Male	Mild
332	332	332	'ADAMSACIA'	44	2138	Male	Mild
333	333	333	'ADAMSADELAIDE'	41	2142	Female	Mild
334	334	334	'ADAMSALYCE'	39	2138	Male	Mild
335	335	335	'ADAMSAMELIA'	55	2138	Male	Mild
336	336	336	'ADAMSAMY'	41	2139	Male	Mild
337	337	337	'ADAMSBETSY'	39	2139	Male	Mild
338	338	338	'ADAMSBONNIE'	40	2141	Female	Mild
339	339	339	'ADAMSBRIAN'	37	2140	Female	Mild
340	340	340	'ADAMSCHAD'	66	2139	Male	Mild
341	341	341	'ADAMSCHARLES'	37	2141	Male	Mild
342	342	342	'ADAMSCHRISTOPHER'	34	2138	Male	Mild
343	343	343	'ADAMSCYNTHIA'	59	2138	Male	Mild
344	344	344	'ADAMSDAVID'	54	2139	Female	Mild
345	345	345	'ADAMSDEVEREUX'	72	2138	Male	Mild
346	346	346	'ADAMSDIANE'	53	2139	Male	Mild
347	347	347	'ADAMSDOROTHY'	61	2138	Female	Mild
348	348	348	'ADAMSEDWARD'	90	2140	Male	Mild
349	349	349	'ADAMSELIZABETH'	72	2139	Male	Mild
350	350	350	'ADAMSERSKINE'	40	2140	Male	Mild
351	351	351	'ADAMSEUGENE'	99	2138	Male	Mild
352	352	352	'ADAMSF'	59	2140	Male	Mild
353	353	353	'ADAMSGLEN'	41	2139	Male	Mild
354	354	354	'ADAMSGRETCHEN'	46	2139	Male	Mild
355	355	355	'ADAMSGWENDOLYN'	51	2138	Male	Mild
356	356	356	'ADAMSHANNAH'	39	2139	Male	Mild
357	357	357	'ADAMSHEATHER'	36	2139	Male	Mild
358	358	358	'ADAMSJACQUELINE'	65	2140	Female	Mild
359	359	359	'ADAMSJAMES'	43	2139	Male	Mild
360	360	360	'ADAMSJAMILA'	43	2140	Male	Mild
361	361	361	'ADAMSJASON'	52	2140	Male	Mild
362	362	362	'ADAMSJEFFREY'	57	2139	Male	Mild
363	363	363	'ADAMSJENNIFER'	42	2141	Female	Mild
364	364	364	'ADAMSJOEL'	40	2139	Male	Mild
365	365	365	'ADAMSJOHN'	91	2140	Male	Mild
366	366	366	'ADAMSJULIA'	50	2138	Female	Mild
367	367	367	'ADAMSKATHERINE'	43	2138	Male	Mild
368	368	368	'ADAMSKATIE'	38	2138	Female	Mild
369	369	369	'ADAMSKENNETH'	46	2139	Male	Mild
370	370	370	'ADAMSKHIRA'	80	2140	Male	Mild
371	371	371	'ADAMSLAURA'	41	2139	Male	Mild
372	372	372	'ADAMSLISA'	65	2138	Male	Mild
373	373	373	'ADAMSLUCILLE'	89	2141	Male	Mild
374	374	374	'ADAMSLUCY'	76	2141	Male	Mild
375	375	375	'ADAMSMALAIKA'	54	2140	Male	Mild
376	376	376	'ADAMSMARGERY'	41	2138	Male	Mild
377	377	377	'ADAMSMARIE'	40	2138	Male	Mild
378	378	378	'ADAMSMARJORIE'	71	2139	Male	Mild
379	379	379	'ADAMSMARK'	47	2140	Male	Mild
380	380	380	'ADAMSMEGIN'	39	2139	Female	Mild
381	381	381	'ADAMSMICHAEL'	107	2138	Male	Mild
382	382	382	'ADAMSMIRIAM'	34	2139	Male	Mild
383	383	383	'ADAMSNANCY'	45	2138	Female	Mild
384	384	384	'ADAMSNICOLE'	42	2141	Female	Mild
385	385	385	'ADAMSON'	62	2138	Male	Mild
386	386	386	'ADAMSONALMA'	72	2138	Male	Mild
387	387	387	'ADAMSONELOISE'	56	2140	Female	Mild
388	388	388	'ADAMSONEUNICE'	36	2138	Male	LOW
389	389	389	'ADAMSONGEORGINA'	36	2138	Male	LOW
390	390	390	'ADAMSONSEABRON'	35	2138	Male	LOW
391	391	391	'ADAMSPEGGY'	65	2138	Male	LOW
392	392	392	'ADAMSPENELOPE'	92	2139	Male	LOW
393	393	393	'ADAMSPRISCILLA'	36	2141	Male	LOW
394	394	394	'ADAMSRACHEL'	41	2138	Male	LOW
395	395	395	'ADAMSRAWHL'	86	2139	Female	LOW
396	396	396	'ADAMSRHASHIDA'	104	2140	Male	LOW
397	397	397	'ADAMSRICHARD'	39	2140	Male	LOW
398	398	398	'ADAMSROBERT'	78	2138	Male	LOW
399	399	399	'ADAMSROLAND'	94	2138	Female	LOW
400	400	400	'ADAMSRONALD'	86	2141	Male	LOW
401	401	401	'ADAMSSARAH'	56	2139	Male	LOW
402	402	402	'ADAMSSHARON'	69	2138	Male	LOW
403	403	403	'ADAMSSHIRLEY'	46	2139	Male	LOW
404	404	404	'ADAMSSTEPHEN'	60	2140	Male	LOW
405	405	405	'ADAMSSUSAN'	52	2140	Female	LOW
406	406	406	'ADAMSTRACY'	92	2139	Male	LOW
407	407	407	'ADAMSVERNON'	67	2139	Male	LOW
408	408	408	'ADAMSVIRGINIA'	66	2139	Male	LOW
409	409	409	'ADAMSWILLIAM'	89	2139	Male	LOW
410	410	410	'ADARIHALL'	61	2139	Male	LOW
411	411	411	'ADARIHALLHEDY'	36	2140	Male	LOW
412	412	412	'ADARIO'	32	2139	Male	LOW
413	413	413	'ADARIOJANE'	83	2138	Male	LOW
414	414	414	'ADARIOMARY'	77	2138	Male	LOW
415	415	415	'ADARIOWILLIAM'	103	2140	Female	LOW
416	416	416	'ADDIE'	98	2138	Male	LOW
417	417	417	'ADDIS'	49	2140	Male	LOW
418	418	418	'ADDISBARTON'	86	2140	Male	LOW
419	419	419	'ADDISON'	49	2139	Male	LOW
420	420	420	'ADDISONROBERT'	83	2139	Male	LOW
421	421	421	'ADDISONSUSAN'	48	2138	Female	LOW
422	422	422	'ADDONIZIO'	44	2138	Male	LOW
423	423	423	'ADDONIZIOFRED'	38	2139	Male	LOW
424	424	424	'ADDONIZIOMARY'	57	2139	Male	LOW
425	425	425	'ADDONIZIONANCY'	98	2142	Male	LOW
426	426	426	'ADEAN'	59	2139	Male	LOW
427	427	427	'ADEFUIN'	111	2139	Female	LOW
428	428	428	'ADEFUINJOANN'	83	2140	Male	LOW
429	429	429	'ADEL'	42	2141	Male	LOW
430	430	430	'ADELAIDA'	40	2140	Male	LOW
431	431	431	'ADELAIDE'	49	2140	Male	LOW
432	432	432	'ADELAIDEADAMS'	36	2138	Male	LOW
433	433	433	'ADELAIDEAITKEN'	91	2139	Male	LOW
434	434	434	'ADELAIDEBEAN'	52	2138	Female	LOW
435	435	435	'ADELBERG'	96	2141	Male	LOW
436	436	436	'ADELBERGBRUCE'	62	2140	Male	LOW
437	437	437	'ADELBERGROBERT'	69	2139	Male	LOW
438	438	438	'ADELE'	74	2141	Male	LOW
439	439	439	'ADELHILARY'	87	2138	Male	LOW
440	440	440	'ADELIA'	38	2138	Female	LOW
441	441	441	'ADELINA'	42	2140	Female	LOW
442	442	442	'ADELINABARBOSA'	51	2139	Male	LOW
443	443	443	'ADELINE'	38	2140	Male	LOW
444	444	444	'ADELINEBERK'	39	2141	Female	LOW
445	445	445	'ADELL'	40	2138	Male	LOW
446	446	446	'ADELLA'	35	2140	Female	LOW
447	447	447	'ADELLAARINELLA'	83	2139	Female	LOW
448	448	448	'ADELLE'	103	2138	Male	LOW
449	449	449	'ADELMAN'	92	2139	Male	LOW
450	450	450	'ADELMANADA'	62	2139	Male	LOW
451	451	451	'ADELMANHELEN'	42	2138	Male	LOW
452	452	452	'ADELMANJAYNE'	48	2139	Male	LOW
453	453	453	'ADELMANMIRIAM'	65	2138	Male	LOW
454	454	454	'ADELMANN'	41	2141	Male	LOW
455	455	455	'ADELMANNDANIEL'	94	2139	Male	LOW
456	456	456	'ADELMANNJOHN'	60	2141	Female	LOW
457	457	457	'ADELMANNPATRICIA'	63	2140	Male	LOW
458	458	458	'ADELMANPHILIP'	84	2138	Female	LOW
459	459	459	'ADELMO'	68	2139	Male	LOW
460	460	460	'ADELSON'	67	2141	Female	LOW
461	461	461	'ADELSONEDWARD'	44	2139	Female	LOW
462	462	462	'ADELSONELLEN'	43	2138	Male	LOW
463	463	463	'ADELSONERIC'	45	2139	Male	LOW
464	464	464	'ADELSONIRIS'	57	2138	Male	LOW
465	465	465	'ADELSONLEE'	82	2139	Male	LOW
466	466	466	'ADELSONSTEPHAN'	40	2138	Male	LOW
467	467	467	'ADELSTEIN'	84	2141	Female	LOW
468	468	468	'ADELSTEINMAXINE'	57	2138	Male	LOW
469	469	469	'ADEM'	35	2138	Male	LOW
470	470	470	'ADEMABDU'	50	2139	Male	LOW
471	471	471	'ADEMAHMED'	45	2138	Female	LOW
472	472	472	'ADEMNEGIAT'	76	2139	Male	LOW
473	473	473	'ADEMNURIT'	57	2140	Male	LOW
474	474	474	'ADEN'	58	2138	Male	LOW
475	475	475	'ADENA'	41	2139	Female	LOW
476	476	476	'ADEWOLE'	51	2139	Male	LOW
477	477	477	'ADEWOLETINUOLA'	37	2138	Male	LOW
478	478	478	'ADGATE'	50	2140	Male	LOW
479	479	479	'ADGATEBARBARA'	32	2138	Male	LOW
480	480	480	'ADHANOM'	40	2139	Male	LOW
481	481	481	'ADIDA'	43	2139	Female	LOW
482	482	482	'ADIDABENJAMIN'	75	2138	Female	LOW
483	483	483	'ADINA'	85	2138	Male	LOW
484	484	484	'ADINAADLER'	86	2138	Male	LOW
485	485	485	'ADINE'	82	2139	Female	LOW
486	486	486	'ADIT'	63	2138	Female	LOW
487	487	487	'ADKINS'	70	2140	Male	LOW
488	488	488	'ADKINS-TAYLOR'	38	2140	Male	LOW
489	489	489	'ADKINS-TAYLORBRIDGET'	49	2139	Male	LOW
490	490	490	'ADKINSCAROLYN'	46	2138	Male	LOW
491	491	491	'ADKINSDANIEL'	80	2139	Male	LOW
492	492	492	'ADKINSDAWN'	37	2138	Female	LOW
493	493	493	'ADKINSGLORIA'	71	2138	Male	LOW
494	494	494	'ADKINSJASON'	56	2139	Male	LOW
495	495	495	'ADKINSLAWRENCE'	61	2138	Female	LOW
496	496	496	'ADKINSMARCIA'	67	2138	Female	LOW
497	497	497	'ADKINSMARY'	55	2139	Male	LOW
498	498	498	'ADKINSMIRIAM'	94	2138	Male	LOW
499	499	499	'ADKINSSTEVEN'	76	2138	Male	LOW
500	500	500	'ADLAKHA'	43	2138	Male	LOW
501	501	501	'ADLAKHACHARU'	72	2140	Male	LOW
502	502	502	'ADLER'	60	2139	Male	LOW
503	503	503	'ADLER-CHEBBO'	94	2139	Female	LOW
504	504	504	'ADLER-CHEBBOJOANNE'	55	2138	Male	LOW
505	505	505	'ADLERADINA'	45	2140	Male	LOW
506	506	506	'ADLERANDY'	75	2138	Male	LOW
507	507	507	'ADLERARTHUR'	40	2141	Male	LOW
508	508	508	'ADLERBARRY'	55	2141	Female	LOW
509	509	509	'ADLERELIYANA'	43	2138	Female	LOW
510	510	510	'ADLERGARY'	35	2138	Male	LOW
511	511	511	'ADLERJAMES'	63	2139	Male	LOW
512	512	512	'ADLERJOHN'	45	2139	Male	LOW
513	513	513	'ADLERKATHERINE'	53	2138	Male	LOW
514	514	514	'ADLERLAUREN'	44	2138	Male	LOW
515	515	515	'ADLERMICHAEL'	78	2138	Male	LOW
516	516	516	'ADLERPENNY'	40	2138	Male	LOW
517	517	517	'ADOLF'	61	2140	Male	LOW
518	518	518	'ADOLFO'	65	2141	Male	LOW
519	519	519	'ADOLPH'	80	2141	Male	LOW
520	520	520	'ADOLPHBALORDI'	64	2139	Female	LOW
521	521	521	'ADOLPHUS'	66	2138	Female	LOW
522	522	522	'ADON'	76	2142	Male	LOW
523	523	523	'ADONICA'	43	2140	Male	LOW
524	524	524	'ADONNA'	47	2140	Male	LOW
525	525	525	'ADOURIAN'	97	2139	Male	LOW
526	526	526	'ADOURIANARAM'	46	2140	Male	LOW
527	527	527	'ADREENA'	94	2138	Female	LOW
528	528	528	'ADREENABARMAKIAN'	76	2140	Male	LOW
529	529	529	'ADREYAYNN'	42	2139	Male	LOW
530	530	530	'ADRIA'	56	2141	Male	LOW
531	531	531	'ADRIAN'	58	2140	Female	LOW
532	532	532	'ADRIANA'	87	2140	Male	LOW
533	533	533	'ADRIANAAMATO'	48	2139	Male	LOW
534	534	534	'ADRIANABRISCOE'	46	2139	Male	LOW
535	535	535	'ADRIANBOWLES'	51	2139	Female	LOW
536	536	536	'ADRIANCE'	51	2141	Male	LOW
537	537	537	'ADRIANCEELIZABETH'	99	2140	Male	LOW
538	538	538	'ADRIANE'	42	2141	Male	LOW
539	539	539	'ADRIANEBISHKO'	117	2138	Male	LOW
540	540	540	'ADRIANO'	53	2138	Male	LOW
541	541	541	'ADRIANOHELENA'	73	2140	Male	LOW
542	542	542	'ADRIANOMARIANA'	38	2141	Male	LOW
543	543	543	'ADRIEN'	41	2139	Female	LOW
544	544	544	'ADRIENNE'	45	2140	Male	LOW
545	545	545	'ADRIENNEALTMAN'	58	2141	Male	LOW
546	546	546	'ADRIENNEBAILEY'	46	2138	Male	LOW
547	547	547	'ADRIENNEBERNARD'	76	2138	Female	LOW
548	548	548	'ADRIENNEBOGHOSIAN'	41	2139	Female	LOW
549	549	549	'ADUBI'	39	2138	Male	LOW
550	550	550	'ADUBIALFRED'	83	2139	Male	LOW
551	551	551	'AESCHLIMAN'	31	2138	Male	LOW
552	552	552	'AESCHLIMANBARBARA'	63	2141	Male	LOW
553	553	553	'AESCHLIMANJOHANNA'	34	2140	Male	LOW
554	554	554	'AFABILIO'	39	2138	Male	LOW
555	555	555	'AFENDULIS'	72	2141	Male	LOW
556	556	556	'AFENDULISCHRISTOPHER'	43	2139	Male	LOW
557	557	557	'AFFELDT'	64	2138	Female	LOW
558	558	558	'AFFELDTSTEVEN'	45	2139	Male	LOW
559	559	559	'AFFLECK'	43	2139	Male	LOW
560	560	560	'AFFLECKCHRISTOPHER'	53	2139	Female	LOW
561	561	561	'AFONSO'	62	2139	Male	LOW
562	562	562	'AFONSOANTONIO'	71	2138	Male	LOW
563	563	563	'AFONSOMANUEL'	53	2138	Male	LOW
564	564	564	'AFONSOMANUELA'	33	2138	Male	LOW
565	565	565	'AFRI'	55	2139	Male	LOW
566	566	566	'AFROZE'	66	2138	Male	LOW
567	567	567	'AFSAR'	42	2138	Male	LOW
568	568	568	'AFTAB'	55	2139	Male	LOW
569	569	569	'AFTANDILIANS'	32	2138	Male	LOW
570	570	570	'AFTANDILIANSAMALIA'	55	2140	Male	LOW
571	571	571	'AFTRING'	94	2139	Female	LOW
572	572	572	'AFTRINGROBERT'	96	2139	Female	LOW
573	573	573	'AGABIAN'	62	2138	Male	LOW
574	574	574	'AGABIANSUSAN'	65	2139	Male	LOW
575	575	575	'AGANE'	54	2140	Male	LOW
576	576	576	'AGANEHASHIM'	65	2139	Female	LOW
577	577	577	'AGANEJABARTI'	49	2140	Male	LOW
578	578	578	'AGAPITE'	57	2138	Female	LOW
579	579	579	'AGAPITEJULIE'	41	2138	Male	LOW
580	580	580	'AGARD'	72	2139	Male	LOW
581	581	581	'AGARDEBERT'	72	2140	Male	LOW
582	582	582	'AGARDELAINE'	59	2138	Male	LOW
583	583	583	'AGARDLAVERNE'	86	2138	Female	LOW
584	584	584	'AGARDMARK'	38	2139	Male	LOW
585	585	585	'AGARDPAULINE'	40	2138	Male	LOW
586	586	586	'AGARDRUTH'	37	2139	Male	LOW
587	587	587	'AGARWALE'	37	2140	Male	LOW
588	588	588	'AGARWALEASEEM'	36	2138	Male	LOW
589	589	589	'AGATE'	72	2142	Male	LOW
590	590	590	'AGATEMARJORIE'	37	2139	Male	LOW
591	591	591	'AGATHA'	96	2140	Male	LOW
592	592	592	'AGATHABOLIVER'	45	2142	Male	LOW
593	593	593	'AGATHE'	31	2140	Male	LOW
594	594	594	'AGEE'	99	2138	Male	LOW
595	595	595	'AGEEDAVID'	40	2141	Male	LOW
596	596	596	'AGERBAK'	64	2138	Male	LOW
597	597	597	'AGERBAKMICHAEL'	38	2138	Male	LOW
598	598	598	'AGGARWAL'	64	2140	Male	LOW
599	599	599	'AGGARWALSHERI'	38	2139	Male	LOW
600	600	600	'AGGER'	60	2139	Male	LOW
601	601	601	'AGGERJONATHAN'	61	2140	Male	LOW
602	602	602	'AGGERSUSAN'	57	2138	Male	Mild
603	603	603	'AGHAJANIAN'	37	2140	Male	Mild
604	604	604	'AGHAJANIANANDREW'	49	2139	Male	Mild
605	605	605	'AGHAJANIANLYNN'	57	2139	Male	Mild
606	606	606	'AGIN'	61	2140	Male	Mild
607	607	607	'AGINRUBIN'	63	2140	Male	Mild
608	608	608	'AGLIARDO'	48	2138	Male	Mild
609	609	609	'AGLIARDOMICHAEL'	99	2139	Female	Mild
610	610	610	'AGLIO'	102	2139	Male	Mild
611	611	611	'AGLIOLINDA'	89	2142	Male	Mild
612	612	612	'AGNES'	79	2139	Male	Mild
613	613	613	'AGNESBISOL'	88	2138	Male	Mild
614	614	614	'AGNESBOGDAN'	44	2140	Male	Mild
615	615	615	'AGNESBREEN'	35	2138	Female	Mild
616	616	616	'AGNESBURKE'	52	2138	Male	Mild
617	617	617	'AGNETA'	60	2140	Female	Mild
618	618	618	'AGNETABREITENSTEIN'	44	2139	Male	Mild
619	619	619	'AGNETE'	50	2138	Male	Mild
620	620	620	'AGNEW'	63	2138	Male	Mild
621	621	621	'AGNEWJOHN'	92	2138	Male	Mild
622	622	622	'AGNEWMARIAN'	83	2138	Male	Mild
623	623	623	'AGNIESZKA'	67	2138	Female	Mild
624	624	624	'AGNITTI'	91	2140	Male	Mild
625	625	625	'AGNITTICHRISTINE'	69	2138	Male	Mild
626	626	626	'AGOOS'	33	2139	Male	Mild
627	627	627	'AGOOSANDREW'	94	2139	Male	Mild
628	628	628	'AGOSNA'	70	2141	Male	Mild
629	629	629	'AGOSNACHRISTOPHER'	93	2140	Female	Mild
630	630	630	'AGOSTINO'	62	2140	Male	Mild
631	631	631	'AGOSTINOMARGARET'	38	2138	Male	Mild
632	632	632	'AGRANAT'	46	2141	Female	Mild
633	633	633	'AGRANATAYALA'	85	2139	Male	Mild
634	634	634	'AGRAWAL'	51	2140	Female	Mild
635	635	635	'AGRAWALANJANA'	51	2139	Male	Mild
636	636	636	'AGRAWALAPARNA'	44	2138	Male	Mild
637	637	637	'AGRAWALKRISHNA'	37	2139	Male	Mild
638	638	638	'AGRAWALREENA'	37	2138	Female	Mild
639	639	639	'AGRAZ'	54	2138	Male	Mild
640	640	640	'AGRAZDAVID'	67	2138	Female	Mild
641	641	641	'AGREDANO'	77	2138	Female	Mild
642	642	642	'AGREDANOFELIPE'	64	2139	Male	Mild
643	643	643	'AGRITHA'	40	2138	Male	Mild
644	644	644	'AGRITHAANNEITA'	42	2140	Male	Mild
645	645	645	'AGRITHAHARRY'	37	2139	Female	Mild
646	646	646	'AGUAYO'	57	2139	Male	Mild
647	647	647	'AGUAYOERNEST'	32	2138	Male	Mild
648	648	648	'AGUDELO'	37	2139	Female	Mild
649	649	649	'AGUDELOSYLVIA'	49	2139	Male	Mild
650	650	650	'AGUEDA'	95	2138	Male	Mild
651	651	651	'AGUEDAALVES'	39	2140	Male	Mild
652	652	652	'AGUERO'	40	2139	Male	Mild
653	653	653	'AGUEROKATHLEEN'	58	2138	Male	Mild
654	654	654	'AGUIAR'	53	2141	Male	Mild
655	655	655	'AGUIARDEIDRE'	67	2138	Male	Mild
656	656	656	'AGUIARLUCIA'	66	2139	Male	Mild
657	657	657	'AGUIARMARIA'	33	2140	Male	Mild
658	658	658	'AGUIARPAUL'	32	2138	Male	Mild
659	659	659	'AGUILAR'	35	2140	Male	Mild
660	660	660	'AGUILAR-SANJUAN'	31	2138	Male	Mild
661	661	661	'AGUILAR-SANJUANKARIN'	33	2139	Male	Mild
662	662	662	'AGUILAROSCAR'	41	2138	Female	Mild
663	663	663	'AGUIRE'	33	2138	Male	Mild
664	664	664	'AGUIREEVELYN'	75	2138	Male	Mild
665	665	665	'AHAFI'	50	2139	Male	Mild
666	666	666	'AHAFISUOD'	76	2140	Female	Mild
667	667	667	'AHAGHOTU'	46	2140	Male	Mild
668	668	668	'AHAGHOTUNNENNA'	39	2138	Male	Mild
669	669	669	'AHARONIAN'	34	2138	Female	Mild
670	670	670	'AHARONIANGARABET'	76	2138	Male	Mild
671	671	671	'AHEARN'	52	2140	Male	Mild
672	672	672	'AHEARNJOHN'	65	2138	Female	Mild
673	673	673	'AHEARNJUDITH'	56	2139	Male	Mild
674	674	674	'AHEARNKATHLEEN'	41	2139	Male	Mild
675	675	675	'AHEBERG'	45	2139	Male	Mild
676	676	676	'AHEBERGGRETEHEN'	47	2139	Male	Mild
677	677	677	'AHERN'	49	2139	Female	Mild
678	678	678	'AHERNCHRISTINE'	36	2139	Male	Mild
679	679	679	'AHERNCHRISTOPHER'	39	2138	Male	LOW
680	680	680	'AHERNEDWARD'	34	2139	Male	LOW
681	681	681	'AHERNEVELYN'	39	2140	Female	LOW
682	682	682	'AHERNJANET'	39	2138	Male	LOW
683	683	683	'AHERNKATHLEEN'	86	2140	Female	LOW
684	684	684	'AHERNMAUREEN'	37	2139	Female	LOW
685	685	685	'AHERNMICHAEL'	61	2139	Female	LOW
686	686	686	'AHERNMICHELE'	51	2139	Male	LOW
687	687	687	'AHERNPAUL'	97	2138	Male	LOW
688	688	688	'AHERNROBERT'	41	2139	Male	LOW
689	689	689	'AHERNSTEPHEN'	36	2138	Male	LOW
690	690	690	'AHLBERG'	96	2138	Female	LOW
691	691	691	'AHLBERGGRETEHEN'	33	2141	Male	LOW
692	692	692	'AHLBERGMARGARETA'	42	2138	Male	LOW
693	693	693	'AHLBERGRAYMOND'	52	2139	Male	LOW
694	694	694	'AHLBORG'	51	2139	Male	LOW
695	695	695	'AHLBORGWENDY'	39	2140	Male	LOW
696	696	696	'AHLGREN'	51	2140	Male	LOW
697	697	697	'AHLGRENGLORIA'	55	2138	Male	LOW
698	698	698	'AHLGRENLYNN'	36	2138	Male	LOW
699	699	699	'AHMAD'	62	2139	Male	LOW
700	700	700	'AHMADABDULHAQQ'	43	2141	Female	LOW
701	701	701	'AHMADALKURDI'	66	2138	Male	LOW
702	702	702	'AHMADAMTUL'	65	2138	Male	LOW
703	703	703	'AHMADATTA'	54	2141	Male	LOW
704	704	704	'AHMADJAMAL'	47	2138	Male	LOW
705	705	705	'AHMADJIAN'	49	2138	Male	LOW
706	706	706	'AHMADJIANMARK'	35	2138	Male	LOW
707	707	707	'AHMADRASHIDAH'	40	2139	Male	LOW
708	708	708	'AHMADTAZEEN'	40	2140	Male	LOW
709	709	709	'AHMAMAD'	46	2139	Male	LOW
710	710	710	'AHMAMADALLAL'	39	2141	Male	LOW
711	711	711	'AHMED'	49	2139	Male	LOW
712	712	712	'AHMEDADEM'	46	2139	Male	LOW
713	713	713	'AHMEDALI'	73	2138	Female	LOW
714	714	714	'AHMEDSHAHED'	43	2139	Male	LOW
715	715	715	'AHN'	53	2139	Male	LOW
716	716	716	'AHNA'	37	2138	Male	LOW
717	717	717	'AHNEDWARD'	35	2138	Male	LOW
718	718	718	'AHNER'	49	2138	Male	LOW
719	719	719	'AHNERBETH'	46	2139	Male	LOW
720	720	720	'AHNJEAN'	32	2138	Male	LOW
721	721	721	'AHNNARAI'	50	2139	Male	LOW
722	722	722	'AHNSUHNNE'	52	2138	Male	LOW
723	723	723	'AHO'	78	2138	Male	LOW
724	724	724	'AHOBRIAN'	45	2139	Male	LOW
725	725	725	'AHOLA'	41	2138	Male	LOW
726	726	726	'AHOLAEDWARD'	81	2141	Male	LOW
727	727	727	'AHOUSE'	86	2140	Male	LOW
728	728	728	'AHOUSEHARRIET'	65	2138	Female	LOW
729	729	729	'AHSAN'	62	2139	Female	LOW
730	730	730	'AHSANULLAH'	90	2138	Male	LOW
731	731	731	'AHSANULLAHELIZABETH'	34	2138	Female	LOW
732	732	732	'AHSANULLAHSHAH'	48	2138	Male	LOW
733	733	733	'AHUMADA'	59	2141	Female	LOW
734	734	734	'AHUMADAPETER'	37	2138	Female	LOW
735	735	735	'AIBEL'	73	2138	Female	LOW
736	736	736	'AIBELILENE'	49	2138	Male	LOW
737	737	737	'AICHELMANN'	37	2138	Female	LOW
738	738	738	'AICHELMANNRICHARD'	33	2139	Male	LOW
739	739	739	'AIDA'	62	2138	Male	LOW
740	740	740	'AIDABEKELE'	40	2140	Male	LOW
741	741	741	'AIDEUIS'	52	2140	Male	LOW
742	742	742	'AIDEUISBLANCHE'	42	2140	Male	LOW
743	743	743	'AIDEUISRICHARD'	54	2138	Male	LOW
744	744	744	'AIDEUISTHERESA'	64	2139	Male	LOW
745	745	745	'AIDEVIS'	94	2139	Male	LOW
746	746	746	'AIDEVISDIANNE'	44	2138	Male	LOW
747	747	747	'AIELLO'	104	2140	Female	LOW
748	748	748	'AIELLOLLOYD'	48	2139	Female	LOW
749	749	749	'AIELLONANCY'	38	2138	Male	LOW
750	750	750	'AIGUIER'	40	2139	Male	LOW
751	751	751	'AIGUIERNANCY'	56	2139	Male	LOW
752	752	752	'AIKEN'	36	2140	Male	LOW
753	753	753	'AIKENBARBARA'	54	2139	Male	LOW
754	754	754	'AIKENHEAD'	40	2141	Male	LOW
755	755	755	'AIKENHEADMARGARET'	41	2139	Male	LOW
756	756	756	'AILEEN'	34	2140	Male	LOW
757	757	757	'AILI'	45	2139	Female	LOW
758	758	758	'AIMEE'	49	2140	Male	LOW
759	759	759	'AIMEEATCHISON'	32	2139	Male	LOW
760	760	760	'AIMEEBELLOWS'	50	2138	Male	LOW
761	761	761	'AIMEEBESSIRE'	62	2140	Male	LOW
762	762	762	'AIMES'	54	2138	Female	LOW
763	763	763	'AIMESLINDA'	67	2139	Female	LOW
764	764	764	'AIMESVICTOR'	48	2139	Female	LOW
765	765	765	'AINA'	57	2140	Female	LOW
766	766	766	'AINAAKIN'	46	2139	Male	LOW
767	767	767	'AINBINDER'	42	2138	Male	LOW
768	768	768	'AINBINDERLORI'	41	2138	Male	LOW
769	769	769	'AINSLEY'	48	2138	Male	LOW
770	770	770	'AINSLEYPAUL'	61	2138	Male	LOW
771	771	771	'AINSWORTH'	32	2139	Male	LOW
772	772	772	'AINSWORTHKIMBERLY'	43	2141	Female	LOW
773	773	773	'AINSWORTHLAYNE'	44	2138	Male	LOW
774	774	774	'AIRA'	43	2139	Male	LOW
775	775	775	'AIRIN'	41	2140	Male	LOW
776	776	776	'AIRINBROWN'	38	2138	Female	Severe
777	777	777	'AISENBERG'	58	2138	Male	Mild
778	778	778	'AISENBERGAMY'	37	2139	Female	Mild
779	779	779	'AISENBERGMARGARET'	34	2138	Male	Mild
780	780	780	'AISHETU'	40	2140	Male	Mild
781	781	781	'AISLIA'	42	2138	Male	Mild
782	782	782	'AIST-MEJIA'	45	2138	Female	Mild
783	783	783	'AIST-MEJIABEVERLY'	35	2138	Male	Mild
784	784	784	'AIT-LAOUSSINE'	35	2139	Male	Mild
785	785	785	'AIT-LAOUSSINENADIR'	41	2140	Male	Mild
786	786	786	'AITHSAINE'	61	2138	Male	Mild
787	787	787	'AITHSAINEABDELAAZIZ'	49	2138	Female	Mild
788	788	788	'AITKEN'	59	2139	Female	Mild
789	789	789	'AITKENADELAIDE'	38	2138	Female	Mild
790	790	790	'AITKENALEXANDER'	42	2142	Male	Mild
791	791	791	'AITKENCANDICE'	38	2138	Male	Mild
792	792	792	'AIXA'	40	2139	Female	Mild
793	793	793	'AIYER'	54	2142	Male	Mild
794	794	794	'AIYERGEETA'	38	2139	Male	Mild
795	795	795	'AIZLEY'	40	2138	Male	Mild
796	796	796	'AIZLEYHARLYN'	40	2139	Male	Mild
797	797	797	'AJA'	41	2138	Male	Mild
798	798	798	'AJAY'	36	2138	Male	Mild
799	799	799	'AJEMIAN'	43	2139	Male	Mild
800	800	800	'AJEMIANDAVID'	40	2139	Male	Mild
801	801	801	'AJEMIANERIK'	31	2141	Male	Mild
802	802	802	'AJIT'	43	2140	Male	Mild
803	803	803	'AJOSE'	55	2140	Male	Mild
804	804	804	'AJOSELANDE'	36	2138	Male	Mild
805	805	805	'AKAGI'	38	2139	Male	Mild
806	806	806	'AKAGIKATHERINE'	53	2139	Male	Mild
807	807	807	'AKER'	88	2138	Male	Mild
808	808	808	'AKERJULIDE'	63	2138	Female	Mild
809	809	809	'AKERS'	34	2138	Male	Mild
810	810	810	'AKERSAPRIL'	69	2138	Male	Mild
811	811	811	'AKERSDAWN'	51	2139	Female	Mild
812	812	812	'AKERSON'	41	2138	Male	Mild
813	813	813	'AKERSONMARY'	42	2138	Male	Mild
814	814	814	'AKERSVALERIE'	43	2139	Male	Mild
815	815	815	'AKHENATON'	41	2139	Female	Mild
816	816	816	'AKHENATONG'	40	2140	Male	Mild
817	817	817	'AKHIL'	47	2141	Male	Mild
818	818	818	'AKHTAR'	38	2140	Male	Mild
819	819	819	'AKHTARHAMEED'	63	2138	Male	Mild
820	820	820	'AKIBA'	35	2138	Male	Mild
821	821	821	'AKIBAMIZUHO'	50	2140	Male	Mild
822	822	822	'AKIBAPAULA'	42	2139	Male	Mild
823	823	823	'AKIM'	38	2140	Male	Mild
824	824	824	'AKIN'	37	2139	Male	Mild
825	825	825	'AKINAINA'	36	2138	Male	Mild
826	826	826	'AKINS'	60	2140	Male	Mild
827	827	827	'AKINSMARY'	75	2139	Female	Mild
828	828	828	'AKITOMO'	38	2139	Female	Mild
829	829	829	'AKITOMOMARY'	34	2140	Male	Mild
830	830	830	'AKOBUIJE'	46	2139	Female	Mild
831	831	831	'AKRAM'	33	2138	Male	Mild
832	832	832	'AKRAMBHUIYA'	62	2138	Female	Mild
833	833	833	'AKRAMSTEVE'	47	2139	Male	Mild
834	834	834	'AKUFFO'	39	2139	Male	Mild
835	835	835	'AKUFFOCECELIA'	36	2139	Male	Mild
836	836	836	'AKUFFODOROTHY'	38	2138	Male	Mild
837	837	837	'AKULA'	41	2138	Male	Mild
838	838	838	'AKULADIANE'	48	2139	Male	Mild
839	839	839	'AKULAJOHN'	43	2139	Male	Mild
840	840	840	'AKULALESLIE'	51	2138	Female	Mild
841	841	841	'AKULAVAL'	40	2140	Male	Mild
842	842	842	'AKUMIANAKIS'	37	2138	Male	Mild
843	843	843	'AKUMIANAKISLILLIAN'	68	2139	Female	Mild
844	844	844	'AKUTHOTA'	100	2138	Male	Mild
845	845	845	'AKUTHOTAPRAVEEN'	44	2138	Male	Mild
846	846	846	'AL-ASHABI'	78	2140	Male	Mild
847	847	847	'AL-ASHABIDENISSE'	101	2138	Male	Mild
848	848	848	'AL-HAJJ MOUSSA'	41	2138	Male	Mild
849	849	849	'AL-HAJJ MOUSSAYEHIA'	82	2138	Male	Mild
850	850	850	'AL-HERBAWI'	41	2138	Male	Mild
851	851	851	'AL-HERBAWILEYLA'	41	2139	Male	Mild
852	852	852	'AL-KHUDAIRI'	97	2140	Female	Mild
853	853	853	'AL-KHUDAIRIABDULMAJID'	72	2139	Female	Mild
854	854	854	'AL-QATTAN'	92	2140	Female	Mild
855	855	855	'AL-QATTANNAJWA'	91	2138	Male	Mild
856	856	856	'AL-WEQAYAN'	57	2141	Female	Mild
857	857	857	'AL-WEQAYANHIND'	49	2139	Female	Mild
858	858	858	'AL-WEQUAYAN'	55	2139	Male	Mild
859	859	859	'AL-WEQUAYANELLEN'	71	2140	Female	Mild
860	860	860	'AL-ZAND'	54	2142	Male	Mild
861	861	861	'AL-ZANDKARIM'	43	2139	Male	Mild
862	862	862	'ALACH'	67	2138	Female	Mild
863	863	863	'ALACHNANCY'	53	2139	Male	Mild
864	864	864	'ALADJEM'	47	2138	Female	Mild
865	865	865	'ALADJEMTERRY'	83	2139	Male	a-symptimatic
866	866	866	'ALAIN'	35	2139	Male	Mild
867	867	867	'ALAINBISSAINTHE'	35	2138	Male	Mild
868	868	868	'ALAINE'	37	2139	Male	Mild
869	869	869	'ALAM'	33	2140	Male	Mild
870	870	870	'ALAMSHAPOUR'	41	2139	Male	Mild
871	871	871	'ALAN'	89	2138	Male	Mild
872	872	872	'ALANA'	46	2141	Male	Mild
873	873	873	'ALANALBERT'	83	2141	Male	Mild
874	874	874	'ALANAXELROD'	45	2139	Male	Mild
875	875	875	'ALANBALSAM'	69	2138	Female	Mild
876	876	876	'ALANBARLIS'	34	2138	Male	Mild
877	877	877	'ALANBAWDEN'	42	2138	Female	Mild
878	878	878	'ALANBEATRICE'	36	2139	Male	Mild
879	879	879	'ALANBEAULIEU'	67	2141	Male	Mild
880	880	880	'ALANBELL'	42	2139	Female	Mild
881	881	881	'ALANBERGER'	35	2138	Male	Mild
882	882	882	'ALANBOUCHARD'	40	2140	Male	Mild
883	883	883	'ALANBRODY'	76	2138	Female	Mild
884	884	884	'ALANE'	49	2138	Male	Mild
885	885	885	'ALANEBRODRICK'	34	2138	Male	Mild
886	886	886	'ALANSKY'	50	2138	Male	Mild
887	887	887	'ALANSKYKEVIN'	39	2138	Male	Mild
888	888	888	'ALARCON'	78	2139	Male	Mild
889	889	889	'ALARCONM'	42	2138	Male	Mild
890	890	890	'ALARIK'	67	2138	Male	Mild
891	891	891	'ALARIKSCOTT'	47	2138	Male	Mild
892	892	892	'ALASTAIR'	67	2139	Male	Mild
893	893	893	'ALAYON'	70	2139	Female	Mild
894	894	894	'ALAYONGRISELDA'	61	2140	Female	Mild
895	895	895	'ALBA'	37	2138	Male	Mild
896	896	896	'ALBANESE'	68	2139	Female	Mild
897	897	897	'ALBANESEGLORIA'	93	2139	Male	Mild
898	898	898	'ALBANESESALVADOR'	48	2138	Male	Mild
899	899	899	'ALBANO'	59	2139	Male	Mild
900	900	900	'ALBANOALEXANDER'	36	2139	Female	Mild
901	901	901	'ALBANODANIEL'	72	2139	Female	Mild
902	902	902	'ALBANOFRANCIS'	95	2140	Female	Mild
903	903	903	'ALBANOMARY'	42	2138	Female	Mild
904	904	904	'ALBANOMAUREEN'	79	2139	Male	Mild
905	905	905	'ALBANOVIVIENY'	106	2138	Male	Mild
906	906	906	'ALBE'	40	2141	Male	Mild
907	907	907	'ALBEE'	34	2138	Male	Mild
908	908	908	'ALBEEBRENDA'	88	2138	Male	Mild
909	909	909	'ALBEEMARGARET'	36	2140	Male	Mild
910	910	910	'ALBELDA'	86	2139	Male	Mild
911	911	911	'ALBELDARANDY'	60	2141	Male	Mild
912	912	912	'ALBERGO'	100	2138	Female	Mild
913	913	913	'ALBERGOFRANCES'	65	2139	Male	Mild
914	914	914	'ALBERGOVINCENT'	45	2139	Male	Mild
915	915	915	'ALBERICO'	41	2138	Male	Mild
916	916	916	'ALBERICOBENNIE'	37	2139	Male	Mild
917	917	917	'ALBERICOMARY'	51	2139	Male	Mild
918	918	918	'ALBERT'	62	2138	Male	Mild
919	919	919	'ALBERTA'	41	2138	Male	Mild
920	920	920	'ALBERTALAN'	40	2139	Male	Mild
921	921	921	'ALBERTARSENAULT'	54	2140	Female	Mild
922	922	922	'ALBERTAZZI'	62	2140	Male	Mild
923	923	923	'ALBERTAZZIPAULA'	107	2138	Male	Mild
924	924	924	'ALBERTBARIL'	48	2140	Male	Mild
925	925	925	'ALBERTBARR'	86	2138	Male	Mild
926	926	926	'ALBERTBORSINI'	68	2140	Male	Mild
927	927	927	'ALBERTBRIAN'	64	2138	Male	Mild
928	928	928	'ALBERTCHARLES'	34	2138	Female	Mild
929	929	929	'ALBERTCLAIRE'	61	2138	Male	Mild
930	930	930	'ALBERTDAVID'	66	2138	Male	Mild
931	931	931	'ALBERTDENISE'	50	2138	Male	Mild
932	932	932	'ALBERTELLI'	39	2139	Male	Mild
933	933	933	'ALBERTELLICARLA'	68	2138	Male	Mild
934	934	934	'ALBERTELLICHRISTINE'	58	2138	Female	Mild
935	935	935	'ALBERTELLIFRANCIS'	40	2138	Male	Mild
936	936	936	'ALBERTERIC'	72	2138	Male	Mild
937	937	937	'ALBERTHA'	99	2139	Male	Mild
938	938	938	'ALBERTI'	40	2140	Male	Mild
939	939	939	'ALBERTIANTHONY'	71	2139	Male	Mild
940	940	940	'ALBERTINA'	40	2138	Male	Mild
941	941	941	'ALBERTINE'	68	2138	Male	Mild
942	942	942	'ALBERTINI'	48	2141	Male	Mild
943	943	943	'ALBERTINIJAMES'	48	2141	Female	Mild
944	944	944	'ALBERTJACOB'	49	2138	Male	Mild
945	945	945	'ALBERTJENNA'	40	2139	Female	Mild
946	946	946	'ALBERTJENNIFER'	89	2139	Male	Mild
947	947	947	'ALBERTJOAN'	46	2140	Male	Mild
948	948	948	'ALBERTJOHN'	40	2139	Male	Mild
949	949	949	'ALBERTJONATHAN'	53	2138	Female	Mild
950	950	950	'ALBERTJULES'	61	2140	Male	Mild
951	951	951	'ALBERTJUSTIN'	35	2139	Female	Mild
952	952	952	'ALBERTKEITH'	40	2139	Female	Mild
953	953	953	'ALBERTKENNETH'	89	2140	Male	Mild
954	954	954	'ALBERTMADELINE'	50	2140	Male	Mild
955	955	955	'ALBERTMICHAEL'	106	2142	Male	Mild
956	956	956	'ALBERTMICHELE'	52	2139	Male	Mild
957	957	957	'ALBERTNATHAN'	56	2140	Male	Mild
958	958	958	'ALBERTO'	84	2138	Male	Mild
959	959	959	'ALBERTS'	56	2139	Male	Mild
960	960	960	'ALBERTSAVRON'	48	2141	Male	Mild
961	961	961	'ALBERTSEDITH'	45	2139	Male	Mild
962	962	962	'ALBERTSLUKE'	52	2141	Male	Mild
963	963	963	'ALBERTSSABRINA'	32	2139	Female	Mild
964	964	964	'ALBERTUS'	46	2139	Female	Mild
965	965	965	'ALBERTY'	97	2138	Female	Mild
966	966	966	'ALBERTYLILLIAN'	90	2138	Male	Mild
967	967	967	'ALBERTYROBERT'	57	2142	Male	Mild
968	968	968	'ALBERTZ'	47	2138	Male	Mild
969	969	969	'ALBERTZDAVID'	64	2140	Male	Mild
970	970	970	'ALBIN'	50	2138	Male	Mild
971	971	971	'ALBINA'	65	2139	Female	Mild
972	972	972	'ALBINARSENEAU'	44	2138	Male	Mild
973	973	973	'ALBINATOFFEE'	45	2139	Male	Mild
974	974	974	'ALBRECHT'	51	2138	Male	Mild
975	975	975	'ALBRECHTAMY'	55	2141	Male	Mild
976	976	976	'ALBRECHTJESSICA'	57	2139	Female	Mild
977	977	977	'ALBRIGHT'	64	2139	Male	Mild
978	978	978	'ALBRIGHTANNETTE'	40	2140	Male	Mild
979	979	979	'ALBRIGHTARCANA'	44	2140	Male	Mild
980	980	980	'ALBRIGHTBIRGE'	53	2138	Male	Mild
981	981	981	'ALBRIGHTCAROL'	69	2138	Female	Mild
982	982	982	'ALBRIGHTJAMES'	77	2138	Female	Mild
983	983	983	'ALBRIGHTKATIE'	95	2139	Male	Mild
984	984	984	'ALCAREZ'	43	2138	Male	Mild
985	985	985	'ALCAREZMARK'	60	2139	Female	Mild
986	986	986	'ALCARO'	41	2139	Male	Mild
987	987	987	'ALCAROALICE'	37	2138	Male	Mild
988	988	988	'ALCIDE'	38	2139	Male	Mild
989	989	989	'ALCINDOR'	37	2140	Male	Mild
990	990	990	'ALCINDORWENDY'	52	2138	Male	Mild
991	991	991	'ALCORN'	42	2138	Female	Mild
992	992	992	'ALCORNANTHONY'	59	2139	Male	Mild
993	993	993	'ALCORNKERRY'	102	2138	Male	Mild
994	994	994	'ALCYDIA'	59	2140	Female	Mild
995	995	995	'ALDA'	74	2139	Male	Mild
996	996	996	'ALDAZ'	46	2140	Female	Mild
997	997	997	'ALDAZGLADYS'	64	2138	Male	Mild
998	998	998	'ALDAZHECTOR'	45	2138	Male	Mild
999	999	999	'ALDCROFT'	36	2139	Male	Mild
1000	1000	1000	'ALDCROFTTHOMAS'	50	2139	Male	Mild
1001	1001	1001	'ALDEN'	48	2140	Female	Mild
1002	1002	1002	'ALDENDAN'	75	2140	Male	Mild
1003	1003	1003	'ALDENHENRY'	53	2138	Male	Mild
1004	1004	1004	'ALDERMAN'	57	2138	Female	Mild
1005	1005	1005	'ALDERMANJEFFREY'	41	2140	Male	Mild
1006	1006	1006	'ALDERMANPETER'	87	2139	Female	Mild
1007	1007	1007	'ALDO'	43	2138	Male	Mild
1008	1008	1008	'ALDORA'	102	2138	Male	Mild
1009	1009	1009	'ALDORISIO'	90	2139	Female	Mild
1010	1010	1010	'ALDORISIOSUSAN'	51	2139	Male	Mild
1011	1011	1011	'ALDORONDO-ANTONINI'	47	2140	Female	Mild
1012	1012	1012	'ALDORONDO-ANTONININEDIL'	53	2139	Male	Mild
1013	1013	1013	'ALDORT'	71	2138	Male	Mild
1014	1014	1014	'ALDORTFREDA'	53	2138	Male	Mild
1015	1015	1015	'ALDRICH'	67	2139	Male	Mild
1016	1016	1016	'ALDRICHBAILEY'	61	2138	Male	Mild
1017	1017	1017	'ALDRICHCHRIS'	83	2139	Male	Mild
1018	1018	1018	'ALDRICHDOUGLAS'	50	2139	Male	Mild
1019	1019	1019	'ALDRICHELIZABETH'	44	2139	Male	Mild
1020	1020	1020	'ALDRICHELLEN'	34	2139	Female	Mild
1021	1021	1021	'ALDRICHHUNTER'	38	2140	Male	Mild
1022	1022	1022	'ALDRICHJON'	55	2140	Male	Mild
1023	1023	1023	'ALDRICHKRISTEN'	54	2138	Male	Mild
1024	1024	1024	'ALDRICHLESLIE'	59	2140	Male	Mild
1025	1025	1025	'ALDRICHMARY'	51	2138	Male	Mild
1026	1026	1026	'ALDRICHPETER'	37	2138	Male	Mild
1027	1027	1027	'ALDRICHTHOMAS'	40	2138	Male	Mild
1028	1028	1028	'ALDRIDGE'	63	2140	Male	Mild
1029	1029	1029	'ALDRIDGEMARY'	58	2138	Male	Mild
1030	1030	1030	'ALEA'	85	2139	Male	Mild
1031	1031	1031	'ALEC'	41	2138	Male	Mild
1032	1032	1032	'ALECBERG'	82	2138	Male	Mild
1033	1033	1033	'ALECIA'	67	2140	Male	Mild
1034	1034	1034	'ALECTOM'	52	2138	Male	Mild
1035	1035	1035	'ALEFANDRO'	60	2140	Female	Mild
1036	1036	1036	'ALEIDA'	38	2139	Male	Mild
1037	1037	1037	'ALEITHA'	38	2140	Male	Mild
1038	1038	1038	'ALEJANDRA'	52	2139	Male	Mild
1039	1039	1039	'ALEJANDRINA'	57	2138	Male	Mild
1040	1040	1040	'ALEJANDRO'	35	2139	Female	Mild
1041	1041	1041	'ALEJANDROANDREOTTI'	37	2138	Male	Mild
1042	1042	1042	'ALEKSANDER'	42	2138	Male	Mild
1043	1043	1043	'ALEKSANDR'	36	2142	Male	Mild
1044	1044	1044	'ALEKSANDRA'	69	2141	Male	Mild
1045	1045	1045	'ALEKSIEWICZ'	91	2138	Male	Mild
1046	1046	1046	'ALEKSIEWICZKERRI'	59	2138	Male	Mild
1047	1047	1047	'ALEKSIUN'	37	2139	Male	Mild
1048	1048	1048	'ALEKSIUNJOHN'	87	2140	Male	Mild
1049	1049	1049	'ALEM'	37	2138	Male	Mild
1050	1050	1050	'ALEMISHET'	39	2138	Male	Mild
1051	1051	1051	'ALEN'	55	2139	Male	Mild
1052	1052	1052	'ALESA'	56	2139	Male	Mild
1053	1053	1053	'ALESSANDRA'	49	2138	Male	Mild
1054	1054	1054	'ALESSANDRO'	50	2140	Female	Mild
1055	1055	1055	'ALETA'	71	2138	Male	Mild
1056	1056	1056	'ALETHA'	37	2139	Male	Mild
1057	1057	1057	'ALEX'	43	2138	Female	Mild
1058	1058	1058	'ALEXA'	33	2142	Male	Mild
1059	1059	1059	'ALEXANDER'	40	2138	Male	Mild
1060	1060	1060	'ALEXANDERAITKEN'	59	2138	Male	Mild
1061	1061	1061	'ALEXANDERALBANO'	82	2138	Male	Mild
1062	1062	1062	'ALEXANDERANDERSON'	51	2138	Female	Mild
1063	1063	1063	'ALEXANDERANNE'	33	2140	Male	Mild
1064	1064	1064	'ALEXANDERBARNETT'	89	2138	Male	Mild
1065	1065	1065	'ALEXANDERBELLA'	62	2139	Male	Mild
1066	1066	1066	'ALEXANDERBETH'	75	2142	Female	Mild
1067	1067	1067	'ALEXANDERBIRON'	53	2138	Male	Mild
1068	1068	1068	'ALEXANDERBORUN'	61	2138	Male	Mild
1069	1069	1069	'ALEXANDERBRUSKIN'	62	2140	Female	Mild
1070	1070	1070	'ALEXANDERCARL'	92	2139	Male	Mild
1071	1071	1071	'ALEXANDERCATHERINE'	47	2140	Male	Mild
1072	1072	1072	'ALEXANDERCLAIRE'	38	2139	Male	Mild
1073	1073	1073	'ALEXANDERCONSTANTINE'	32	2139	Male	Mild
1074	1074	1074	'ALEXANDERDAVID'	43	2139	Male	Mild
1075	1075	1075	'ALEXANDERFREDA'	37	2138	Male	Mild
1076	1076	1076	'ALEXANDERGEORGE'	68	2140	Male	Mild
1077	1077	1077	'ALEXANDERJERRY'	59	2140	Male	Mild
1078	1078	1078	'ALEXANDERJONATHAN'	62	2140	Male	LOW
1079	1079	1079	'ALEXANDERJOYCE'	52	2139	Female	LOW
1080	1080	1080	'ALEXANDERKIMBERLEY'	37	2138	Female	LOW
1081	1081	1081	'ALEXANDERLAUREN'	41	2142	Male	LOW
1082	1082	1082	'ALEXANDERLOUIS'	66	2138	Male	LOW
1083	1083	1083	'ALEXANDERM'	58	2139	Male	LOW
1084	1084	1084	'ALEXANDERMARK'	47	2141	Female	LOW
1085	1085	1085	'ALEXANDERMELINDA'	39	2138	Male	LOW
1086	1086	1086	'ALEXANDERNICHOLAS'	35	2138	Male	LOW
1087	1087	1087	'ALEXANDERPATRICIA'	51	2139	Female	LOW
1088	1088	1088	'ALEXANDERPAULA'	46	2139	Male	LOW
1089	1089	1089	'ALEXANDERPETER'	40	2142	Male	LOW
1090	1090	1090	'ALEXANDERSHARKIE'	79	2139	Male	LOW
1091	1091	1091	'ALEXANDERSTEVEN'	62	2139	Male	LOW
1092	1092	1092	'ALEXANDERVESTA'	42	2139	Female	LOW
1093	1093	1093	'ALEXANDERVICTORIA'	63	2138	Male	LOW
1094	1094	1094	'ALEXANDRA'	81	2139	Female	LOW
1095	1095	1095	'ALEXANDRAALTINGER'	37	2141	Male	LOW
1096	1096	1096	'ALEXANDRABARCUS'	61	2140	Male	LOW
1097	1097	1097	'ALEXANDRABARKER'	41	2139	Female	LOW
1098	1098	1098	'ALEXANDRABERMAN'	38	2140	Male	LOW
1099	1099	1099	'ALEXANDRABOUTIN'	41	2138	Male	LOW
1100	1100	1100	'ALEXANDRASHARON'	38	2139	Male	LOW
1101	1101	1101	'ALEXANDRE'	50	2139	Male	LOW
1102	1102	1102	'ALEXANDRECATHERINE'	67	2139	Female	LOW
1103	1103	1103	'ALEXANDREMARIE'	32	2138	Male	LOW
1104	1104	1104	'ALEXANDREROSELINE'	59	2138	Male	LOW
1105	1105	1105	'ALEXANDREWILFRID'	32	2138	Male	LOW
1106	1106	1106	'ALEXANDRIA'	52	2139	Male	LOW
1107	1107	1107	'ALEXANIAN'	50	2139	Female	LOW
1108	1108	1108	'ALEXANIANMICHELE'	50	2141	Male	LOW
1109	1109	1109	'ALEXBANKER'	46	2138	Female	LOW
1110	1110	1110	'ALEXEI'	45	2141	Male	LOW
1111	1111	1111	'ALEXIA'	61	2140	Male	LOW
1112	1112	1112	'ALEXIOS'	85	2140	Male	LOW
1113	1113	1113	'ALEXIS WANHUA'	58	2141	Female	LOW
1114	1114	1114	'ALEXIS'	38	2141	Male	LOW
1115	1115	1115	'ALEXISBORDAS'	78	2138	Female	LOW
1116	1116	1116	'ALEXOPOULOS'	93	2139	Female	LOW
1117	1117	1117	'ALEXOPOULOSGOLFO'	57	2140	Male	LOW
1118	1118	1118	'ALEXSAVICH'	48	2138	Male	LOW
1119	1119	1119	'ALEXSAVICHBARRY'	90	2141	Male	LOW
1120	1120	1120	'ALFANO'	83	2138	Male	LOW
1121	1121	1121	'ALFANOANNA'	40	2139	Male	LOW
1122	1122	1122	'ALFANOBARBARA'	39	2141	Male	LOW
1123	1123	1123	'ALFANOFRANK'	90	2141	Male	LOW
1124	1124	1124	'ALFARO'	46	2139	Male	LOW
1125	1125	1125	'ALFAROANA'	32	2139	Male	LOW
1126	1126	1126	'ALFAROGUSTAVO'	55	2139	Male	LOW
1127	1127	1127	'ALFAROPABLO'	93	2138	Female	LOW
1128	1128	1128	'ALFAROPATRICIA'	40	2139	Female	LOW
1129	1129	1129	'ALFAROROSANNA'	78	2138	Female	LOW
1130	1130	1130	'ALFF'	38	2140	Male	LOW
1131	1131	1131	'ALFFCASEY'	50	2140	Female	LOW
1132	1132	1132	'ALFFDENNIS'	40	2140	Female	LOW
1133	1133	1133	'ALFORD'	35	2139	Male	LOW
1134	1134	1134	'ALFORDDOROTHEA'	38	2139	Male	LOW
1135	1135	1135	'ALFORDERICKA'	56	2139	Female	LOW
1136	1136	1136	'ALFORDJOHN'	38	2138	Male	LOW
1137	1137	1137	'ALFORDJUDITH'	38	2138	Male	LOW
1138	1138	1138	'ALFORDRICHARD'	44	2138	Male	LOW
1139	1139	1139	'ALFORDTODD'	56	2138	Male	LOW
1140	1140	1140	'ALFRED'	38	2139	Male	LOW
1141	1141	1141	'ALFREDA'	32	2138	Male	LOW
1142	1142	1142	'ALFREDADUBI'	48	2139	Male	LOW
1143	1143	1143	'ALFREDBALDASARO'	88	2139	Female	LOW
1144	1144	1144	'ALFREDBARATTA'	35	2139	Male	LOW
1145	1145	1145	'ALFREDEINA'	53	2139	Female	LOW
1146	1146	1146	'ALFREDLAURENT'	65	2138	Male	LOW
1147	1147	1147	'ALFREDO'	56	2141	Male	LOW
1148	1148	1148	'ALFREDSON'	65	2139	Male	LOW
1149	1149	1149	'ALFREDSONTANYA'	60	2139	Male	LOW
1150	1150	1150	'ALFREDWILLIAM'	47	2140	Male	LOW
1151	1151	1151	'ALGERI'	61	2140	Male	LOW
1152	1152	1152	'ALGERIKEITH'	94	2140	Female	LOW
1153	1153	1153	'ALGERIMICHELLE'	99	2138	Male	LOW
1154	1154	1154	'ALI'	44	2138	Male	LOW
1155	1155	1155	'ALIAHMED'	81	2138	Male	LOW
1156	1156	1156	'ALIANO'	62	2139	Female	LOW
1157	1157	1157	'ALIANOANTOINETTE'	49	2140	Male	LOW
1158	1158	1158	'ALIANOELLEN'	47	2138	Male	LOW
1159	1159	1159	'ALIANOMICHAEL'	39	2139	Female	LOW
1160	1160	1160	'ALIASANI'	37	2139	Male	LOW
1161	1161	1161	'ALIASIF'	45	2139	Male	LOW
1162	1162	1162	'ALIAZARBAYEJANI'	62	2139	Female	LOW
1163	1163	1163	'ALIBER'	44	2139	Male	LOW
1164	1164	1164	'ALIBERJENNIFER'	47	2139	Male	LOW
1165	1165	1165	'ALIBINAZIR'	47	2138	Female	LOW
1166	1166	1166	'ALIBRANDI'	62	2139	Male	LOW
1167	1167	1167	'ALIBRANDIVICO'	63	2139	Male	LOW
1168	1168	1168	'ALICANDRO'	71	2138	Male	LOW
1169	1169	1169	'ALICANDRODIANE'	37	2139	Male	LOW
1170	1170	1170	'ALICANDROERNESTINA'	70	2140	Male	LOW
1171	1171	1171	'ALICANDROJOHN'	72	2138	Male	LOW
1172	1172	1172	'ALICANDROJOSEPH'	65	2138	Female	LOW
1173	1173	1173	'ALICANDROMARGARIDA'	57	2138	Male	LOW
1174	1174	1174	'ALICANDROPETER'	32	2139	Male	LOW
1175	1175	1175	'ALICANDRORAFFAELE'	48	2141	Male	LOW
1176	1176	1176	'ALICANDRORALPH'	36	2139	Male	LOW
1177	1177	1177	'ALICANDROSTEVEN'	46	2138	Female	LOW
1178	1178	1178	'ALICE'	73	2138	Male	LOW
1179	1179	1179	'ALICEA'	50	2139	Male	LOW
1180	1180	1180	'ALICEAJAZMIN'	60	2139	Male	LOW
1181	1181	1181	'ALICEALCARO'	40	2140	Female	LOW
1182	1182	1182	'ALICEAMARAL'	47	2138	Male	LOW
1183	1183	1183	'ALICEAMSDEN'	41	2138	Male	LOW
1184	1184	1184	'ALICEANDRE-CLARK'	63	2139	Female	LOW
1185	1185	1185	'ALICEARMSTRONG'	60	2139	Male	LOW
1186	1186	1186	'ALICEBANACH'	35	2138	Male	LOW
1187	1187	1187	'ALICEBARTON'	70	2138	Male	LOW
1188	1188	1188	'ALICEBECKFORD'	33	2139	Female	LOW
1189	1189	1189	'ALICEBEELER'	38	2139	Male	LOW
1190	1190	1190	'ALICEBESSONE'	39	2141	Male	LOW
1191	1191	1191	'ALICEBIER'	33	2142	Male	LOW
1192	1192	1192	'ALICEBOEHM'	46	2142	Male	LOW
1193	1193	1193	'ALICEBOTELHO'	49	2139	Male	LOW
1194	1194	1194	'ALICEBOYLE'	55	2141	Male	LOW
1195	1195	1195	'ALICEBRENNAN'	68	2139	Female	LOW
1196	1196	1196	'ALICEBROWN'	61	2138	Female	LOW
1197	1197	1197	'ALICEBURKE'	45	2139	Male	LOW
1198	1198	1198	'ALICIA'	67	2138	Male	LOW
1199	1199	1199	'ALICIAALONSO'	54	2139	Male	LOW
1200	1200	1200	'ALICIABONET'	42	2142	Female	LOW
1201	1201	1201	'ALICJA'	51	2138	Male	LOW
1202	1202	1202	'ALICJAALTENBERGER'	37	2138	Male	LOW
1203	1203	1203	'ALIDA'	51	2139	Male	LOW
1204	1204	1204	'ALIGAMAL'	47	2138	Male	LOW
1205	1205	1205	'ALIKI'	40	2139	Male	LOW
1206	1206	1206	'ALILSON'	43	2138	Male	LOW
1207	1207	1207	'ALIMA'	36	2138	Female	LOW
1208	1208	1208	'ALINA'	50	2140	Male	LOW
1209	1209	1209	'ALINE'	44	2139	Male	LOW
1210	1210	1210	'ALIPIT'	36	2139	Male	LOW
1211	1211	1211	'ALIPITPHYLLE'	58	2139	Male	LOW
1212	1212	1212	'ALIQUO'	53	2139	Male	LOW
1213	1213	1213	'ALIQUOEMMALEE'	36	2138	Male	LOW
1214	1214	1214	'ALIQUOMARIO'	47	2139	Female	LOW
1215	1215	1215	'ALISA'	64	2139	Male	LOW
1216	1216	1216	'ALISAARONSON'	42	2138	Male	LOW
1217	1217	1217	'ALISARAH'	59	2138	Male	LOW
1218	1218	1218	'ALISE'	59	2139	Male	LOW
1219	1219	1219	'ALISHA'	51	2138	Male	LOW
1220	1220	1220	'ALISHABLOOM'	63	2138	Male	LOW
1221	1221	1221	'ALISHAHEEN'	97	2140	Male	LOW
1222	1222	1222	'ALISHERIN'	66	2138	Male	LOW
1223	1223	1223	'ALISON'	44	2139	Male	LOW
1224	1224	1224	'ALISONBRIGHAM'	41	2138	Male	LOW
1225	1225	1225	'ALISSA'	61	2138	Female	LOW
1226	1226	1226	'ALISSI'	58	2140	Male	LOW
1227	1227	1227	'ALISSIJOANNE'	59	2139	Female	LOW
1228	1228	1228	'ALISTAIR'	58	2138	Male	LOW
1229	1229	1229	'ALITA'	70	2141	Female	LOW
1230	1230	1230	'ALIX'	54	2139	Male	LOW
1231	1231	1231	'ALIX-GARTH'	55	2139	Male	LOW
1232	1232	1232	'ALIX-GARTHMICHAEL'	33	2139	Male	LOW
1233	1233	1233	'ALIXMARY'	42	2138	Male	LOW
1234	1234	1234	'ALIYAH'	49	2138	Male	LOW
1235	1235	1235	'ALIZIO'	38	2140	Male	LOW
1236	1236	1236	'ALIZIOLILLIAN'	48	2140	Male	LOW
1237	1237	1237	'ALKA'	44	2139	Female	LOW
1238	1238	1238	'ALKEMA'	47	2139	Male	LOW
1239	1239	1239	'ALKEMAJONATHAN'	86	2141	Male	LOW
1240	1240	1240	'ALKEMAMARGARET'	55	2138	Male	LOW
1241	1241	1241	'ALKINS'	41	2140	Male	LOW
1242	1242	1242	'ALKINSFRANCES'	35	2139	Female	LOW
1243	1243	1243	'ALKURDI'	60	2139	Male	LOW
1244	1244	1244	'ALKURDIAHMAD'	83	2141	Male	LOW
1245	1245	1245	'ALLA'	55	2139	Female	LOW
1246	1246	1246	'ALLAL'	63	2138	Female	LOW
1247	1247	1247	'ALLALAHMAMAD'	56	2138	Male	LOW
1248	1248	1248	'ALLAN'	36	2139	Male	LOW
1249	1249	1249	'ALLANBISHOP'	60	2139	Male	LOW
1250	1250	1250	'ALLANBROOK'	92	2138	Female	LOW
1251	1251	1251	'ALLANBROOKJOHN'	88	2140	Male	LOW
1252	1252	1252	'ALLANJENNIFER'	50	2139	Male	LOW
1253	1253	1253	'ALLANLINDA'	50	2141	Male	LOW
1254	1254	1254	'ALLARD'	73	2139	Male	LOW
1255	1255	1255	'ALLARDDEBORAH'	94	2139	Male	LOW
1256	1256	1256	'ALLARDJENNIFER'	61	2140	Male	LOW
1257	1257	1257	'ALLARDMARGARET'	36	2139	Male	LOW
1258	1258	1258	'ALLBRITTON'	93	2138	Female	LOW
1259	1259	1259	'ALLBRITTONJESSE'	64	2139	Male	LOW
1260	1260	1260	'ALLEBACH'	94	2138	Male	LOW
1261	1261	1261	'ALLEBACHELIZABETH'	47	2139	Female	LOW
1262	1262	1262	'ALLEDDINE'	42	2138	Male	LOW
1263	1263	1263	'ALLEE'	72	2140	Male	LOW
1264	1264	1264	'ALLEEROBERT'	70	2139	Male	LOW
1265	1265	1265	'ALLEGRA'	42	2138	Male	LOW
1266	1266	1266	'ALLEGRABROSCO'	52	2140	Male	LOW
1267	1267	1267	'ALLEN'	42	2139	Male	LOW
1268	1268	1268	'ALLEN-FLOYD'	77	2142	Female	LOW
1269	1269	1269	'ALLEN-FLOYDISOBEL'	95	2138	Female	LOW
1270	1270	1270	'ALLEN-LESTAGE'	31	2139	Male	LOW
1271	1271	1271	'ALLEN-LESTAGEJACQUELINE'	83	2138	Male	LOW
1272	1272	1272	'ALLENANN'	32	2138	Male	LOW
1273	1273	1273	'ALLENANNA'	32	2139	Male	LOW
1274	1274	1274	'ALLENANTHONY'	61	2139	Female	LOW
1275	1275	1275	'ALLENBARBARA'	51	2139	Male	LOW
1276	1276	1276	'ALLENBERG'	52	2141	Male	LOW
1277	1277	1277	'ALLENBERGFRANCES'	62	2138	Male	LOW
1278	1278	1278	'ALLENBETHANY'	44	2140	Male	LOW
1279	1279	1279	'ALLENBLANE'	37	2141	Male	LOW
1280	1280	1280	'ALLENBOURQUE'	31	2140	Male	LOW
1281	1281	1281	'ALLENBRENTON'	43	2140	Female	LOW
1282	1282	1282	'ALLENBROWN'	62	2138	Male	LOW
1283	1283	1283	'ALLENCHARLES'	37	2140	Male	LOW
1284	1284	1284	'ALLENCLAIRE'	69	2138	Male	LOW
1285	1285	1285	'ALLENDANIELLE'	46	2139	Male	LOW
1286	1286	1286	'ALLENDAWN'	47	2138	Male	LOW
1287	1287	1287	'ALLENDEBRA'	38	2140	Male	LOW
1288	1288	1288	'ALLENDENISE'	55	2140	Male	LOW
1289	1289	1289	'ALLENDONALD'	87	2141	Male	LOW
1290	1290	1290	'ALLENEDITH'	61	2139	Male	LOW
1291	1291	1291	'ALLENELIZABETH'	49	2139	Male	LOW
1292	1292	1292	'ALLENEMILY'	39	2139	Male	Mild
1293	1293	1293	'ALLENEULALEE'	70	2138	Male	Mild
1294	1294	1294	'ALLENFLORETTE'	41	2138	Male	Mild
1295	1295	1295	'ALLENHOLLY'	49	2139	Male	Mild
1296	1296	1296	'ALLENIRVING'	68	2140	Male	Mild
1297	1297	1297	'ALLENJAMELAL'	78	2139	Male	Mild
1298	1298	1298	'ALLENJAMES'	83	2139	Male	Mild
1299	1299	1299	'ALLENJASON'	58	2139	Male	Mild
1300	1300	1300	'ALLENJEFFREY'	48	2141	Male	Mild
1301	1301	1301	'ALLENJOAN'	42	2141	Male	Mild
1302	1302	1302	'ALLENJOHANNA'	39	2138	Male	Mild
1303	1303	1303	'ALLENJONATHAN'	34	2140	Male	Mild
1304	1304	1304	'ALLENJUDITH'	39	2139	Male	Mild
1305	1305	1305	'ALLENLARRY'	42	2139	Male	Mild
1306	1306	1306	'ALLENLASHAN'	57	2140	Male	Mild
1307	1307	1307	'ALLENLAWRENCE'	34	2139	Male	Mild
1308	1308	1308	'ALLENLORRAINE'	41	2138	Male	Mild
1309	1309	1309	'ALLENLOUISE'	35	2139	Male	Mild
1310	1310	1310	'ALLENMICHAEL'	89	2138	Male	Mild
1311	1311	1311	'ALLENMILDRED'	45	2138	Male	Mild
1312	1312	1312	'ALLENMITCHELL'	37	2138	Male	Mild
1313	1313	1313	'ALLENNINA'	43	2140	Male	Mild
1314	1314	1314	'ALLENNOEL'	53	2138	Male	Mild
1315	1315	1315	'ALLENPATRICK'	40	2139	Female	Mild
1316	1316	1316	'ALLENPOLLY'	44	2141	Male	Mild
1317	1317	1317	'ALLENRICHARD'	37	2138	Male	Mild
1318	1318	1318	'ALLENROBIN'	41	2139	Male	Mild
1319	1319	1319	'ALLENRUTH'	48	2139	Male	Mild
1320	1320	1320	'ALLENSUSAN'	36	2138	Male	Mild
1321	1321	1321	'ALLENTERRY'	48	2138	Male	Mild
1322	1322	1322	'ALLENTHOMAS'	42	2142	Male	Mild
1323	1323	1323	'ALLENTIMOTHY'	48	2139	Male	Mild
1324	1324	1324	'ALLENVALARIE'	40	2139	Male	Mild
1325	1325	1325	'ALLENWILLIAM'	55	2138	Male	Mild
1326	1326	1326	'ALLENWILMOT'	46	2138	Male	Mild
1327	1327	1327	'ALLEYNE'	50	2140	Male	Mild
1328	1328	1328	'ALLEYNEDELA'	48	2139	Male	Mild
1329	1329	1329	'ALLEYNEJORGE'	76	2138	Male	Mild
1330	1330	1330	'ALLEYNELOEL'	37	2139	Male	Mild
1331	1331	1331	'ALLEYNEMANUEL'	88	2138	Male	Mild
1332	1332	1332	'ALLEYNEPHYLLIS'	39	2138	Male	Mild
1333	1333	1333	'ALLEYNEROBERT'	45	2140	Male	Mild
1334	1334	1334	'ALLEYNEVALERIE'	66	2139	Male	Mild
1335	1335	1335	'ALLEYNEVERA'	55	2139	Male	Mild
1336	1336	1336	'ALLEYNEVINCENT'	69	2138	Male	Mild
1337	1337	1337	'ALLIE'	38	2139	Male	Mild
1338	1338	1338	'ALLIN'	37	2139	Male	Mild
1339	1339	1339	'ALLINAMY'	32	2139	Male	Mild
1340	1340	1340	'ALLINRICHARD'	41	2140	Male	Mild
1341	1341	1341	'ALLIS'	39	2139	Male	Mild
1342	1342	1342	'ALLISON'	32	2138	Male	Mild
1343	1343	1343	'ALLISONANDREWS'	35	2138	Male	Mild
1344	1344	1344	'ALLISONANNE'	43	2138	Male	Mild
1345	1345	1345	'ALLISONBAKER'	97	2141	Female	Mild
1346	1346	1346	'ALLISONBECKETT'	33	2138	Male	Mild
1347	1347	1347	'ALLISONBEGNER'	51	2139	Male	Mild
1348	1348	1348	'ALLISONBLAKE'	41	2139	Male	Mild
1349	1349	1349	'ALLISONBLYLER'	37	2139	Female	Mild
1350	1350	1350	'ALLISONBORCHERS'	89	2139	Male	Mild
1351	1351	1351	'ALLISONBROWN'	83	2138	Male	Mild
1352	1352	1352	'ALLISONJENNIFER'	80	2139	Female	Mild
1353	1353	1353	'ALLISONKATHARINE'	85	2140	Male	Mild
1354	1354	1354	'ALLISWILLIAM'	45	2141	Male	Mild
1355	1355	1355	'ALLOSSO'	55	2140	Female	Mild
1356	1356	1356	'ALLOSSOANN'	71	2140	Male	Mild
1357	1357	1357	'ALLOUMA'	64	2140	Male	Mild
1358	1358	1358	'ALLRED'	44	2140	Male	Mild
1359	1359	1359	'ALLREDJ'	42	2138	Male	Mild
1360	1360	1360	'ALLYN'	52	2139	Female	Mild
1361	1361	1361	'ALLYNBRUCE'	77	2139	Male	Mild
1362	1362	1362	'ALLYNCYNTHIA'	47	2138	Male	Mild
1363	1363	1363	'ALLYNELIZABETH'	86	2138	Female	Mild
1364	1364	1364	'ALLYSON'	70	2140	Male	Mild
1365	1365	1365	'ALM'	67	2138	Male	Mild
1366	1366	1366	'ALMA'	37	2138	Male	Mild
1367	1367	1367	'ALMAADAMSON'	32	2139	Female	Mild
1368	1368	1368	'ALMABALONON-ROSEN'	67	2140	Male	Mild
1369	1369	1369	'ALMAN'	33	2141	Male	LOW
1370	1370	1370	'ALMANMEL'	62	2139	Male	LOW
1371	1371	1371	'ALMASI'	39	2139	Male	LOW
1372	1372	1372	'ALMASIGEORGE'	60	2139	Female	LOW
1373	1373	1373	'ALMASIKATHLEEN'	53	2138	Male	LOW
1374	1374	1374	'ALMAZ'	62	2139	Male	LOW
1375	1375	1375	'ALMEIDA'	39	2139	Male	LOW
1376	1376	1376	'ALMEIDAAQUILINO'	45	2138	Male	LOW
1377	1377	1377	'ALMEIDAGUALTER'	62	2139	Male	LOW
1378	1378	1378	'ALMEIDAJOHN'	33	2138	Male	LOW
1379	1379	1379	'ALMEIDAJOSEPHINE'	40	2138	Male	LOW
1380	1380	1380	'ALMEIDAKRISTINE'	46	2139	Male	LOW
1381	1381	1381	'ALMEIDALUCY'	33	2139	Male	LOW
1382	1382	1382	'ALMEIDALUIS'	70	2141	Male	LOW
1383	1383	1383	'ALMEIDAMANUEL'	44	2139	Male	LOW
1384	1384	1384	'ALMEIDAMANUELA'	58	2139	Male	LOW
1385	1385	1385	'ALMEIDAMARCO'	94	2138	Female	LOW
1386	1386	1386	'ALMEIDAMARIA'	49	2140	Male	LOW
1387	1387	1387	'ALMEIDAODETTE'	35	2138	Male	LOW
1388	1388	1388	'ALMGREN'	36	2139	Male	LOW
1389	1389	1389	'ALMGRENHOLLY'	33	2140	Male	LOW
1390	1390	1390	'ALMIDORO'	37	2138	Male	LOW
1391	1391	1391	'ALMINA'	38	2138	Male	LOW
1392	1392	1392	'ALMON'	38	2138	Male	LOW
1393	1393	1393	'ALMOND'	44	2139	Male	LOW
1394	1394	1394	'ALMONDELIZABETH'	38	2139	Male	LOW
1395	1395	1395	'ALMONDO'	42	2138	Male	LOW
1396	1396	1396	'ALMONKEITH'	52	2139	Male	LOW
1397	1397	1397	'ALMQUIST'	34	2140	Male	LOW
1398	1398	1398	'ALMQUISTCURTIS'	45	2138	Male	LOW
1399	1399	1399	'ALMRICHARD'	37	2140	Male	LOW
1400	1400	1400	'ALO'	69	2140	Male	LOW
1401	1401	1401	'ALOBASU'	36	2138	Male	LOW
1402	1402	1402	'ALOI'	51	2139	Male	LOW
1403	1403	1403	'ALOIMICHELE'	48	2139	Male	LOW
1404	1404	1404	'ALOK'	51	2139	Male	LOW
1405	1405	1405	'ALONG'	51	2138	Male	LOW
1406	1406	1406	'ALONGANTHONY'	42	2140	Male	LOW
1407	1407	1407	'ALONGI'	59	2140	Male	LOW
1408	1408	1408	'ALONGIJOSEPH'	44	2141	Male	LOW
1409	1409	1409	'ALONSO'	44	2138	Male	LOW
1410	1410	1410	'ALONSOALICIA'	50	2138	Male	LOW
1411	1411	1411	'ALONSOANNE'	38	2140	Male	LOW
1412	1412	1412	'ALONSOELISA'	39	2141	Male	LOW
1413	1413	1413	'ALONSOJUAN'	54	2139	Male	LOW
1414	1414	1414	'ALONSOMARCUS'	81	2141	Male	LOW
1415	1415	1415	'ALONSOMARY'	89	2139	Female	LOW
1416	1416	1416	'ALONSORAMON'	37	2139	Male	LOW
1417	1417	1417	'ALONSOWILLIAM'	62	2138	Male	LOW
1418	1418	1418	'ALONZO'	68	2141	Male	LOW
1419	1419	1419	'ALOURDES'	42	2139	Female	LOW
1420	1420	1420	'ALOYSIUS'	68	2138	Female	LOW
1421	1421	1421	'ALPER'	55	2139	Male	LOW
1422	1422	1422	'ALPERBURT'	56	2138	Female	LOW
1423	1423	1423	'ALPERHOWARD'	50	2139	Male	LOW
1424	1424	1424	'ALPERIN'	67	2139	Male	LOW
1425	1425	1425	'ALPERINGEOFFREY'	59	2140	Female	LOW
1426	1426	1426	'ALPERJON'	45	2139	Male	LOW
1427	1427	1427	'ALPERSCOTT'	39	2139	Male	LOW
1428	1428	1428	'ALPERT'	39	2142	Male	LOW
1429	1429	1429	'ALPERTCAROL'	33	2138	Male	LOW
1430	1430	1430	'ALPERTDEBRA'	47	2139	Male	LOW
1431	1431	1431	'ALPERTGARY'	42	2140	Female	LOW
1432	1432	1432	'ALPERTJORDAN'	45	2139	Male	LOW
1433	1433	1433	'ALPERTL'	67	2140	Male	LOW
1434	1434	1434	'ALPERTSETG'	46	2141	Male	LOW
1435	1435	1435	'ALPESH'	45	2141	Male	LOW
1436	1436	1436	'ALPHER'	49	2139	Male	LOW
1437	1437	1437	'ALPHERJULIE'	66	2138	Male	LOW
1438	1438	1438	'ALPHONSE'	61	2140	Male	LOW
1439	1439	1439	'ALPHONSEBASQUIAT'	39	2138	Male	LOW
1440	1440	1440	'ALPHONSO'	40	2140	Male	LOW
1441	1441	1441	'ALSTEIN'	49	2141	Male	LOW
1442	1442	1442	'ALSTEINJOEL'	35	2138	Male	LOW
1443	1443	1443	'ALSTER'	44	2138	Female	LOW
1444	1444	1444	'ALSTERKRISTINE'	64	2138	Male	LOW
1445	1445	1445	'ALSTERNORMAN'	38	2142	Female	LOW
1446	1446	1446	'ALT'	43	2138	Male	LOW
1447	1447	1447	'ALTAF'	32	2139	Male	LOW
1448	1448	1448	'ALTAGRACIA'	45	2140	Male	LOW
1449	1449	1449	'ALTEKRUSE'	59	2139	Male	LOW
1450	1450	1450	'ALTEKRUSEPHILLIP'	42	2140	Male	LOW
1451	1451	1451	'ALTEMOSE'	39	2138	Male	LOW
1452	1452	1452	'ALTEMOSEEMILIE'	34	2139	Male	LOW
1453	1453	1453	'ALTENBERGER'	69	2139	Male	LOW
1454	1454	1454	'ALTENBERGERALICJA'	35	2138	Male	LOW
1455	1455	1455	'ALTENHOFEN'	36	2138	Male	LOW
1456	1456	1456	'ALTENHOFENMARY'	44	2140	Male	LOW
1457	1457	1457	'ALTER'	38	2139	Female	LOW
1458	1458	1458	'ALTERROBERT'	40	2139	Male	LOW
1459	1459	1459	'ALTERSOHN'	38	2139	Male	LOW
1460	1460	1460	'ALTERSOHNANDREW'	43	2139	Female	LOW
1461	1461	1461	'ALTHEA'	39	2142	Female	LOW
1462	1462	1462	'ALTHEABUCKLEY'	81	2139	Male	LOW
1463	1463	1463	'ALTHIA'	49	2139	Male	LOW
1464	1464	1464	'ALTIERI'	56	2140	Male	LOW
1465	1465	1465	'ALTIERIJASON'	96	2139	Male	LOW
1466	1466	1466	'ALTIERILISA'	65	2141	Male	Severe
1467	1467	1467	'ALTIERIMARY'	57	2139	Male	Mild
1468	1468	1468	'ALTIERINICHOLAS'	54	2140	Male	Mild
1469	1469	1469	'ALTINGER'	63	2140	Male	Mild
1470	1470	1470	'ALTINGERALEXANDRA'	74	2142	Male	Mild
1471	1471	1471	'ALTMAN'	52	2138	Male	Mild
1472	1472	1472	'ALTMANADRIENNE'	59	2139	Male	Mild
1473	1473	1473	'ALTMANCHRISTOPHER'	39	2139	Male	Mild
1474	1474	1474	'ALTMANDANIEL'	55	2138	Male	Mild
1475	1475	1475	'ALTMANDOROTHY'	75	2139	Male	Mild
1476	1476	1476	'ALTMANEDWARD'	44	2138	Male	Mild
1477	1477	1477	'ALTMANELISABETH'	36	2138	Male	Mild
1478	1478	1478	'ALTMANELIZABETH'	87	2139	Male	Mild
1479	1479	1479	'ALTMANGEORGE'	90	2139	Male	Mild
1480	1480	1480	'ALTMANHENRY'	39	2139	Male	Mild
1481	1481	1481	'ALTMANJAY'	43	2139	Female	Mild
1482	1482	1482	'ALTMANMICHAEL'	49	2139	Female	Mild
1483	1483	1483	'ALTOBELLO'	65	2138	Male	Mild
1484	1484	1484	'ALTOBELLOE'	38	2138	Male	Mild
1485	1485	1485	'ALTOMA'	71	2138	Male	Mild
1486	1486	1486	'ALTOMARE'	59	2139	Male	Mild
1487	1487	1487	'ALTOMAREBRIAN'	44	2139	Female	Mild
1488	1488	1488	'ALTOMAREEF'	33	2140	Male	Mild
1489	1489	1489	'ALTOMAREJOAN'	65	2138	Male	Mild
1490	1490	1490	'ALTOMAREJOSEPH'	60	2139	Female	Mild
1491	1491	1491	'ALTOMARETODD'	61	2138	Male	Mild
1492	1492	1492	'ALTON'	55	2141	Male	Mild
1493	1493	1493	'ALTROBIN'	64	2139	Male	Mild
1494	1494	1494	'ALTSCHILLER'	74	2138	Male	Mild
1495	1495	1495	'ALTSCHILLERDONALD'	74	2139	Male	Mild
1496	1496	1496	'ALTSHULER'	44	2139	Female	Mild
1497	1497	1497	'ALTSHULERNATALIE'	55	2140	Male	Mild
1498	1498	1498	'ALTSUSAN'	62	2140	Male	Mild
1499	1499	1499	'ALU'	34	2138	Male	Mild
1500	1500	1500	'ALULA'	36	2138	Male	Mild
1501	1501	1501	'ALUTINA'	51	2138	Male	Mild
1502	1502	1502	'ALVADA'	65	2138	Female	Mild
1503	1503	1503	'ALVAN'	35	2138	Male	Mild
1504	1504	1504	'ALVARADO'	39	2141	Male	Mild
1505	1505	1505	'ALVARADO-ORTIZ'	84	2139	Male	Mild
1506	1506	1506	'ALVARADO-ORTIZLUZETTE'	40	2138	Female	Mild
1507	1507	1507	'ALVARADOILIANA'	48	2138	Female	Mild
1508	1508	1508	'ALVARADOMARIA'	58	2139	Male	Mild
1509	1509	1509	'ALVAREZ'	81	2139	Male	Mild
1510	1510	1510	'ALVAREZCYNTHIA'	55	2140	Male	Mild
1511	1511	1511	'ALVAREZGLORIA'	55	2139	Female	Mild
1512	1512	1512	'ALVAREZPEDRO'	89	2139	Male	Mild
1513	1513	1513	'ALVARO'	101	2138	Female	Mild
1514	1514	1514	'ALVEAR'	52	2139	Male	Mild
1515	1515	1515	'ALVEAREDUARDO'	42	2139	Male	Mild
1516	1516	1516	'ALVENE'	61	2138	Male	Mild
1517	1517	1517	'ALVERSON'	35	2139	Female	Mild
1518	1518	1518	'ALVERSONKEITH'	41	2140	Male	Mild
1519	1519	1519	'ALVES'	39	2140	Male	Mild
1520	1520	1520	'ALVESAGUEDA'	41	2139	Male	Mild
1521	1521	1521	'ALVESANTONIO'	69	2138	Male	Mild
1522	1522	1522	'ALVESCHARRON'	82	2140	Female	Mild
1523	1523	1523	'ALVESDIANNE'	40	2139	Male	Mild
1524	1524	1524	'ALVESFERNANDO'	93	2139	Male	Mild
1525	1525	1525	'ALVESJASON'	52	2139	Male	Mild
1526	1526	1526	'ALVESJOHN'	34	2138	Male	Mild
1527	1527	1527	'ALVESJOSE'	61	2139	Male	Mild
1528	1528	1528	'ALVESMARY'	32	2138	Female	Mild
1529	1529	1529	'ALVESPATRICIA'	34	2139	Male	Mild
1530	1530	1530	'ALVETA'	83	2138	Male	Mild
1531	1531	1531	'ALVIN'	58	2139	Male	Mild
1532	1532	1532	'ALVINBROOKS'	45	2140	Female	Mild
1533	1533	1533	'ALVIRA'	32	2139	Male	Mild
1534	1534	1534	'ALVIS'	54	2140	Male	Mild
1535	1535	1535	'ALVISKENNETH'	86	2138	Male	Mild
1536	1536	1536	'ALVORD'	74	2138	Male	Mild
1537	1537	1537	'ALVORDRICHARD'	38	2138	Male	Mild
1538	1538	1538	'ALWAN'	74	2138	Male	Mild
1539	1539	1539	'ALWANDUNYA'	38	2138	Male	Mild
1540	1540	1540	'ALWARD'	53	2139	Male	Mild
1541	1541	1541	'ALWARDCHARLES'	57	2138	Male	Mild
1542	1542	1542	'ALWARDPATRICIA'	38	2141	Male	Mild
1543	1543	1543	'ALWYN'	43	2138	Male	Mild
1544	1544	1544	'ALYCE'	63	2140	Male	Mild
1545	1545	1545	'ALYCEADAMS'	43	2139	Male	Mild
1546	1546	1546	'ALYCIA'	58	2140	Male	Mild
1547	1547	1547	'ALYSIA'	57	2140	Male	Mild
1548	1548	1548	'ALYSON'	45	2139	Male	Mild
1549	1549	1549	'ALYSSA'	45	2138	Male	Mild
1550	1550	1550	'ALYSSABELLA'	89	2138	Male	Mild
1551	1551	1551	'ALYSSABERNSTEIN'	37	2138	Male	Mild
1552	1552	1552	'ALYSSE'	35	2140	Male	Mild
1553	1553	1553	'AMA'	64	2139	Female	Mild
1554	1554	1554	'AMACHER'	44	2138	Male	Mild
1555	1555	1555	'AMACHERFRANZISKA'	72	2138	Female	a-symptimatic
1556	1556	1556	'AMADA'	47	2139	Male	Mild
1557	1557	1557	'AMAECH'	56	2139	Male	Mild
1558	1558	1558	'AMAECHUCHE'	64	2140	Male	Mild
1559	1559	1559	'AMAHL'	40	2139	Male	Mild
1560	1560	1560	'AMAHLBISHARA'	65	2141	Male	Mild
1561	1561	1561	'AMAL'	106	2138	Male	Mild
1562	1562	1562	'AMALIA'	38	2139	Female	Mild
1563	1563	1563	'AMALIAAFTANDILIANS'	75	2140	Male	Mild
1564	1564	1564	'AMALYA'	39	2138	Male	Mild
1565	1565	1565	'AMANDA'	36	2140	Female	Mild
1566	1566	1566	'AMANDABARNES'	39	2138	Male	Mild
1567	1567	1567	'AMANDABEAN'	50	2139	Female	Mild
1568	1568	1568	'AMANDABIGELOW'	55	2139	Female	Mild
1569	1569	1569	'AMANDABUCHANAN'	47	2138	Male	Mild
1570	1570	1570	'AMANDABURLING'	57	2139	Male	Mild
1571	1571	1571	'AMAR'	57	2138	Male	Mild
1572	1572	1572	'AMARA'	88	2140	Male	Mild
1573	1573	1573	'AMARABALTHROP-LEWIS'	79	2139	Male	Mild
1574	1574	1574	'AMARAL'	59	2139	Male	Mild
1575	1575	1575	'AMARALALICE'	39	2140	Female	Mild
1576	1576	1576	'AMARALGEORGE'	53	2139	Male	Mild
1577	1577	1577	'AMARALHILDA'	33	2138	Male	Mild
1578	1578	1578	'AMARALIRIA'	39	2138	Male	Mild
1579	1579	1579	'AMARALJOSEPH'	42	2138	Male	Mild
1580	1580	1580	'AMARALSCOTT'	31	2138	Male	Mild
1581	1581	1581	'AMARALWILLIAM'	53	2140	Male	Mild
1582	1582	1582	'AMARASINGHAM'	32	2138	Male	Mild
1583	1583	1583	'AMARASINGHAMARIRATHIE'	63	2138	Male	Mild
1584	1584	1584	'AMARJIT'	75	2139	Male	Mild
1585	1585	1585	'AMATANGELO'	43	2139	Female	Mild
1586	1586	1586	'AMATANGELOSUSAN'	77	2138	Male	Mild
1587	1587	1587	'AMATO'	43	2138	Female	Mild
1588	1588	1588	'AMATOADRIANA'	38	2138	Male	Mild
1589	1589	1589	'AMATOMARY'	42	2139	Male	Mild
1590	1590	1590	'AMATOMICHAEL'	50	2141	Male	Mild
1591	1591	1591	'AMATRUDA'	44	2138	Male	Mild
1592	1592	1592	'AMATRUDAJAMES'	69	2138	Male	Mild
1593	1593	1593	'AMATUL'	40	2139	Male	Mild
1594	1594	1594	'AMATULHAFEEZ'	56	2138	Male	Mild
1595	1595	1595	'AMAURY'	88	2140	Male	Mild
1596	1596	1596	'AMAYA'	33	2142	Male	Mild
1597	1597	1597	'AMAYAJAIME'	47	2138	Male	Mild
1598	1598	1598	'AMAYALORA'	70	2139	Female	Mild
1599	1599	1599	'AMAYAROBERTO'	96	2141	Male	Mild
1600	1600	1600	'AMAYAROMEL'	47	2141	Male	Mild
1601	1601	1601	'AMBAYE'	53	2140	Female	Mild
1602	1602	1602	'AMBAYEROMAN'	43	2140	Male	Mild
1603	1603	1603	'AMBER'	49	2140	Male	Mild
1604	1604	1604	'AMBLER'	52	2139	Female	Mild
1605	1605	1605	'AMBLERPETER'	80	2139	Male	Mild
1606	1606	1606	'AMBRIZETH'	41	2140	Male	Mild
1607	1607	1607	'AMBROSE'	38	2138	Male	Mild
1608	1608	1608	'AMBROSEEDLIN'	50	2138	Female	Mild
1609	1609	1609	'AMBROSEJAMES'	48	2138	Female	Mild
1610	1610	1610	'AMBROSETINALOUISE'	35	2138	Male	Mild
1611	1611	1611	'AMBROSINA'	35	2140	Male	Mild
1612	1612	1612	'AMBROSIO'	95	2138	Female	Mild
1613	1613	1613	'AMBROZINE'	53	2140	Male	Mild
1614	1614	1614	'AMEATRICE'	39	2141	Male	Mild
1615	1615	1615	'AMEER'	46	2139	Male	Mild
1616	1616	1616	'AMELIA'	67	2138	Female	Mild
1617	1617	1617	'AMELIAADAMS'	52	2139	Male	Mild
1618	1618	1618	'AMELIAAMES'	39	2138	Female	Mild
1619	1619	1619	'AMELIO'	42	2141	Male	Mild
1620	1620	1620	'AMELIOLAURA'	98	2141	Female	Mild
1621	1621	1621	'AMENDOLA'	37	2140	Male	Mild
1622	1622	1622	'AMENDOLAANNA'	78	2140	Male	Mild
1623	1623	1623	'AMENDOLAJUDITH'	34	2138	Male	Mild
1624	1624	1624	'AMENIE'	33	2138	Female	Mild
1625	1625	1625	'AMENKOWICZ'	40	2139	Male	Mild
1626	1626	1626	'AMENKOWICZPATRICIA'	45	2141	Male	Mild
1627	1627	1627	'AMENKOWICZPHILIP'	39	2140	Male	Mild
1628	1628	1628	'AMENKOWICZWALTER'	68	2138	Male	Mild
1629	1629	1629	'AMERAL'	49	2138	Male	Mild
1630	1630	1630	'AMERALANTHONY'	46	2138	Female	Mild
1631	1631	1631	'AMERALCAROLYN'	56	2140	Female	Mild
1632	1632	1632	'AMERALIDA'	97	2139	Male	Mild
1633	1633	1633	'AMERALNORMA'	47	2139	Male	Mild
1634	1634	1634	'AMERALWILLIAM'	37	2139	Female	Mild
1635	1635	1635	'AMERICO'	43	2141	Male	Mild
1636	1636	1636	'AMERICOANDRADE'	43	2139	Male	Mild
1637	1637	1637	'AMERICOBOTELLO'	59	2139	Male	Mild
1638	1638	1638	'AMERIGO'	35	2139	Male	Mild
1639	1639	1639	'AMERIGOBERNARDI'	88	2139	Male	Mild
1640	1640	1640	'AMERSHADIAN'	57	2139	Male	Mild
1641	1641	1641	'AMERSHADIANPETER'	37	2140	Male	Mild
1642	1642	1642	'AMERY'	56	2141	Male	Mild
1643	1643	1643	'AMERYBURNHAM'	55	2138	Male	Mild
1644	1644	1644	'AMES'	63	2139	Male	Mild
1645	1645	1645	'AMESAMELIA'	79	2140	Male	Mild
1646	1646	1646	'AMESCAROL'	56	2138	Male	Mild
1647	1647	1647	'AMESCAROLYN'	38	2138	Male	Mild
1648	1648	1648	'AMESDAVID'	44	2139	Male	Mild
1649	1649	1649	'AMESELIZABETH'	59	2140	Male	Mild
1650	1650	1650	'AMESGREGORY'	44	2139	Female	Mild
1651	1651	1651	'AMESGRETCHEN'	41	2138	Male	Mild
1652	1652	1652	'AMESNICOLI'	76	2140	Male	Mild
1653	1653	1653	'AMESPRISCILLA'	32	2139	Male	Mild
1654	1654	1654	'AMESSALLY'	34	2138	Female	Mild
1655	1655	1655	'AMEY'	65	2139	Female	Mild
1656	1656	1656	'AMEZIANE-HASSANI'	54	2139	Male	Mild
1657	1657	1657	'AMEZIANE-HASSANIRACHID'	60	2142	Male	Mild
1658	1658	1658	'AMI'	38	2139	Female	Mild
1659	1659	1659	'AMIE'	32	2138	Male	Mild
1660	1660	1660	'AMIEL'	82	2140	Female	Mild
1661	1661	1661	'AMIN'	71	2138	Male	Mild
1662	1662	1662	'AMINA'	72	2138	Male	Mild
1663	1663	1663	'AMINABESHIR'	81	2139	Male	Mild
1664	1664	1664	'AMINDA'	49	2139	Male	Mild
1665	1665	1665	'AMINSNEHAL'	83	2139	Female	Mild
1666	1666	1666	'AMINZADEH'	38	2138	Male	Mild
1667	1667	1667	'AMINZADEHSAEED'	57	2141	Female	Mild
1668	1668	1668	'AMIR'	77	2139	Female	Mild
1669	1669	1669	'AMIRAULT'	32	2138	Male	Mild
1670	1670	1670	'AMIRAULTPETER'	47	2140	Male	Mild
1671	1671	1671	'AMIROUCHE'	76	2139	Male	Mild
1672	1672	1672	'AMIROUCHEELIZABETH'	32	2139	Male	Mild
1673	1673	1673	'AMIROUCHEMALINA'	94	2141	Male	Mild
1674	1674	1674	'AMIRTHARAJ'	48	2138	Male	Mild
1675	1675	1675	'AMIRTHARAJAH'	44	2138	Male	Mild
1676	1676	1676	'AMIRTHARAJAHRAJEEVAN'	33	2138	Male	Mild
1677	1677	1677	'AMIRTHARAJLETEZION'	31	2139	Male	Mild
1678	1678	1678	'AMIT'	63	2140	Male	Mild
1679	1679	1679	'AMMEN'	61	2138	Male	Mild
1680	1680	1680	'AMMENJONATHAN'	36	2139	Female	Mild
1681	1681	1681	'AMMER'	51	2141	Male	Mild
1682	1682	1682	'AMMERMARCY'	87	2138	Female	Mild
1683	1683	1683	'AMMIE'	78	2138	Male	Mild
1684	1684	1684	'AMOAKUH'	53	2139	Female	Mild
1685	1685	1685	'AMOAKUHHOUDA'	94	2139	Male	Mild
1686	1686	1686	'AMOLING'	60	2141	Female	Mild
1687	1687	1687	'AMOLINGCHARLES'	57	2139	Male	Mild
1688	1688	1688	'AMOND'	35	2139	Male	Mild
1689	1689	1689	'AMORE'	52	2140	Male	Mild
1690	1690	1690	'AMOREANTHONY'	100	2140	Male	Mild
1691	1691	1691	'AMOREMARIA'	85	2139	Male	Mild
1692	1692	1692	'AMOREROSANNE'	32	2139	Female	Mild
1693	1693	1693	'AMORIN'	65	2138	Male	Mild
1694	1694	1694	'AMORINNATALIE'	45	2140	Male	Mild
1695	1695	1695	'AMOROSO'	77	2139	Male	Mild
1696	1696	1696	'AMOROSODONNA'	87	2140	Male	Mild
1697	1697	1697	'AMOROSOJOSEPH'	59	2139	Male	Mild
1698	1698	1698	'AMORY'	72	2140	Male	Mild
1699	1699	1699	'AMORYATKINS'	44	2138	Male	Mild
1700	1700	1700	'AMORYSARAH'	62	2139	Female	Mild
1701	1701	1701	'AMOS'	41	2141	Male	Mild
1702	1702	1702	'AMOSBARBARA'	77	2138	Female	Mild
1703	1703	1703	'AMOSTHOMAS'	66	2138	Male	Mild
1704	1704	1704	'AMPARO'	94	2140	Male	Mild
1705	1705	1705	'AMPEY'	46	2139	Male	Mild
1706	1706	1706	'AMPEYETHEL'	41	2139	Male	Mild
1707	1707	1707	'AMRAM'	39	2141	Male	Mild
1708	1708	1708	'AMRINE'	69	2138	Male	Mild
1709	1709	1709	'AMRINETHOMAS'	69	2138	Male	Mild
1710	1710	1710	'AMSDEN'	55	2138	Male	Mild
1711	1711	1711	'AMSDENALICE'	56	2140	Male	Mild
1712	1712	1712	'AMSLER'	45	2141	Male	Mild
1713	1713	1713	'AMSLERMARY'	56	2139	Male	Mild
1714	1714	1714	'AMSTER'	37	2139	Female	Mild
1715	1715	1715	'AMSTERDAM'	37	2140	Male	Mild
1716	1716	1716	'AMSTERDAMJONATHAN'	41	2139	Male	Mild
1717	1717	1717	'AMSTERSUSAN'	34	2139	Male	Mild
1718	1718	1718	'AMSZ'	55	2139	Male	Mild
1719	1719	1719	'AMSZARIANE'	86	2138	Male	Mild
1720	1720	1720	'AMTUL'	42	2138	Male	Mild
1721	1721	1721	'AMTULAHMAD'	71	2138	Female	Mild
1722	1722	1722	'AMUNDSEN'	66	2138	Male	Mild
1723	1723	1723	'AMUNDSENERIC'	50	2139	Male	Mild
1724	1724	1724	'AMUNDSENNICOLE'	48	2138	Male	Mild
1725	1725	1725	'AMUNDSENOLE'	48	2138	Male	Mild
1726	1726	1726	'AMY'	52	2139	Female	Mild
1727	1727	1727	'AMYADAMS'	54	2141	Male	Mild
1728	1728	1728	'AMYAISENBERG'	41	2139	Male	Mild
1729	1729	1729	'AMYALBRECHT'	34	2138	Male	Mild
1730	1730	1730	'AMYALLIN'	37	2138	Male	Mild
1731	1731	1731	'AMYANDREOTTI'	52	2138	Male	Mild
1732	1732	1732	'AMYANDREWS'	35	2138	Female	Mild
1733	1733	1733	'AMYAUKSTIKALNIS'	42	2139	Male	Mild
1734	1734	1734	'AMYBAMFORTH'	38	2138	Male	Mild
1735	1735	1735	'AMYBARAD'	50	2139	Male	Mild
1736	1736	1736	'AMYBARON'	43	2140	Female	Mild
1737	1737	1737	'AMYBARON-EVANS'	36	2138	Male	Mild
1738	1738	1738	'AMYBARRIOS CLARK'	34	2139	Male	Mild
1739	1739	1739	'AMYBARTLETT'	38	2138	Male	Mild
1740	1740	1740	'AMYBENS'	47	2139	Female	Mild
1741	1741	1741	'AMYBEREZIN'	85	2138	Male	Mild
1742	1742	1742	'AMYBERNSTEIN'	39	2138	Female	Mild
1743	1743	1743	'AMYBETHKE'	38	2139	Female	Mild
1744	1744	1744	'AMYBIEL'	73	2140	Male	Mild
1745	1745	1745	'AMYBIRD'	58	2138	Male	Mild
1746	1746	1746	'AMYBLITZ'	48	2139	Male	Mild
1747	1747	1747	'AMYBOHROD'	37	2138	Female	Mild
1748	1748	1748	'AMYBRACKEN'	39	2140	Male	Mild
1749	1749	1749	'AMYBRAGER'	52	2139	Male	Mild
1750	1750	1750	'AMYBRAND'	90	2138	Male	Mild
1751	1751	1751	'AMYBRECKER'	33	2138	Male	Mild
1752	1752	1752	'AMYBRIGHAM'	78	2138	Male	Mild
1753	1753	1753	'AMYBROWN'	50	2138	Male	Mild
1754	1754	1754	'AMYBRUNELLE'	39	2138	Male	Mild
1755	1755	1755	'AMYBUCKLEY'	39	2141	Male	Mild
1756	1756	1756	'AMYBURK'	51	2138	Male	Mild
1757	1757	1757	'AMYBURNHAM'	41	2139	Female	Mild
1758	1758	1758	'AMYBURNS'	40	2141	Female	Mild
1759	1759	1759	'AN'	50	2141	Male	Mild
1760	1760	1760	'ANA'	62	2139	Male	Mild
1761	1761	1761	'ANAALFARO'	39	2138	Male	Mild
1762	1762	1762	'ANAANTUNES'	43	2139	Female	Mild
1763	1763	1763	'ANABESSA'	65	2140	Female	Mild
1764	1764	1764	'ANABET'	78	2139	Male	Mild
1765	1765	1765	'ANABUNKER'	60	2140	Female	Mild
1766	1766	1766	'ANAGNOSTOPOULOS'	43	2140	Male	Mild
1767	1767	1767	'ANAGNOSTOPOULOSMARIA'	68	2140	Male	Mild
1768	1768	1768	'ANAHID'	52	2138	Female	LOW
1769	1769	1769	'ANAHIDBRAKKE'	57	2139	Male	LOW
1770	1770	1770	'ANALEAH'	46	2139	Male	LOW
1771	1771	1771	'ANALIA'	74	2140	Male	LOW
1772	1772	1772	'ANAND'	52	2138	Male	LOW
1773	1773	1773	'ANANDGEETA'	42	2138	Male	LOW
1774	1774	1774	'ANANDISHAN'	56	2139	Male	LOW
1775	1775	1775	'ANANIA'	44	2138	Male	LOW
1776	1776	1776	'ANANIAN'	42	2139	Female	LOW
1777	1777	1777	'ANANIANELISSA'	54	2138	Male	LOW
1778	1778	1778	'ANANIAVINCENT'	42	2139	Male	LOW
1779	1779	1779	'ANAPOLLE'	65	2139	Male	LOW
1780	1780	1780	'ANAPOLLEROSS'	32	2140	Male	LOW
1781	1781	1781	'ANARA'	63	2139	Female	LOW
1782	1782	1782	'ANARGEROS'	61	2138	Male	LOW
1783	1783	1783	'ANARGEROSSUSAN'	104	2138	Male	LOW
1784	1784	1784	'ANASTACIA'	97	2138	Female	LOW
1785	1785	1785	'ANASTAS'	33	2139	Male	LOW
1786	1786	1786	'ANASTASANGELA'	56	2140	Male	LOW
1787	1787	1787	'ANASTASCHERYL'	64	2140	Male	LOW
1788	1788	1788	'ANASTASI'	48	2138	Male	LOW
1789	1789	1789	'ANASTASIA'	88	2139	Male	LOW
1790	1790	1790	'ANASTASICAROL'	37	2140	Male	LOW
1791	1791	1791	'ANASTASIO'	39	2138	Male	LOW
1792	1792	1792	'ANASTASIOPAUL'	82	2139	Male	LOW
1793	1793	1793	'ANASTASIRENE'	85	2139	Male	LOW
1794	1794	1794	'ANASTASLISA'	33	2138	Male	LOW
1795	1795	1795	'ANASTOS'	55	2140	Male	LOW
1796	1796	1796	'ANASTOSM'	47	2141	Male	LOW
1797	1797	1797	'ANASTOSTELEMACHUS'	79	2138	Male	LOW
1798	1798	1798	'ANASTOSTHEODORE'	31	2138	Male	LOW
1799	1799	1799	'ANATAVIA'	43	2139	Male	LOW
1800	1800	1800	'ANATAVIABROWN'	40	2140	Male	LOW
1801	1801	1801	'ANATILDE'	37	2138	Male	LOW
1802	1802	1802	'ANCA'	36	2139	Male	LOW
1803	1803	1803	'ANCIELLO'	45	2140	Male	LOW
1804	1804	1804	'ANCIELLOFRANCES'	35	2138	Male	LOW
1805	1805	1805	'ANCRUM'	88	2139	Female	LOW
1806	1806	1806	'ANCRUMPAULINE'	35	2141	Male	LOW
1807	1807	1807	'ANDELLA'	47	2139	Male	LOW
1808	1808	1808	'ANDELLADORIS'	60	2139	Male	LOW
1809	1809	1809	'ANDELLAMARY'	39	2139	Female	LOW
1810	1810	1810	'ANDELMAN'	46	2140	Male	LOW
1811	1811	1811	'ANDELMANERIK'	41	2139	Female	LOW
1812	1812	1812	'ANDELMANETHAN'	54	2140	Female	LOW
1813	1813	1813	'ANDEMESKEL'	35	2139	Male	LOW
1814	1814	1814	'ANDERKA'	51	2139	Male	LOW
1815	1815	1815	'ANDERKAMARLENE'	55	2138	Male	LOW
1816	1816	1816	'ANDERKAROBERT'	70	2139	Male	LOW
1817	1817	1817	'ANDERKAROBIN'	59	2138	Male	LOW
1818	1818	1818	'ANDERS'	71	2139	Male	LOW
1819	1819	1819	'ANDERSEN'	58	2138	Male	LOW
1820	1820	1820	'ANDERSENJEANNE'	34	2138	Male	LOW
1821	1821	1821	'ANDERSENMICHELE'	37	2140	Male	LOW
1822	1822	1822	'ANDERSENNICOLE'	90	2139	Female	LOW
1823	1823	1823	'ANDERSMARK'	56	2138	Female	LOW
1824	1824	1824	'ANDERSON'	48	2140	Male	LOW
1825	1825	1825	'ANDERSON-SMITH'	34	2138	Male	LOW
1826	1826	1826	'ANDERSON-SMITHSUSAN'	31	2140	Male	LOW
1827	1827	1827	'ANDERSONALEXANDER'	47	2140	Female	LOW
1828	1828	1828	'ANDERSONANITA'	48	2139	Male	LOW
1829	1829	1829	'ANDERSONANNMARIE'	66	2138	Female	LOW
1830	1830	1830	'ANDERSONBARRY'	47	2138	Male	LOW
1831	1831	1831	'ANDERSONBENJAMIN'	70	2139	Female	LOW
1832	1832	1832	'ANDERSONBERNHARD'	98	2138	Male	LOW
1833	1833	1833	'ANDERSONBRANDAO'	40	2138	Male	LOW
1834	1834	1834	'ANDERSONBRIAN'	52	2139	Male	LOW
1835	1835	1835	'ANDERSONCAMILLE'	59	2140	Male	LOW
1836	1836	1836	'ANDERSONCATHY'	52	2139	Male	LOW
1837	1837	1837	'ANDERSONCLARENCE'	76	2138	Male	LOW
1838	1838	1838	'ANDERSONCLIFFORD'	37	2141	Female	LOW
1839	1839	1839	'ANDERSONDANIEL'	41	2139	Male	LOW
1840	1840	1840	'ANDERSONDAVID'	58	2139	Male	LOW
1841	1841	1841	'ANDERSONDEBORAH'	58	2140	Male	LOW
1842	1842	1842	'ANDERSONDELANE'	68	2138	Male	LOW
1843	1843	1843	'ANDERSONDEREK'	43	2139	Male	LOW
1844	1844	1844	'ANDERSONDEVON'	34	2139	Male	LOW
1845	1845	1845	'ANDERSONDONALD'	53	2138	Male	LOW
1846	1846	1846	'ANDERSONEDWARD'	60	2139	Male	LOW
1847	1847	1847	'ANDERSONELEANOR'	58	2140	Male	LOW
1848	1848	1848	'ANDERSONELIZABETH'	78	2138	Male	LOW
1849	1849	1849	'ANDERSONERIC'	52	2139	Male	LOW
1850	1850	1850	'ANDERSONEUGENIA'	42	2140	Female	LOW
1851	1851	1851	'ANDERSONGARY'	47	2142	Male	LOW
1852	1852	1852	'ANDERSONGAYLE'	50	2138	Male	LOW
1853	1853	1853	'ANDERSONGORDON'	37	2139	Male	LOW
1854	1854	1854	'ANDERSONGREGORY'	92	2138	Male	LOW
1855	1855	1855	'ANDERSONHENRY'	32	2138	Male	LOW
1856	1856	1856	'ANDERSONJ'	36	2138	Male	LOW
1857	1857	1857	'ANDERSONJASON'	37	2139	Male	LOW
1858	1858	1858	'ANDERSONJENNIE'	32	2142	Female	LOW
1859	1859	1859	'ANDERSONJENNIFER'	31	2139	Male	LOW
1860	1860	1860	'ANDERSONJOHN'	43	2139	Male	LOW
1861	1861	1861	'ANDERSONJUANITA'	31	2138	Male	LOW
1862	1862	1862	'ANDERSONJUNE'	55	2138	Male	LOW
1863	1863	1863	'ANDERSONKAREN'	34	2139	Male	LOW
1864	1864	1864	'ANDERSONKATE'	37	2141	Male	LOW
1865	1865	1865	'ANDERSONKATRINA'	37	2138	Male	LOW
1866	1866	1866	'ANDERSONLARRY'	46	2138	Male	LOW
1867	1867	1867	'ANDERSONLEO'	38	2139	Male	LOW
1868	1868	1868	'ANDERSONLOIS'	55	2139	Female	LOW
1869	1869	1869	'ANDERSONLORI'	54	2139	Male	LOW
1870	1870	1870	'ANDERSONLOUISE'	44	2138	Male	LOW
1871	1871	1871	'ANDERSONLYNN'	41	2142	Female	LOW
1872	1872	1872	'ANDERSONMARIAN'	39	2138	Male	LOW
1873	1873	1873	'ANDERSONMARY'	55	2138	Male	LOW
1874	1874	1874	'ANDERSONMAURICE'	41	2139	Male	LOW
1875	1875	1875	'ANDERSONMICHAEL'	39	2139	Male	LOW
1876	1876	1876	'ANDERSONMICHELLE'	40	2141	Female	LOW
1877	1877	1877	'ANDERSONNANCI'	37	2140	Female	LOW
1878	1878	1878	'ANDERSONNINA'	66	2139	Male	LOW
1879	1879	1879	'ANDERSONPATRICIA'	37	2141	Male	LOW
1880	1880	1880	'ANDERSONPAULINE'	34	2138	Male	LOW
1881	1881	1881	'ANDERSONPEHR'	59	2138	Male	LOW
1882	1882	1882	'ANDERSONPENNY'	54	2139	Female	LOW
1883	1883	1883	'ANDERSONPHILIP'	72	2138	Male	LOW
1884	1884	1884	'ANDERSONPRISCILLA'	53	2139	Male	LOW
1885	1885	1885	'ANDERSONRICHARD'	61	2138	Female	LOW
1886	1886	1886	'ANDERSONRITA'	90	2140	Male	LOW
1887	1887	1887	'ANDERSONRON'	72	2139	Male	LOW
1888	1888	1888	'ANDERSONRUTH'	40	2140	Male	LOW
1889	1889	1889	'ANDERSONSCOTT'	99	2138	Male	LOW
1890	1890	1890	'ANDERSONSHARON'	59	2140	Male	LOW
1891	1891	1891	'ANDERSONSHEILA'	41	2139	Male	LOW
1892	1892	1892	'ANDERSONSTANLEY'	46	2139	Male	LOW
1893	1893	1893	'ANDERSONSTELLA'	51	2138	Male	LOW
1894	1894	1894	'ANDERSONSTEPHEN'	39	2139	Male	LOW
1895	1895	1895	'ANDERSONSUSAN'	36	2139	Male	LOW
1896	1896	1896	'ANDERSONTHEODORE'	65	2140	Female	LOW
1897	1897	1897	'ANDERSONTHERESA'	43	2139	Male	LOW
1898	1898	1898	'ANDERSONTHOMAS'	43	2140	Male	LOW
1899	1899	1899	'ANDERSONTIM'	52	2140	Male	LOW
1900	1900	1900	'ANDERSONTIMOTHY'	57	2139	Male	LOW
1901	1901	1901	'ANDERSONTODD'	42	2141	Female	LOW
1902	1902	1902	'ANDERSONTONYA'	40	2139	Male	LOW
1903	1903	1903	'ANDERSONVIRGINIA'	91	2140	Male	LOW
1904	1904	1904	'ANDERSONWESLEY'	50	2138	Female	LOW
1905	1905	1905	'ANDERSONWILLIAM'	43	2138	Male	LOW
1906	1906	1906	'ANDERSONZOE'	38	2138	Female	LOW
1907	1907	1907	'ANDERSPAUL'	46	2139	Male	LOW
1908	1908	1908	'ANDERSROSALIE'	80	2140	Male	LOW
1909	1909	1909	'ANDERSSON'	41	2139	Male	LOW
1910	1910	1910	'ANDERSSONKARIN'	65	2138	Male	LOW
1911	1911	1911	'ANDIAS'	89	2141	Male	LOW
1912	1912	1912	'ANDIASFRANCES'	76	2141	Male	LOW
1913	1913	1913	'ANDIASJAMES'	54	2140	Male	LOW
1914	1914	1914	'ANDISHEH'	41	2138	Male	LOW
1915	1915	1915	'ANDLER'	40	2138	Male	LOW
1916	1916	1916	'ANDLERJUDY'	71	2139	Male	LOW
1917	1917	1917	'ANDOLINA'	47	2140	Male	LOW
1918	1918	1918	'ANDOLINAMARK'	39	2139	Female	LOW
1919	1919	1919	'ANDOLINE'	107	2138	Male	LOW
1920	1920	1920	'ANDON'	34	2139	Male	LOW
1921	1921	1921	'ANDONANTHONY'	45	2138	Female	LOW
1922	1922	1922	'ANDONELIZABETH'	42	2141	Female	LOW
1923	1923	1923	'ANDONJANET'	62	2138	Male	LOW
1924	1924	1924	'ANDONLORRAINE'	72	2138	Male	LOW
1925	1925	1925	'ANDORS'	56	2140	Female	LOW
1926	1926	1926	'ANDORSBONILLA'	36	2138	Male	LOW
1927	1927	1927	'ANDOS'	36	2138	Male	LOW
1928	1928	1928	'ANDOSKARIN'	35	2138	Male	LOW
1929	1929	1929	'ANDRADE'	65	2138	Male	LOW
1930	1930	1930	'ANDRADEAMERICO'	92	2139	Male	LOW
1931	1931	1931	'ANDRADECELESTE'	36	2141	Male	LOW
1932	1932	1932	'ANDRADEDOMINGA'	41	2138	Male	LOW
1933	1933	1933	'ANDRADEJOSEPH'	86	2139	Female	LOW
1934	1934	1934	'ANDRADEMANUEL'	104	2140	Male	LOW
1935	1935	1935	'ANDRADENATALIA'	39	2140	Male	LOW
1936	1936	1936	'ANDRADERICHARD'	78	2138	Male	LOW
1937	1937	1937	'ANDRADESUSAN'	94	2138	Female	LOW
1938	1938	1938	'ANDRADEZENAIDE'	86	2141	Male	LOW
1939	1939	1939	'ANDRE'	56	2139	Male	LOW
1940	1940	1940	'ANDRE-CLARK'	69	2138	Male	LOW
1941	1941	1941	'ANDRE-CLARKALICE'	46	2139	Male	LOW
1942	1942	1942	'ANDREA'	60	2140	Male	LOW
1943	1943	1943	'ANDREAABRAHAMSON'	52	2140	Female	LOW
1944	1944	1944	'ANDREAANGLADA'	92	2139	Male	LOW
1945	1945	1945	'ANDREAARMSTRONG'	67	2139	Male	LOW
1946	1946	1946	'ANDREAAUGERI'	66	2139	Male	LOW
1947	1947	1947	'ANDREABALSAMO'	89	2139	Male	LOW
1948	1948	1948	'ANDREABARRY'	61	2139	Male	LOW
1949	1949	1949	'ANDREABARRY-SMITH'	36	2140	Male	LOW
1950	1950	1950	'ANDREABELL'	32	2139	Male	LOW
1951	1951	1951	'ANDREABENEVENTO'	83	2138	Male	LOW
1952	1952	1952	'ANDREABLUM'	77	2138	Male	LOW
1953	1953	1953	'ANDREABOYER'	103	2140	Female	LOW
1954	1954	1954	'ANDREABRAND'	98	2138	Male	LOW
1955	1955	1955	'ANDREAS'	49	2140	Male	LOW
1956	1956	1956	'ANDREATKINS'	86	2140	Male	LOW
1957	1957	1957	'ANDREE'	49	2139	Male	LOW
1958	1958	1958	'ANDREFERNANDE'	83	2139	Male	LOW
1959	1959	1959	'ANDREFRITZ'	48	2138	Female	LOW
1960	1960	1960	'ANDREI'	44	2138	Male	LOW
1961	1961	1961	'ANDREJUDITH'	38	2139	Male	LOW
1962	1962	1962	'ANDRENA'	57	2139	Male	LOW
1963	1963	1963	'ANDRENABATYCKY'	98	2142	Male	LOW
1964	1964	1964	'ANDREOTTI'	59	2139	Male	LOW
1965	1965	1965	'ANDREOTTIALEJANDRO'	111	2139	Female	LOW
1966	1966	1966	'ANDREOTTIAMY'	83	2140	Male	LOW
1967	1967	1967	'ANDRES'	42	2141	Male	LOW
1968	1968	1968	'ANDRESEN'	40	2140	Male	LOW
1969	1969	1969	'ANDRESENJEANNE'	49	2140	Male	LOW
1970	1970	1970	'ANDRESENJENSINE'	36	2138	Male	LOW
1971	1971	1971	'ANDRESKATE'	91	2139	Male	LOW
1972	1972	1972	'ANDRESLEONARD'	52	2138	Female	LOW
1973	1973	1973	'ANDREW'	96	2141	Male	LOW
1974	1974	1974	'ANDREWAGHAJANIAN'	62	2140	Male	LOW
1975	1975	1975	'ANDREWAGOOS'	69	2139	Male	LOW
1976	1976	1976	'ANDREWALTERSOHN'	74	2141	Male	LOW
1977	1977	1977	'ANDREWANISIMOV'	87	2138	Male	LOW
1978	1978	1978	'ANDREWASARO'	38	2138	Female	LOW
1979	1979	1979	'ANDREWASBOE'	42	2140	Female	LOW
1980	1980	1980	'ANDREWAUERBACH'	51	2139	Male	LOW
1981	1981	1981	'ANDREWAUPPERLEE'	38	2140	Male	LOW
1982	1982	1982	'ANDREWBAER'	39	2141	Female	Mild
1983	1983	1983	'ANDREWBALSON'	40	2138	Male	Mild
1984	1984	1984	'ANDREWBARNABY'	35	2140	Female	Mild
1985	1985	1985	'ANDREWBARRY'	83	2139	Female	Mild
1986	1986	1986	'ANDREWBATES'	103	2138	Male	Mild
1987	1987	1987	'ANDREWBEER'	92	2139	Male	Mild
1988	1988	1988	'ANDREWBEHARRIE'	62	2139	Male	Mild
1989	1989	1989	'ANDREWBENNETT'	42	2138	Male	Mild
1990	1990	1990	'ANDREWBLAIS'	48	2139	Male	Mild
1991	1991	1991	'ANDREWBLUME'	65	2138	Male	Mild
1992	1992	1992	'ANDREWBOHACHEWSKY'	41	2141	Male	Mild
1993	1993	1993	'ANDREWBORDA'	94	2139	Male	Mild
1994	1994	1994	'ANDREWBOSTIC'	60	2141	Female	Mild
1995	1995	1995	'ANDREWBRKIC'	63	2140	Male	Mild
1996	1996	1996	'ANDREWBROWN'	84	2138	Female	Mild
1997	1997	1997	'ANDREWEDWARD'	68	2139	Male	Mild
1998	1998	1998	'ANDREWELDBERT'	67	2141	Female	Mild
[truncated: 9,999 more rows]
