# Supplementary material for: Improved angelization technique against background knowledge attack for 1:M microdata
Source: PeerJ Comput Sci. 2023 Mar 15;9:e1255. doi: 10.7717/peerj-cs.1255 (PMC10280459; doi:10.7717/peerj-cs.1255)
Supplement: Supplemental Information 1 [file peerj-cs-09-1255-s001.zip › code/3history2.csv]

	sno	name	age	zipcode	Gender	symptoms
0	0	'A A RAGAN'	33	2138	Male	Flu
1	1	'A'	65	2138	Male	Flu
2	2	'AALFS'	46	2139	Male	Flu
3	3	'AALFSJEFFERY'	38	2138	Male	Flu
4	4	'AAMER'	54	2141	Male	Flu
5	5	'AAMODT'	44	2138	Male	Flu
6	6	'AAMODTMETTE'	97	2140	Male	Flu
7	7	'AARATI'	60	2139	Male	Flu
8	8	'AAREN'	73	2140	Male	Flu
9	9	'AARON'	37	2140	Male	Flu
10	10	'AARONARZU'	41	2139	Male	Flu
11	11	'AARONBLUESTEIN'	40	2138	Male	Flu
12	12	AARONBORNS'	42	2138	Male	Flu
13	13	'AARONBRANDES'	48	2138	Male	Flu
14	14	'AARONBRUNER'	45	2140	Male	Flu
15	15	'AARONDANIEL'	55	2139	Female	Flu
16	16	'AARONIAN'	36	2138	Male	Flu
17	17	'AARONIANANN'	72	2138	Female	Flu
18	18	'AARONIANDAISY'	36	2139	Male	Flu
19	19	'AARONIANEDWARD'	33	2139	Male	Flu
20	20	'AARONIANRAY'	68	2140	Male	Flu
21	21	'AARONIANWINIFRED'	45	2139	Male	Flu
22	22	'AARONJANET'	40	2141	Male	Flu
23	23	'AARONJON'	45	2138	Male	Flu
24	24	'AARONJONATHAN'	37	2139	Female	Flu
25	25	'AARONKATHERINE'	54	2140	Male	Flu
26	26	'AARONPAUL'	50	2138	Male	Flu
27	27	'AARONSON'	47	2140	Female	Flu
28	28	'AARONSONLAWRENCE'	42	2138	Male	Flu
29	29	'AARY'	35	2139	Female	Flu
30	30	'ABAGAIL'	41	2139	Female	Flu
31	31	'ABANTO'	43	2138	Male	Flu
32	32	'ABANTOMARIO'	39	2139	Male	Flu
33	33	'ABATTE'	42	2138	Male	Flu
34	34	'ABATTEMONIQUE'	37	2140	Male	Flu
35	35	'ABBAS'	37	2139	Male	Flu
36	36	'ABBATE'	83	2139	Male	Flu
37	37	'ABBATEJANET'	64	2140	Female	Flu
38	38	'ABBATELISA'	38	2139	Male	Flu
39	39	'ABBE'	40	2138	Male	Flu
40	40	'ABBES'	36	2138	Male	Flu
41	41	'ABBESJMILI'	32	2138	Male	Flu
42	42	'ABBEY'	48	2138	Male	Flu
43	43	'ABBEYBOWMAN'	41	2140	Male	Flu
44	44	'ABBEYHILLARY'	65	2138	Male	Flu
45	45	'ABBIE'	46	2138	Male	Flu
46	46	'ABBINK'	69	2139	Male	Flu
47	47	'ABBINKANDREW'	80	2139	Female	Flu
48	48	'ABBOTT'	35	2138	Male	Flu
49	49	'ABBOTTALEXANDER'	51	2138	Female	Flu
50	50	'ABBOTTARTHUR'	44	2138	Male	Flu
51	51	'ABBOTTCHERYL'	41	2139	Male	Flu
52	52	'ABBOTTDENISE'	38	2141	Male	Tiredness
53	53	'ABBOTTJOHN'	37	2138	Male	Tiredness
54	54	'ABBOTTKATHERINE'	43	2138	Male	Tiredness
55	55	'ABBOTTKATRINA'	39	2139	Male	Tiredness
56	56	'ABBOTTKENNETH'	34	2138	Male	Tiredness
57	57	'ABBOTTM'	48	2140	Male	Tiredness
58	58	'ABBOTTROSE'	59	2142	Male	Tiredness
59	59	'ABBOTTSANDRA'	56	2138	Male	Tiredness
60	60	'ABBY'	44	2139	Female	Tiredness
61	61	'ABBYANN'	44	2141	Male	Tiredness
62	62	'ABCUNAS'	82	2141	Male	Tiredness
63	63	'ABCUNASMILDRED'	46	2140	Female	Headache
64	64	'ABDEL-GAWAD'	41	2140	Male	Headache
65	65	'ABDEL-GAWADRIAD'	61	2140	Male	Headache
66	66	'ABDELA'	64	2139	Female	Headache
67	67	'ABDELAABBAS'	59	2139	Male	Headache
68	68	'ABDELAAZIZ'	86	2140	Male	Headache
69	69	'ABDELAAZIZAITHSAINE'	37	2138	Male	Headache
70	70	'ABDELLA'	47	2138	Female	Headache
71	71	'ABDELLAMOHAMMED'	32	2138	Female	Headache
72	72	'ABDELMALEK'	62	2138	Male	Headache
73	73	'ABDELMALEKSAMI'	36	2140	Male	Headache
74	74	'ABDELRAZZAQ'	46	2138	Female	Headache
75	75	'ABDELRAZZAQIBRAHIM'	38	2140	Male	Headache
76	76	'ABDERRAHMANE'	83	2141	Male	Headache
77	77	'ABDERRAZAK'	46	2139	Male	Headache
78	78	'ABDI'	39	2138	Female	Headache
79	79	'ABDIMALIG'	44	2139	Male	Headache
80	80	'ABDIMOHAMED'	54	2138	Female	Headache
81	81	'ABDU'	45	2141	Male	Headache
82	82	'ABDUADEM'	49	2141	Female	Headache
83	83	'ABDUL MALIK'	41	2140	Male	Headache
84	84	'ABDUL MALIKGAIL'	60	2140	Male	Headache
85	85	'ABDUL'	81	2138	Male	Headache
86	86	'ABDUL-MALIK'	59	2138	Female	Lungs infection
87	87	'ABDUL-MALIKNASIM'	35	2139	Male	Chills
88	88	'ABDULHAQQ'	35	2141	Male	Chills
89	89	'ABDULHAQQAHMAD'	38	2140	Male	Chills
90	90	'ABDULLAH'	72	2138	Male	Chills
91	91	'ABDULLAHKAMAL'	44	2138	Male	Chills
92	92	'ABDULMAJID'	47	2138	Female	Chills
93	93	'ABDULMAJIDAL-KHUDAIRI'	37	2140	Female	Chills
94	94	'ABDULWAHAB'	68	2139	Male	Chills
95	95	'ABDUS-SABOOR'	48	2139	Male	Chills
96	96	'ABDUS-SABOORNIYAH'	50	2139	Female	Chills
97	97	'ABDUZZAHIR'	95	2141	Male	Chills
98	98	'ABE'	101	2139	Male	Chills
99	99	'ABEBE'	37	2139	Male	Chills
100	100	'ABEDON'	46	2139	Male	Chills
101	101	'ABEDONTODD'	58	2139	Male	Chills
102	102	'ABEEL'	49	2139	Male	Chills
103	103	'ABEELDAPHNE'	42	2140	Male	Chills
104	104	'ABEELMAUD'	43	2141	Male	Chills
105	105	'ABEJONATHAM'	38	2138	Male	Chills
106	106	'ABEL'	46	2139	Male	Chills
107	107	'ABELCORA'	43	2140	Male	Chills
108	108	'ABELELISE'	44	2138	Male	Chills
109	109	'ABELERIK'	41	2138	Male	Chills
110	110	'ABELIN'	51	2139	Male	Chills
111	111	'ABELINMIREILLE'	67	2140	Male	Chills
112	112	'ABELMANN'	68	2139	Female	Chills
113	113	'ABELMANNCHARLES'	49	2138	Male	Chills
114	114	'ABELMANNRENA'	41	2140	Male	Chills
115	115	'ABELMANNWALTER'	63	2139	Male	Chills
116	116	'ABELON'	48	2138	Female	Chills
117	117	'ABELONMARTIN'	40	2139	Female	Chills
118	118	'ABELOVE'	57	2139	Male	Chills
119	119	'ABELOVEAMY'	40	2142	Male	Chills
120	120	'ABELROBERT'	37	2139	Female	Chills
121	121	'ABELSON'	76	2138	Male	Chills
122	122	'ABELSONMILTON'	74	2140	Female	Chills
123	123	'ABELSONOLIVIA'	68	2138	Male	Chills
124	124	'ABELY'	42	2138	Male	Chills
125	125	'ABELYWILLIAM'	55	2139	Male	Chills
126	126	'ABENDSTERN'	64	2139	Male	Chills
127	127	'ABENDSTERNROSE'	48	2139	Female	Chills
128	128	'ABERA'	42	2138	Male	Chills
129	129	'ABERAALULA'	47	2141	Female	Chills
130	130	'ABERNATHY'	68	2139	Female	Chills
131	131	'ABERNATHYANNIE'	49	2138	Male	Chills
132	132	'ABERNATHYDENISE'	38	2140	Male	Chills
133	133	'ABERNATHYDONALD'	82	2139	Male	Chills
134	134	'ABERNETHY'	52	2139	Male	Chills
135	135	'ABERNETHYHOLLY'	38	2141	Male	Chills
136	136	'ABERNETHYSTEVEN'	73	2138	Male	Chills
137	137	'ABHAYA'	69	2138	Male	Chills
138	138	'ABHAYAASTHANA'	65	2138	Male	Chills
139	139	'ABIDA'	78	2139	Male	Chills
140	140	'ABIGAEL'	39	2140	Male	Chills
141	141	'ABIGAIL'	55	2138	Male	Chills
142	142	'ABIGAILADAMS'	50	2139	Female	Chills
143	143	'ABIGAILBORDEN'	39	2141	Male	Chills
144	144	'ABIGAILBROWN'	54	2138	Female	Chills
145	145	'ABIGAILBURKE'	66	2138	Male	Chills
146	146	'ABILIO'	92	2139	Female	Chills
147	147	'ABILIOANTUNES'	45	2139	Male	Chills
148	148	'ABLANEDO'	59	2141	Female	Chills
149	149	'ABLANEDOAMY'	45	2139	Male	Chills
150	150	'ABNEY'	86	2139	Male	Chills
151	151	'ABNEYBOURNE'	45	2140	Male	Chills
152	152	'ABOUZEID'	39	2140	Male	Chills
153	153	'ABOUZEIDCHRISTIAN'	37	2139	Male	Chills
154	154	'ABRAHAADHANOM'	62	2139	Female	Chills
155	155	'ABRAHAM'	36	2138	Male	Chills
156	156	'ABRAHAMBARRY'	76	2140	Male	Chills
157	157	'ABRAHAMDANIEL'	84	2139	Male	Chills
158	158	'ABRAHAMGABRIEL'	56	2140	Male	Chills
159	159	'ABRAHAMHELEN'	53	2139	Male	Chills
160	160	'ABRAHAMMICHAEL'	55	2140	Male	Chills
161	161	'ABRAHAMRABINDRAN'	42	2138	Male	Chills
162	162	'ABRAHAMRUTH'	49	2139	Female	Chills
163	163	'ABRAHAMS'	40	2141	Male	Chills
164	164	'ABRAHAMSDAVID'	86	2138	Female	Chills
165	165	'ABRAHAMSHEELA'	32	2138	Male	Chills
166	166	'ABRAHAMSLUANN'	55	2140	Male	Chills
167	167	'ABRAHAMSMARC'	59	2139	Male	Chills
168	168	'ABRAHAMSON'	47	2139	Male	Chills
169	169	'ABRAHAMSONANDREA'	51	2141	Male	Chills
170	170	'ABRAHAMSONLEAH'	71	2138	Male	Chills
171	171	'ABRAM'	52	2138	Male	Chills
172	172	'ABRAMBLE'	52	2138	Male	Chills
173	173	'ABRAMO'	93	2140	Male	Chills
174	174	'ABRAMOEMMA'	43	2141	Male	Chills
175	175	'ABRAMOLEO'	35	2139	Male	No symptoms
176	176	'ABRAMOSALVATORE'	52	2139	Female	Cough
177	177	'ABRAMOSKIFRANK'	39	2140	Male	Cough
178	178	'ABRAMOWICZMARTA'	40	2139	Male	Cough
179	179	'ABRAMS'	69	2139	Male	Cough
180	180	'ABRAMSDONALDBRUCE'	48	2139	Male	Cough
181	181	'ABRAMSEADWINE'	50	2138	Male	Cough
182	182	'ABRAMSELIZABETH'	54	2138	Male	Cough
183	183	'ABRAMSJOAN'	90	2138	Female	Cough
184	184	'ABRAMSJOSHUA'	46	2138	Male	Cough
185	185	'ABRAMSMAURY'	52	2139	Male	Cough
186	186	'ABRAMSON'	42	2138	Male	Cough
187	187	'ABRAMSONANN'	38	2138	Male	Cough
188	188	'ABRAMSONDALE'	68	2139	Female	Cough
189	189	'ABRAMSONDEBORAH'	91	2141	Male	Cough
190	190	'ABRAMSONELLEN'	37	2139	Male	Cough
191	191	'ABRAMSONEUGENE'	34	2138	Male	Cough
192	192	'ABRAMSONJOHN'	37	2138	Male	Cough
193	193	'ABRAMSONMATTHEW'	52	2138	Male	Cough
194	194	'ABRAMSONNATHAN'	35	2138	Female	Cough
195	195	'ABRAMSONSCOTT'	42	2139	Male	Cough
196	196	'ABRAMSPHILIP'	38	2138	Male	Cough
197	197	'ABRAMSRUTH'	50	2139	Male	Cough
198	198	'ABRAMSSARAH'	43	2140	Female	Cough
199	199	'ABRAMSSTEVEN'	36	2138	Male	Cough
200	200	'ABRANTES'	34	2139	Male	Cough
201	201	'ABRANTESARMANDA'	38	2138	Male	Cough
202	202	'ABREU'	47	2139	Female	Cough
203	203	'ABREUARMANDO'	85	2138	Male	Cough
204	204	'ABREUCHARLES'	39	2138	Female	Cough
205	205	'ABREURICHARD'	38	2139	Female	Cough
206	206	'ABREUSALLY'	73	2140	Male	Cough
207	207	'ABT'	58	2138	Male	Cough
208	208	'ABTCLARK'	48	2139	Male	Cough
209	209	'ABTEILEEN'	37	2138	Female	Cough
210	210	'ABTWENDY'	39	2140	Male	Cough
211	211	'ABU-ADAL'	52	2139	Male	Cough
212	212	'ABU-ADALRASHID'	90	2138	Male	Cough
213	213	'ABU-EID'	33	2138	Male	Cough
214	214	'ABU-EIDDIANE'	78	2138	Male	Cough
215	215	'ABU-RUBIEH'	50	2138	Male	Cough
216	216	'ABU-RUBIEHJAMAL'	39	2138	Male	Cough
217	217	'ABUBAKA'	39	2141	Male	Cough
218	218	'ABUKHALIL'	51	2138	Male	Cough
219	219	'ABUKHALILZINAH'	41	2139	Female	Cough
220	220	'ABUL-JUBEIN'	40	2141	Female	Cough
221	221	'ABUL-JUBEINSARI'	50	2141	Male	Cough
222	222	'ABUSCH-MAGDER'	62	2139	Male	Cough
223	223	'ABUSCH-MAGDERDAVID'	39	2138	Male	Cough
224	224	'ABUSCH-MAGDERRUTH'	43	2139	Female	Cough
225	225	'ACCARDI'	65	2140	Female	Cough
226	226	'ACCARDIALFRED'	78	2139	Male	Cough
227	227	'ACCARDIRONALD'	60	2140	Female	Cough
228	228	'ACCARDIRUTH'	43	2140	Male	Cough
229	229	'ACCOLA'	68	2140	Male	Cough
230	230	'ACCOLAMOLLY'	52	2138	Female	Cough
231	231	'ACCOLANANCY'	57	2139	Male	Cough
232	232	'ACCOLATERESA'	46	2139	Male	Cough
233	233	'ACE'	74	2140	Male	Cough
234	234	'ACECHERYL'	52	2138	Male	Cough
235	235	'ACEDO'	42	2138	Male	Cough
236	236	'ACEDOROBERT'	56	2139	Male	Cough
237	237	'ACEITUNO'	44	2138	Male	Cough
238	238	'ACEITUNOJANE'	42	2139	Female	Fever
239	239	'ACENAS'	54	2138	Male	Fever
240	240	'ACENASKEITH'	42	2139	Male	Fever
241	241	'ACETO'	65	2139	Male	Fever
242	242	'ACETOALMIDORO'	32	2140	Male	Fever
243	243	'ACETOALMONDO'	63	2139	Female	Fever
244	244	'ACETOHENRY'	61	2138	Male	Fever
245	245	'ACETOORLANDO'	104	2138	Male	Fever
246	246	'ACETOTHEODORA'	97	2138	Female	Fever
247	247	'ACETOTHERESA'	33	2139	Male	Fever
248	248	'ACEVEDO'	56	2140	Male	Fever
249	249	'ACEVEDO-NATERS'	64	2140	Male	Fever
250	250	'ACEVEDO-NATERSMIRIAM'	48	2138	Male	Fever
251	251	'ACEVEDOLUIS'	88	2139	Male	Fever
252	252	'ACEVEDONATIVIDAD'	37	2140	Male	Fever
253	253	'ACEVEDORODNEY'	39	2138	Male	Fever
254	254	'ACEVEDOYESENIA'	82	2139	Male	Fever
255	255	'ACHACOSO'	85	2139	Male	Fever
256	256	'ACHACOSODENIS'	33	2138	Male	Fever
257	257	'ACHARYA'	55	2140	Male	Fever
258	258	'ACHARYASURASREE'	47	2141	Male	Fever
259	259	'ACHELIS'	79	2138	Male	Fever
260	260	'ACHELISKATIN'	31	2138	Male	Fever
261	261	'ACHMAD'	43	2139	Male	Fever
262	262	'ACHMAN'	40	2140	Male	Fever
263	263	'ACHMANDIANE'	37	2138	Male	Fever
264	264	'ACHTENBERG'	36	2139	Male	Fever
265	265	'ACHTENBERGANYA'	45	2140	Male	Fever
266	266	'ACIA'	35	2138	Male	Fever
267	267	'ACIAADAMS'	88	2139	Female	Fever
268	268	'ACKER'	35	2141	Male	Fever
269	269	'ACKERBERG'	47	2139	Male	Fever
270	270	'ACKERBERGPEGGY'	60	2139	Male	Fever
271	271	'ACKERBLOOM'	39	2139	Female	Fever
272	272	'ACKERBLOOMKRISTA'	46	2140	Male	Fever
273	273	'ACKERCLIFTON'	41	2139	Female	Fever
274	274	'ACKERLY'	54	2140	Female	Fever
275	275	'ACKERLYANNE'	35	2139	Male	Fever
276	276	'ACKERLYFRANCES'	51	2139	Male	Fever
277	277	'ACKERLYWILLIAM'	55	2138	Male	Fever
278	278	'ACKERMAN'	70	2139	Male	Fever
279	279	'ACKERMANCHRISTOPHER'	59	2138	Male	Fever
280	280	'ACKERMANFRANK'	71	2139	Male	Fever
281	281	'ACKERMANGEORGE'	58	2138	Male	Fever
282	282	'ACKERMANJAMES'	34	2138	Male	Fever
283	283	'ACKERMANKARL'	37	2140	Male	Fever
284	284	'ACKERMANN'	90	2139	Female	Fever
285	285	'ACKERMANNBARBARA'	56	2138	Female	Fever
286	286	'ACKERMANNPAUL'	48	2140	Male	Fever
287	287	'ACKERMICHELLE'	34	2138	Male	Fever
288	288	'ACKERSHAWN'	31	2140	Male	Fever
289	289	'ACKERVIRGINIA'	47	2140	Female	Fever
290	290	'ACKLIN'	48	2139	Male	Fever
291	291	'ACKLINKEVIN'	66	2138	Female	Fever
292	292	'ACKMAN'	47	2138	Male	Fever
293	293	'ACKMANJOANNE'	70	2139	Female	Fever
294	294	'ACLE'	98	2138	Male	Fever
295	295	'ACLEYEZMIN'	40	2138	Male	Fever
296	296	'ACOSTA'	52	2139	Male	Fever
297	297	'ACOSTALARRY'	59	2140	Male	Fever
298	298	'ACOSTASHIRALI'	52	2139	Male	Fever
299	299	'ACQUELINE'	76	2138	Male	Fever
300	300	'ACTON'	37	2141	Female	Fever
301	301	'ACTONGWEN'	41	2139	Male	Fever
302	302	'ACUFF'	58	2139	Male	Fever
303	303	'ACUFFW'	58	2140	Male	Fever
304	304	'ADA'	68	2138	Male	Fever
305	305	'ADAADELMAN'	43	2139	Male	Fever
306	306	'ADABORTOLUZZI'	34	2139	Male	Fever
307	307	'ADACHI'	53	2138	Male	Fever
308	308	'ADACHIELDORA'	60	2139	Male	Fever
309	309	'ADACHIJANET'	58	2140	Male	Fever
310	310	'ADACHIJIRO'	78	2138	Male	Fever
311	311	'ADAIR'	52	2139	Male	Fever
312	312	'ADAIRBURLINGHAM'	42	2140	Female	Fever
313	313	'ADALYN'	47	2142	Male	Fever
314	314	'ADALYNBIGELOW'	50	2138	Male	Fever
315	315	'ADAM'	37	2139	Male	Fever
316	316	'ADAMAPT'	92	2138	Male	Fever
317	317	'ADAMARTIS'	32	2138	Male	Fever
318	318	'ADAMBANKER'	36	2138	Male	Fever
319	319	'ADAMBARTOW'	37	2139	Male	Fever
320	320	'ADAMBERREY'	32	2142	Female	Fever
321	321	'ADAMBRENNER'	31	2139	Male	Fever
322	322	'ADAMBROOK'	43	2139	Male	Fever
323	323	'ADAMDANIEL'	31	2138	Male	Fever
324	324	'ADAMKIEWICZ'	55	2138	Male	Fever
325	325	'ADAMKIEWICZGARY'	34	2139	Male	Fever
326	326	'ADAMMOHAMED'	37	2141	Male	Fever
327	327	'ADAMOWICZ'	37	2138	Male	Fever
328	328	'ADAMOWICZJEAN'	46	2138	Male	Fever
329	329	'ADAMOWICZMICHAEL'	38	2139	Male	Fever
330	330	'ADAMS'	55	2139	Female	Fever
331	331	'ADAMSABIGAIL'	54	2139	Male	Fever
332	332	'ADAMSACIA'	44	2138	Male	Fever
333	333	'ADAMSADELAIDE'	41	2142	Female	Fever
334	334	'ADAMSALYCE'	39	2138	Male	Fever
335	335	'ADAMSAMELIA'	55	2138	Male	Fever
336	336	'ADAMSAMY'	41	2139	Male	Fever
337	337	'ADAMSBETSY'	39	2139	Male	Fever
338	338	'ADAMSBONNIE'	40	2141	Female	Fever
339	339	'ADAMSBRIAN'	37	2140	Female	Fever
340	340	'ADAMSCHAD'	66	2139	Male	Fever
341	341	'ADAMSCHARLES'	37	2141	Male	Fever
342	342	'ADAMSCHRISTOPHER'	34	2138	Male	Fever
343	343	'ADAMSCYNTHIA'	59	2138	Male	Fever
344	344	'ADAMSDAVID'	54	2139	Female	Fever
345	345	'ADAMSDEVEREUX'	72	2138	Male	Fever
346	346	'ADAMSDIANE'	53	2139	Male	Chills
347	347	'ADAMSDOROTHY'	61	2138	Female	Chills
348	348	'ADAMSEDWARD'	90	2140	Male	Chills
349	349	'ADAMSELIZABETH'	72	2139	Male	Chills
350	350	'ADAMSERSKINE'	40	2140	Male	Chills
351	351	'ADAMSEUGENE'	99	2138	Male	Chills
352	352	'ADAMSF'	59	2140	Male	Chills
353	353	'ADAMSGLEN'	41	2139	Male	Chills
354	354	'ADAMSGRETCHEN'	46	2139	Male	Chills
355	355	'ADAMSGWENDOLYN'	51	2138	Male	Chills
356	356	'ADAMSHANNAH'	39	2139	Male	Chills
357	357	'ADAMSHEATHER'	36	2139	Male	Chills
358	358	'ADAMSJACQUELINE'	65	2140	Female	Chills
359	359	'ADAMSJAMES'	43	2139	Male	Chills
360	360	'ADAMSJAMILA'	43	2140	Male	Chills
361	361	'ADAMSJASON'	52	2140	Male	Cough
362	362	'ADAMSJEFFREY'	57	2139	Male	Cough
363	363	'ADAMSJENNIFER'	42	2141	Female	Cough
364	364	'ADAMSJOEL'	40	2139	Male	Cough
365	365	'ADAMSJOHN'	91	2140	Male	Cough
366	366	'ADAMSJULIA'	50	2138	Female	Cough
367	367	'ADAMSKATHERINE'	43	2138	Male	Cough
368	368	'ADAMSKATIE'	38	2138	Female	Cough
369	369	'ADAMSKENNETH'	46	2139	Male	Cough
370	370	'ADAMSKHIRA'	80	2140	Male	Cough
371	371	'ADAMSLAURA'	41	2139	Male	Cough
372	372	'ADAMSLISA'	65	2138	Male	Cough
373	373	'ADAMSLUCILLE'	89	2141	Male	Cough
374	374	'ADAMSLUCY'	76	2141	Male	Cough
375	375	'ADAMSMALAIKA'	54	2140	Male	Cough
376	376	'ADAMSMARGERY'	41	2138	Male	Cough
377	377	'ADAMSMARIE'	40	2138	Male	Cough
378	378	'ADAMSMARJORIE'	71	2139	Male	Cough
379	379	'ADAMSMARK'	47	2140	Male	Cough
380	380	'ADAMSMEGIN'	39	2139	Female	Cough
381	381	'ADAMSMICHAEL'	107	2138	Male	Cough
382	382	'ADAMSMIRIAM'	34	2139	Male	Cough
383	383	'ADAMSNANCY'	45	2138	Female	Cough
384	384	'ADAMSNICOLE'	42	2141	Female	Cough
385	385	'ADAMSON'	62	2138	Male	Cough
386	386	'ADAMSONALMA'	72	2138	Male	Cough
387	387	'ADAMSONELOISE'	56	2140	Female	Cough
388	388	'ADAMSONEUNICE'	36	2138	Male	Tiredness
389	389	'ADAMSONGEORGINA'	36	2138	Male	Tiredness
390	390	'ADAMSONSEABRON'	35	2138	Male	Tiredness
391	391	'ADAMSPEGGY'	65	2138	Male	Tiredness
392	392	'ADAMSPENELOPE'	92	2139	Male	Tiredness
393	393	'ADAMSPRISCILLA'	36	2141	Male	Tiredness
394	394	'ADAMSRACHEL'	41	2138	Male	Tiredness
395	395	'ADAMSRAWHL'	86	2139	Female	Tiredness
396	396	'ADAMSRHASHIDA'	104	2140	Male	Tiredness
397	397	'ADAMSRICHARD'	39	2140	Male	Tiredness
398	398	'ADAMSROBERT'	78	2138	Male	Tiredness
399	399	'ADAMSROLAND'	94	2138	Female	Tiredness
400	400	'ADAMSRONALD'	86	2141	Male	Tiredness
401	401	'ADAMSSARAH'	56	2139	Male	Tiredness
402	402	'ADAMSSHARON'	69	2138	Male	Tiredness
403	403	'ADAMSSHIRLEY'	46	2139	Male	Tiredness
404	404	'ADAMSSTEPHEN'	60	2140	Male	Tiredness
405	405	'ADAMSSUSAN'	52	2140	Female	Tiredness
406	406	'ADAMSTRACY'	92	2139	Male	Tiredness
407	407	'ADAMSVERNON'	67	2139	Male	Tiredness
408	408	'ADAMSVIRGINIA'	66	2139	Male	Tiredness
409	409	'ADAMSWILLIAM'	89	2139	Male	Tiredness
410	410	'ADARIHALL'	61	2139	Male	Tiredness
411	411	'ADARIHALLHEDY'	36	2140	Male	Tiredness
412	412	'ADARIO'	32	2139	Male	Tiredness
413	413	'ADARIOJANE'	83	2138	Male	Tiredness
414	414	'ADARIOMARY'	77	2138	Male	Tiredness
415	415	'ADARIOWILLIAM'	103	2140	Female	Tiredness
416	416	'ADDIE'	98	2138	Male	Tiredness
417	417	'ADDIS'	49	2140	Male	Tiredness
418	418	'ADDISBARTON'	86	2140	Male	Tiredness
419	419	'ADDISON'	49	2139	Male	Tiredness
420	420	'ADDISONROBERT'	83	2139	Male	Tiredness
421	421	'ADDISONSUSAN'	48	2138	Female	Tiredness
422	422	'ADDONIZIO'	44	2138	Male	Tiredness
423	423	'ADDONIZIOFRED'	38	2139	Male	Tiredness
424	424	'ADDONIZIOMARY'	57	2139	Male	Tiredness
425	425	'ADDONIZIONANCY'	98	2142	Male	Tiredness
426	426	'ADEAN'	59	2139	Male	Tiredness
427	427	'ADEFUIN'	111	2139	Female	Tiredness
428	428	'ADEFUINJOANN'	83	2140	Male	Tiredness
429	429	'ADEL'	42	2141	Male	Tiredness
430	430	'ADELAIDA'	40	2140	Male	Tiredness
431	431	'ADELAIDE'	49	2140	Male	Tiredness
432	432	'ADELAIDEADAMS'	36	2138	Male	Tiredness
433	433	'ADELAIDEAITKEN'	91	2139	Male	Tiredness
434	434	'ADELAIDEBEAN'	52	2138	Female	Tiredness
435	435	'ADELBERG'	96	2141	Male	Tiredness
436	436	'ADELBERGBRUCE'	62	2140	Male	Tiredness
437	437	'ADELBERGROBERT'	69	2139	Male	Tiredness
438	438	'ADELE'	74	2141	Male	Tiredness
439	439	'ADELHILARY'	87	2138	Male	Tiredness
440	440	'ADELIA'	38	2138	Female	Tiredness
441	441	'ADELINA'	42	2140	Female	Tiredness
442	442	'ADELINABARBOSA'	51	2139	Male	Tiredness
443	443	'ADELINE'	38	2140	Male	Tiredness
444	444	'ADELINEBERK'	39	2141	Female	Tiredness
445	445	'ADELL'	40	2138	Male	Tiredness
446	446	'ADELLA'	35	2140	Female	Tiredness
447	447	'ADELLAARINELLA'	83	2139	Female	Tiredness
448	448	'ADELLE'	103	2138	Male	Tiredness
449	449	'ADELMAN'	92	2139	Male	Tiredness
450	450	'ADELMANADA'	62	2139	Male	Tiredness
451	451	'ADELMANHELEN'	42	2138	Male	Tiredness
452	452	'ADELMANJAYNE'	48	2139	Male	Tiredness
453	453	'ADELMANMIRIAM'	65	2138	Male	Tiredness
454	454	'ADELMANN'	41	2141	Male	Tiredness
455	455	'ADELMANNDANIEL'	94	2139	Male	Tiredness
456	456	'ADELMANNJOHN'	60	2141	Female	Tiredness
457	457	'ADELMANNPATRICIA'	63	2140	Male	Tiredness
458	458	'ADELMANPHILIP'	84	2138	Female	Tiredness
459	459	'ADELMO'	68	2139	Male	Tiredness
460	460	'ADELSON'	67	2141	Female	Tiredness
461	461	'ADELSONEDWARD'	44	2139	Female	Tiredness
462	462	'ADELSONELLEN'	43	2138	Male	Tiredness
463	463	'ADELSONERIC'	45	2139	Male	Tiredness
464	464	'ADELSONIRIS'	57	2138	Male	Tiredness
465	465	'ADELSONLEE'	82	2139	Male	Tiredness
466	466	'ADELSONSTEPHAN'	40	2138	Male	Tiredness
467	467	'ADELSTEIN'	84	2141	Female	Tiredness
468	468	'ADELSTEINMAXINE'	57	2138	Male	Tiredness
469	469	'ADEM'	35	2138	Male	Tiredness
470	470	'ADEMABDU'	50	2139	Male	Tiredness
471	471	'ADEMAHMED'	45	2138	Female	Tiredness
472	472	'ADEMNEGIAT'	76	2139	Male	Tiredness
473	473	'ADEMNURIT'	57	2140	Male	Tiredness
474	474	'ADEN'	58	2138	Male	Tiredness
475	475	'ADENA'	41	2139	Female	Tiredness
476	476	'ADEWOLE'	51	2139	Male	Tiredness
477	477	'ADEWOLETINUOLA'	37	2138	Male	Tiredness
478	478	'ADGATE'	50	2140	Male	Tiredness
479	479	'ADGATEBARBARA'	32	2138	Male	Tiredness
480	480	'ADHANOM'	40	2139	Male	Tiredness
481	481	'ADIDA'	43	2139	Female	Tiredness
482	482	'ADIDABENJAMIN'	75	2138	Female	Tiredness
483	483	'ADINA'	85	2138	Male	Tiredness
484	484	'ADINAADLER'	86	2138	Male	Tiredness
485	485	'ADINE'	82	2139	Female	Tiredness
486	486	'ADIT'	63	2138	Female	Tiredness
487	487	'ADKINS'	70	2140	Male	Tiredness
488	488	'ADKINS-TAYLOR'	38	2140	Male	Tiredness
489	489	'ADKINS-TAYLORBRIDGET'	49	2139	Male	Tiredness
490	490	'ADKINSCAROLYN'	46	2138	Male	Tiredness
491	491	'ADKINSDANIEL'	80	2139	Male	Tiredness
492	492	'ADKINSDAWN'	37	2138	Female	Tiredness
493	493	'ADKINSGLORIA'	71	2138	Male	Tiredness
494	494	'ADKINSJASON'	56	2139	Male	Tiredness
495	495	'ADKINSLAWRENCE'	61	2138	Female	Tiredness
496	496	'ADKINSMARCIA'	67	2138	Female	Tiredness
497	497	'ADKINSMARY'	55	2139	Male	Tiredness
498	498	'ADKINSMIRIAM'	94	2138	Male	Flu
499	499	'ADKINSSTEVEN'	76	2138	Male	Flu
500	500	'ADLAKHA'	43	2138	Male	Flu
501	501	'ADLAKHACHARU'	72	2140	Male	Flu
502	502	'ADLER'	60	2139	Male	Flu
503	503	'ADLER-CHEBBO'	94	2139	Female	Flu
504	504	'ADLER-CHEBBOJOANNE'	55	2138	Male	Flu
505	505	'ADLERADINA'	45	2140	Male	Flu
506	506	'ADLERANDY'	75	2138	Male	Flu
507	507	'ADLERARTHUR'	40	2141	Male	Flu
508	508	'ADLERBARRY'	55	2141	Female	Flu
509	509	'ADLERELIYANA'	43	2138	Female	Flu
510	510	'ADLERGARY'	35	2138	Male	Flu
511	511	'ADLERJAMES'	63	2139	Male	Flu
512	512	'ADLERJOHN'	45	2139	Male	Flu
513	513	'ADLERKATHERINE'	53	2138	Male	Flu
514	514	'ADLERLAUREN'	44	2138	Male	Flu
515	515	'ADLERMICHAEL'	78	2138	Male	Flu
516	516	'ADLERPENNY'	40	2138	Male	Flu
517	517	'ADOLF'	61	2140	Male	Flu
518	518	'ADOLFO'	65	2141	Male	Flu
519	519	'ADOLPH'	80	2141	Male	Flu
520	520	'ADOLPHBALORDI'	64	2139	Female	Flu
521	521	'ADOLPHUS'	66	2138	Female	Flu
522	522	'ADON'	76	2142	Male	Flu
523	523	'ADONICA'	43	2140	Male	Flu
524	524	'ADONNA'	47	2140	Male	Flu
525	525	'ADOURIAN'	97	2139	Male	Flu
526	526	'ADOURIANARAM'	46	2140	Male	Flu
527	527	'ADREENA'	94	2138	Female	Flu
528	528	'ADREENABARMAKIAN'	76	2140	Male	Flu
529	529	'ADREYAYNN'	42	2139	Male	Flu
530	530	'ADRIA'	56	2141	Male	Flu
531	531	'ADRIAN'	58	2140	Female	Flu
532	532	'ADRIANA'	87	2140	Male	Flu
533	533	'ADRIANAAMATO'	48	2139	Male	Flu
534	534	'ADRIANABRISCOE'	46	2139	Male	Flu
535	535	'ADRIANBOWLES'	51	2139	Female	Flu
536	536	'ADRIANCE'	51	2141	Male	Flu
537	537	'ADRIANCEELIZABETH'	99	2140	Male	Flu
538	538	'ADRIANE'	42	2141	Male	Flu
539	539	'ADRIANEBISHKO'	117	2138	Male	Flu
540	540	'ADRIANO'	53	2138	Male	Flu
541	541	'ADRIANOHELENA'	73	2140	Male	Flu
542	542	'ADRIANOMARIANA'	38	2141	Male	Flu
543	543	'ADRIEN'	41	2139	Female	Flu
544	544	'ADRIENNE'	45	2140	Male	Flu
545	545	'ADRIENNEALTMAN'	58	2141	Male	Flu
546	546	'ADRIENNEBAILEY'	46	2138	Male	Flu
547	547	'ADRIENNEBERNARD'	76	2138	Female	Flu
548	548	'ADRIENNEBOGHOSIAN'	41	2139	Female	Flu
549	549	'ADUBI'	39	2138	Male	Flu
550	550	'ADUBIALFRED'	83	2139	Male	Flu
551	551	'AESCHLIMAN'	31	2138	Male	Flu
552	552	'AESCHLIMANBARBARA'	63	2141	Male	Flu
553	553	'AESCHLIMANJOHANNA'	34	2140	Male	Flu
554	554	'AFABILIO'	39	2138	Male	Flu
555	555	'AFENDULIS'	72	2141	Male	Flu
556	556	'AFENDULISCHRISTOPHER'	43	2139	Male	Flu
557	557	'AFFELDT'	64	2138	Female	Flu
558	558	'AFFELDTSTEVEN'	45	2139	Male	Flu
559	559	'AFFLECK'	43	2139	Male	Flu
560	560	'AFFLECKCHRISTOPHER'	53	2139	Female	Flu
561	561	'AFONSO'	62	2139	Male	Flu
562	562	'AFONSOANTONIO'	71	2138	Male	Flu
563	563	'AFONSOMANUEL'	53	2138	Male	Flu
564	564	'AFONSOMANUELA'	33	2138	Male	Flu
565	565	'AFRI'	55	2139	Male	Flu
566	566	'AFROZE'	66	2138	Male	Flu
567	567	'AFSAR'	42	2138	Male	Flu
568	568	'AFTAB'	55	2139	Male	Flu
569	569	'AFTANDILIANS'	32	2138	Male	Flu
570	570	'AFTANDILIANSAMALIA'	55	2140	Male	Flu
571	571	'AFTRING'	94	2139	Female	Flu
572	572	'AFTRINGROBERT'	96	2139	Female	Flu
573	573	'AGABIAN'	62	2138	Male	Flu
574	574	'AGABIANSUSAN'	65	2139	Male	Flu
575	575	'AGANE'	54	2140	Male	Flu
576	576	'AGANEHASHIM'	65	2139	Female	Flu
577	577	'AGANEJABARTI'	49	2140	Male	Flu
578	578	'AGAPITE'	57	2138	Female	Flu
579	579	'AGAPITEJULIE'	41	2138	Male	Flu
580	580	'AGARD'	72	2139	Male	Flu
581	581	'AGARDEBERT'	72	2140	Male	Flu
582	582	'AGARDELAINE'	59	2138	Male	Flu
583	583	'AGARDLAVERNE'	86	2138	Female	Flu
584	584	'AGARDMARK'	38	2139	Male	Flu
585	585	'AGARDPAULINE'	40	2138	Male	Flu
586	586	'AGARDRUTH'	37	2139	Male	Flu
587	587	'AGARWALE'	37	2140	Male	Flu
588	588	'AGARWALEASEEM'	36	2138	Male	Flu
589	589	'AGATE'	72	2142	Male	Flu
590	590	'AGATEMARJORIE'	37	2139	Male	Flu
591	591	'AGATHA'	96	2140	Male	Flu
592	592	'AGATHABOLIVER'	45	2142	Male	Flu
593	593	'AGATHE'	31	2140	Male	Flu
594	594	'AGEE'	99	2138	Male	Flu
595	595	'AGEEDAVID'	40	2141	Male	Flu
596	596	'AGERBAK'	64	2138	Male	Flu
597	597	'AGERBAKMICHAEL'	38	2138	Male	Flu
598	598	'AGGARWAL'	64	2140	Male	Flu
599	599	'AGGARWALSHERI'	38	2139	Male	Flu
600	600	'AGGER'	60	2139	Male	Flu
601	601	'AGGERJONATHAN'	61	2140	Male	Flu
602	602	'AGGERSUSAN'	57	2138	Male	Fever
603	603	'AGHAJANIAN'	37	2140	Male	Fever
604	604	'AGHAJANIANANDREW'	49	2139	Male	Fever
605	605	'AGHAJANIANLYNN'	57	2139	Male	Fever
606	606	'AGIN'	61	2140	Male	Fever
607	607	'AGINRUBIN'	63	2140	Male	Fever
608	608	'AGLIARDO'	48	2138	Male	Fever
609	609	'AGLIARDOMICHAEL'	99	2139	Female	Fever
610	610	'AGLIO'	102	2139	Male	Fever
611	611	'AGLIOLINDA'	89	2142	Male	Fever
612	612	'AGNES'	79	2139	Male	Fever
613	613	'AGNESBISOL'	88	2138	Male	Fever
614	614	'AGNESBOGDAN'	44	2140	Male	Fever
615	615	'AGNESBREEN'	35	2138	Female	Fever
616	616	'AGNESBURKE'	52	2138	Male	Fever
617	617	'AGNETA'	60	2140	Female	Fever
618	618	'AGNETABREITENSTEIN'	44	2139	Male	Fever
619	619	'AGNETE'	50	2138	Male	Fever
620	620	'AGNEW'	63	2138	Male	Fever
621	621	'AGNEWJOHN'	92	2138	Male	Fever
622	622	'AGNEWMARIAN'	83	2138	Male	Fever
623	623	'AGNIESZKA'	67	2138	Female	Fever
624	624	'AGNITTI'	91	2140	Male	Fever
625	625	'AGNITTICHRISTINE'	69	2138	Male	Fever
626	626	'AGOOS'	33	2139	Male	Fever
627	627	'AGOOSANDREW'	94	2139	Male	Fever
628	628	'AGOSNA'	70	2141	Male	Fever
629	629	'AGOSNACHRISTOPHER'	93	2140	Female	Fever
630	630	'AGOSTINO'	62	2140	Male	Fever
631	631	'AGOSTINOMARGARET'	38	2138	Male	Fever
632	632	'AGRANAT'	46	2141	Female	Fever
633	633	'AGRANATAYALA'	85	2139	Male	Fever
634	634	'AGRAWAL'	51	2140	Female	Fever
635	635	'AGRAWALANJANA'	51	2139	Male	Fever
636	636	'AGRAWALAPARNA'	44	2138	Male	Fever
637	637	'AGRAWALKRISHNA'	37	2139	Male	Fever
638	638	'AGRAWALREENA'	37	2138	Female	Fever
639	639	'AGRAZ'	54	2138	Male	Fever
640	640	'AGRAZDAVID'	67	2138	Female	Fever
641	641	'AGREDANO'	77	2138	Female	Fever
642	642	'AGREDANOFELIPE'	64	2139	Male	Fever
643	643	'AGRITHA'	40	2138	Male	Fever
644	644	'AGRITHAANNEITA'	42	2140	Male	Fever
645	645	'AGRITHAHARRY'	37	2139	Female	Fever
646	646	'AGUAYO'	57	2139	Male	Fever
647	647	'AGUAYOERNEST'	32	2138	Male	Fever
648	648	'AGUDELO'	37	2139	Female	Fever
649	649	'AGUDELOSYLVIA'	49	2139	Male	Fever
650	650	'AGUEDA'	95	2138	Male	Fever
651	651	'AGUEDAALVES'	39	2140	Male	Fever
652	652	'AGUERO'	40	2139	Male	Fever
653	653	'AGUEROKATHLEEN'	58	2138	Male	Fever
654	654	'AGUIAR'	53	2141	Male	Fever
655	655	'AGUIARDEIDRE'	67	2138	Male	Fever
656	656	'AGUIARLUCIA'	66	2139	Male	Fever
657	657	'AGUIARMARIA'	33	2140	Male	Fever
658	658	'AGUIARPAUL'	32	2138	Male	Fever
659	659	'AGUILAR'	35	2140	Male	Fever
660	660	'AGUILAR-SANJUAN'	31	2138	Male	Fever
661	661	'AGUILAR-SANJUANKARIN'	33	2139	Male	Fever
662	662	'AGUILAROSCAR'	41	2138	Female	Fever
663	663	'AGUIRE'	33	2138	Male	Fever
664	664	'AGUIREEVELYN'	75	2138	Male	Fever
665	665	'AHAFI'	50	2139	Male	Fever
666	666	'AHAFISUOD'	76	2140	Female	Fever
667	667	'AHAGHOTU'	46	2140	Male	Fever
668	668	'AHAGHOTUNNENNA'	39	2138	Male	Fever
669	669	'AHARONIAN'	34	2138	Female	Fever
670	670	'AHARONIANGARABET'	76	2138	Male	Fever
671	671	'AHEARN'	52	2140	Male	Fever
672	672	'AHEARNJOHN'	65	2138	Female	Fever
673	673	'AHEARNJUDITH'	56	2139	Male	Fever
674	674	'AHEARNKATHLEEN'	41	2139	Male	Fever
675	675	'AHEBERG'	45	2139	Male	Fever
676	676	'AHEBERGGRETEHEN'	47	2139	Male	Fever
677	677	'AHERN'	49	2139	Female	Fever
678	678	'AHERNCHRISTINE'	36	2139	Male	Fever
679	679	'AHERNCHRISTOPHER'	39	2138	Male	Tiredness
680	680	'AHERNEDWARD'	34	2139	Male	Tiredness
681	681	'AHERNEVELYN'	39	2140	Female	Tiredness
682	682	'AHERNJANET'	39	2138	Male	Tiredness
683	683	'AHERNKATHLEEN'	86	2140	Female	Tiredness
684	684	'AHERNMAUREEN'	37	2139	Female	Tiredness
685	685	'AHERNMICHAEL'	61	2139	Female	Tiredness
686	686	'AHERNMICHELE'	51	2139	Male	Tiredness
687	687	'AHERNPAUL'	97	2138	Male	Tiredness
688	688	'AHERNROBERT'	41	2139	Male	Tiredness
689	689	'AHERNSTEPHEN'	36	2138	Male	Headache
690	690	'AHLBERG'	96	2138	Female	Flu
691	691	'AHLBERGGRETEHEN'	33	2141	Male	Flu
692	692	'AHLBERGMARGARETA'	42	2138	Male	Flu
693	693	'AHLBERGRAYMOND'	52	2139	Male	Flu
694	694	'AHLBORG'	51	2139	Male	Flu
695	695	'AHLBORGWENDY'	39	2140	Male	Flu
696	696	'AHLGREN'	51	2140	Male	Flu
697	697	'AHLGRENGLORIA'	55	2138	Male	Flu
698	698	'AHLGRENLYNN'	36	2138	Male	Flu
699	699	'AHMAD'	62	2139	Male	Flu
700	700	'AHMADABDULHAQQ'	43	2141	Female	Flu
701	701	'AHMADALKURDI'	66	2138	Male	Flu
702	702	'AHMADAMTUL'	65	2138	Male	Flu
703	703	'AHMADATTA'	54	2141	Male	Flu
704	704	'AHMADJAMAL'	47	2138	Male	Flu
705	705	'AHMADJIAN'	49	2138	Male	Flu
706	706	'AHMADJIANMARK'	35	2138	Male	Flu
707	707	'AHMADRASHIDAH'	40	2139	Male	Flu
708	708	'AHMADTAZEEN'	40	2140	Male	Flu
709	709	'AHMAMAD'	46	2139	Male	Flu
710	710	'AHMAMADALLAL'	39	2141	Male	Flu
711	711	'AHMED'	49	2139	Male	Flu
712	712	'AHMEDADEM'	46	2139	Male	Flu
713	713	'AHMEDALI'	73	2138	Female	Flu
714	714	'AHMEDSHAHED'	43	2139	Male	Flu
715	715	'AHN'	53	2139	Male	Flu
716	716	'AHNA'	37	2138	Male	Flu
717	717	'AHNEDWARD'	35	2138	Male	Flu
718	718	'AHNER'	49	2138	Male	Flu
719	719	'AHNERBETH'	46	2139	Male	Flu
720	720	'AHNJEAN'	32	2138	Male	Flu
721	721	'AHNNARAI'	50	2139	Male	Flu
722	722	'AHNSUHNNE'	52	2138	Male	Flu
723	723	'AHO'	78	2138	Male	Flu
724	724	'AHOBRIAN'	45	2139	Male	Flu
725	725	'AHOLA'	41	2138	Male	Flu
726	726	'AHOLAEDWARD'	81	2141	Male	Flu
727	727	'AHOUSE'	86	2140	Male	Flu
728	728	'AHOUSEHARRIET'	65	2138	Female	Flu
729	729	'AHSAN'	62	2139	Female	Flu
730	730	'AHSANULLAH'	90	2138	Male	Flu
731	731	'AHSANULLAHELIZABETH'	34	2138	Female	Flu
732	732	'AHSANULLAHSHAH'	48	2138	Male	Flu
733	733	'AHUMADA'	59	2141	Female	Flu
734	734	'AHUMADAPETER'	37	2138	Female	Flu
735	735	'AIBEL'	73	2138	Female	Flu
736	736	'AIBELILENE'	49	2138	Male	Flu
737	737	'AICHELMANN'	37	2138	Female	Flu
738	738	'AICHELMANNRICHARD'	33	2139	Male	Flu
739	739	'AIDA'	62	2138	Male	Flu
740	740	'AIDABEKELE'	40	2140	Male	Flu
741	741	'AIDEUIS'	52	2140	Male	Flu
742	742	'AIDEUISBLANCHE'	42	2140	Male	Tiredness
743	743	'AIDEUISRICHARD'	54	2138	Male	Tiredness
744	744	'AIDEUISTHERESA'	64	2139	Male	Tiredness
745	745	'AIDEVIS'	94	2139	Male	Tiredness
746	746	'AIDEVISDIANNE'	44	2138	Male	Tiredness
747	747	'AIELLO'	104	2140	Female	Tiredness
748	748	'AIELLOLLOYD'	48	2139	Female	Tiredness
749	749	'AIELLONANCY'	38	2138	Male	Tiredness
750	750	'AIGUIER'	40	2139	Male	Tiredness
751	751	'AIGUIERNANCY'	56	2139	Male	Tiredness
752	752	'AIKEN'	36	2140	Male	Tiredness
753	753	'AIKENBARBARA'	54	2139	Male	Headache
754	754	'AIKENHEAD'	40	2141	Male	Headache
755	755	'AIKENHEADMARGARET'	41	2139	Male	Headache
756	756	'AILEEN'	34	2140	Male	Headache
757	757	'AILI'	45	2139	Female	Headache
758	758	'AIMEE'	49	2140	Male	Headache
759	759	'AIMEEATCHISON'	32	2139	Male	Headache
760	760	'AIMEEBELLOWS'	50	2138	Male	Headache
761	761	'AIMEEBESSIRE'	62	2140	Male	Headache
762	762	'AIMES'	54	2138	Female	Headache
763	763	'AIMESLINDA'	67	2139	Female	Headache
764	764	'AIMESVICTOR'	48	2139	Female	Headache
765	765	'AINA'	57	2140	Female	Headache
766	766	'AINAAKIN'	46	2139	Male	Headache
767	767	'AINBINDER'	42	2138	Male	Headache
768	768	'AINBINDERLORI'	41	2138	Male	Headache
769	769	'AINSLEY'	48	2138	Male	Headache
770	770	'AINSLEYPAUL'	61	2138	Male	Headache
771	771	'AINSWORTH'	32	2139	Male	Headache
772	772	'AINSWORTHKIMBERLY'	43	2141	Female	Headache
773	773	'AINSWORTHLAYNE'	44	2138	Male	Headache
774	774	'AIRA'	43	2139	Male	Headache
775	775	'AIRIN'	41	2140	Male	Headache
776	776	'AIRINBROWN'	38	2138	Female	Lungs infection
777	777	'AISENBERG'	58	2138	Male	Chills
778	778	'AISENBERGAMY'	37	2139	Female	Chills
779	779	'AISENBERGMARGARET'	34	2138	Male	Chills
780	780	'AISHETU'	40	2140	Male	Chills
781	781	'AISLIA'	42	2138	Male	Chills
782	782	'AIST-MEJIA'	45	2138	Female	Chills
783	783	'AIST-MEJIABEVERLY'	35	2138	Male	Chills
784	784	'AIT-LAOUSSINE'	35	2139	Male	Chills
785	785	'AIT-LAOUSSINENADIR'	41	2140	Male	Chills
786	786	'AITHSAINE'	61	2138	Male	Chills
787	787	'AITHSAINEABDELAAZIZ'	49	2138	Female	Chills
788	788	'AITKEN'	59	2139	Female	Chills
789	789	'AITKENADELAIDE'	38	2138	Female	Chills
790	790	'AITKENALEXANDER'	42	2142	Male	Chills
791	791	'AITKENCANDICE'	38	2138	Male	Chills
792	792	'AIXA'	40	2139	Female	Chills
793	793	'AIYER'	54	2142	Male	Chills
794	794	'AIYERGEETA'	38	2139	Male	Chills
795	795	'AIZLEY'	40	2138	Male	Chills
796	796	'AIZLEYHARLYN'	40	2139	Male	Chills
797	797	'AJA'	41	2138	Male	Chills
798	798	'AJAY'	36	2138	Male	Chills
799	799	'AJEMIAN'	43	2139	Male	Chills
800	800	'AJEMIANDAVID'	40	2139	Male	Chills
801	801	'AJEMIANERIK'	31	2141	Male	Chills
802	802	'AJIT'	43	2140	Male	Chills
803	803	'AJOSE'	55	2140	Male	Chills
804	804	'AJOSELANDE'	36	2138	Male	Chills
805	805	'AKAGI'	38	2139	Male	Chills
806	806	'AKAGIKATHERINE'	53	2139	Male	Chills
807	807	'AKER'	88	2138	Male	Chills
808	808	'AKERJULIDE'	63	2138	Female	Chills
809	809	'AKERS'	34	2138	Male	Chills
810	810	'AKERSAPRIL'	69	2138	Male	Chills
811	811	'AKERSDAWN'	51	2139	Female	Chills
812	812	'AKERSON'	41	2138	Male	Chills
813	813	'AKERSONMARY'	42	2138	Male	Chills
814	814	'AKERSVALERIE'	43	2139	Male	Chills
815	815	'AKHENATON'	41	2139	Female	Chills
816	816	'AKHENATONG'	40	2140	Male	Chills
817	817	'AKHIL'	47	2141	Male	Chills
818	818	'AKHTAR'	38	2140	Male	Chills
819	819	'AKHTARHAMEED'	63	2138	Male	Chills
820	820	'AKIBA'	35	2138	Male	Chills
821	821	'AKIBAMIZUHO'	50	2140	Male	Chills
822	822	'AKIBAPAULA'	42	2139	Male	Chills
823	823	'AKIM'	38	2140	Male	Chills
824	824	'AKIN'	37	2139	Male	Chills
825	825	'AKINAINA'	36	2138	Male	Chills
826	826	'AKINS'	60	2140	Male	Chills
827	827	'AKINSMARY'	75	2139	Female	Chills
828	828	'AKITOMO'	38	2139	Female	Chills
829	829	'AKITOMOMARY'	34	2140	Male	Chills
830	830	'AKOBUIJE'	46	2139	Female	Chills
831	831	'AKRAM'	33	2138	Male	Chills
832	832	'AKRAMBHUIYA'	62	2138	Female	Chills
833	833	'AKRAMSTEVE'	47	2139	Male	Chills
834	834	'AKUFFO'	39	2139	Male	Chills
835	835	'AKUFFOCECELIA'	36	2139	Male	Chills
836	836	'AKUFFODOROTHY'	38	2138	Male	Chills
837	837	'AKULA'	41	2138	Male	Chills
838	838	'AKULADIANE'	48	2139	Male	Chills
839	839	'AKULAJOHN'	43	2139	Male	Chills
840	840	'AKULALESLIE'	51	2138	Female	Chills
841	841	'AKULAVAL'	40	2140	Male	Chills
842	842	'AKUMIANAKIS'	37	2138	Male	Chills
843	843	'AKUMIANAKISLILLIAN'	68	2139	Female	Chills
844	844	'AKUTHOTA'	100	2138	Male	Chills
845	845	'AKUTHOTAPRAVEEN'	44	2138	Male	Chills
846	846	'AL-ASHABI'	78	2140	Male	Chills
847	847	'AL-ASHABIDENISSE'	101	2138	Male	Chills
848	848	'AL-HAJJ MOUSSA'	41	2138	Male	Chills
849	849	'AL-HAJJ MOUSSAYEHIA'	82	2138	Male	Chills
850	850	'AL-HERBAWI'	41	2138	Male	Chills
851	851	'AL-HERBAWILEYLA'	41	2139	Male	Chills
852	852	'AL-KHUDAIRI'	97	2140	Female	Chills
853	853	'AL-KHUDAIRIABDULMAJID'	72	2139	Female	Chills
854	854	'AL-QATTAN'	92	2140	Female	Chills
855	855	'AL-QATTANNAJWA'	91	2138	Male	Chills
856	856	'AL-WEQAYAN'	57	2141	Female	Chills
857	857	'AL-WEQAYANHIND'	49	2139	Female	Chills
858	858	'AL-WEQUAYAN'	55	2139	Male	Chills
859	859	'AL-WEQUAYANELLEN'	71	2140	Female	Chills
860	860	'AL-ZAND'	54	2142	Male	Chills
861	861	'AL-ZANDKARIM'	43	2139	Male	Chills
862	862	'ALACH'	67	2138	Female	Chills
863	863	'ALACHNANCY'	53	2139	Male	Chills
864	864	'ALADJEM'	47	2138	Female	Chills
865	865	'ALADJEMTERRY'	83	2139	Male	No symptoms
866	866	'ALAIN'	35	2139	Male	Cough
867	867	'ALAINBISSAINTHE'	35	2138	Male	Cough
868	868	'ALAINE'	37	2139	Male	Cough
869	869	'ALAM'	33	2140	Male	Cough
870	870	'ALAMSHAPOUR'	41	2139	Male	Cough
871	871	'ALAN'	89	2138	Male	Cough
872	872	'ALANA'	46	2141	Male	Cough
873	873	'ALANALBERT'	83	2141	Male	Cough
874	874	'ALANAXELROD'	45	2139	Male	Cough
875	875	'ALANBALSAM'	69	2138	Female	Cough
876	876	'ALANBARLIS'	34	2138	Male	Cough
877	877	'ALANBAWDEN'	42	2138	Female	Cough
878	878	'ALANBEATRICE'	36	2139	Male	Cough
879	879	'ALANBEAULIEU'	67	2141	Male	Cough
880	880	'ALANBELL'	42	2139	Female	Cough
881	881	'ALANBERGER'	35	2138	Male	Cough
882	882	'ALANBOUCHARD'	40	2140	Male	Cough
883	883	'ALANBRODY'	76	2138	Female	Cough
884	884	'ALANE'	49	2138	Male	Cough
885	885	'ALANEBRODRICK'	34	2138	Male	Cough
886	886	'ALANSKY'	50	2138	Male	Cough
887	887	'ALANSKYKEVIN'	39	2138	Male	Cough
888	888	'ALARCON'	78	2139	Male	Cough
889	889	'ALARCONM'	42	2138	Male	Cough
890	890	'ALARIK'	67	2138	Male	Cough
891	891	'ALARIKSCOTT'	47	2138	Male	Cough
892	892	'ALASTAIR'	67	2139	Male	Cough
893	893	'ALAYON'	70	2139	Female	Cough
894	894	'ALAYONGRISELDA'	61	2140	Female	Cough
895	895	'ALBA'	37	2138	Male	Cough
896	896	'ALBANESE'	68	2139	Female	Cough
897	897	'ALBANESEGLORIA'	93	2139	Male	Cough
898	898	'ALBANESESALVADOR'	48	2138	Male	Cough
899	899	'ALBANO'	59	2139	Male	Cough
900	900	'ALBANOALEXANDER'	36	2139	Female	Cough
901	901	'ALBANODANIEL'	72	2139	Female	Cough
902	902	'ALBANOFRANCIS'	95	2140	Female	Cough
903	903	'ALBANOMARY'	42	2138	Female	Cough
904	904	'ALBANOMAUREEN'	79	2139	Male	Cough
905	905	'ALBANOVIVIENY'	106	2138	Male	Cough
906	906	'ALBE'	40	2141	Male	Cough
907	907	'ALBEE'	34	2138	Male	Cough
908	908	'ALBEEBRENDA'	88	2138	Male	Cough
909	909	'ALBEEMARGARET'	36	2140	Male	Cough
910	910	'ALBELDA'	86	2139	Male	Cough
911	911	'ALBELDARANDY'	60	2141	Male	Cough
912	912	'ALBERGO'	100	2138	Female	Cough
913	913	'ALBERGOFRANCES'	65	2139	Male	Cough
914	914	'ALBERGOVINCENT'	45	2139	Male	Cough
915	915	'ALBERICO'	41	2138	Male	Cough
916	916	'ALBERICOBENNIE'	37	2139	Male	Cough
917	917	'ALBERICOMARY'	51	2139	Male	Cough
918	918	'ALBERT'	62	2138	Male	Cough
919	919	'ALBERTA'	41	2138	Male	Cough
920	920	'ALBERTALAN'	40	2139	Male	Cough
921	921	'ALBERTARSENAULT'	54	2140	Female	Cough
922	922	'ALBERTAZZI'	62	2140	Male	Cough
923	923	'ALBERTAZZIPAULA'	107	2138	Male	Cough
924	924	'ALBERTBARIL'	48	2140	Male	Cough
925	925	'ALBERTBARR'	86	2138	Male	Cough
926	926	'ALBERTBORSINI'	68	2140	Male	Cough
927	927	'ALBERTBRIAN'	64	2138	Male	Cough
928	928	'ALBERTCHARLES'	34	2138	Female	Fever
929	929	'ALBERTCLAIRE'	61	2138	Male	Fever
930	930	'ALBERTDAVID'	66	2138	Male	Fever
931	931	'ALBERTDENISE'	50	2138	Male	Fever
932	932	'ALBERTELLI'	39	2139	Male	Fever
933	933	'ALBERTELLICARLA'	68	2138	Male	Fever
934	934	'ALBERTELLICHRISTINE'	58	2138	Female	Fever
935	935	'ALBERTELLIFRANCIS'	40	2138	Male	Fever
936	936	'ALBERTERIC'	72	2138	Male	Fever
937	937	'ALBERTHA'	99	2139	Male	Fever
938	938	'ALBERTI'	40	2140	Male	Fever
939	939	'ALBERTIANTHONY'	71	2139	Male	Fever
940	940	'ALBERTINA'	40	2138	Male	Fever
941	941	'ALBERTINE'	68	2138	Male	Fever
942	942	'ALBERTINI'	48	2141	Male	Fever
943	943	'ALBERTINIJAMES'	48	2141	Female	Fever
944	944	'ALBERTJACOB'	49	2138	Male	Fever
945	945	'ALBERTJENNA'	40	2139	Female	Fever
946	946	'ALBERTJENNIFER'	89	2139	Male	Fever
947	947	'ALBERTJOAN'	46	2140	Male	Fever
948	948	'ALBERTJOHN'	40	2139	Male	Fever
949	949	'ALBERTJONATHAN'	53	2138	Female	Fever
950	950	'ALBERTJULES'	61	2140	Male	Fever
951	951	'ALBERTJUSTIN'	35	2139	Female	Fever
952	952	'ALBERTKEITH'	40	2139	Female	Fever
953	953	'ALBERTKENNETH'	89	2140	Male	Fever
954	954	'ALBERTMADELINE'	50	2140	Male	Fever
955	955	'ALBERTMICHAEL'	106	2142	Male	Fever
956	956	'ALBERTMICHELE'	52	2139	Male	Fever
957	957	'ALBERTNATHAN'	56	2140	Male	Fever
958	958	'ALBERTO'	84	2138	Male	Fever
959	959	'ALBERTS'	56	2139	Male	Fever
960	960	'ALBERTSAVRON'	48	2141	Male	Fever
961	961	'ALBERTSEDITH'	45	2139	Male	Fever
962	962	'ALBERTSLUKE'	52	2141	Male	Fever
963	963	'ALBERTSSABRINA'	32	2139	Female	Fever
964	964	'ALBERTUS'	46	2139	Female	Fever
965	965	'ALBERTY'	97	2138	Female	Fever
966	966	'ALBERTYLILLIAN'	90	2138	Male	Fever
967	967	'ALBERTYROBERT'	57	2142	Male	Fever
968	968	'ALBERTZ'	47	2138	Male	Fever
969	969	'ALBERTZDAVID'	64	2140	Male	Fever
970	970	'ALBIN'	50	2138	Male	Fever
971	971	'ALBINA'	65	2139	Female	Fever
972	972	'ALBINARSENEAU'	44	2138	Male	Fever
973	973	'ALBINATOFFEE'	45	2139	Male	Fever
974	974	'ALBRECHT'	51	2138	Male	Fever
975	975	'ALBRECHTAMY'	55	2141	Male	Fever
976	976	'ALBRECHTJESSICA'	57	2139	Female	Fever
977	977	'ALBRIGHT'	64	2139	Male	Fever
978	978	'ALBRIGHTANNETTE'	40	2140	Male	Fever
979	979	'ALBRIGHTARCANA'	44	2140	Male	Fever
980	980	'ALBRIGHTBIRGE'	53	2138	Male	Fever
981	981	'ALBRIGHTCAROL'	69	2138	Female	Fever
982	982	'ALBRIGHTJAMES'	77	2138	Female	Fever
983	983	'ALBRIGHTKATIE'	95	2139	Male	Fever
984	984	'ALCAREZ'	43	2138	Male	Fever
985	985	'ALCAREZMARK'	60	2139	Female	Fever
986	986	'ALCARO'	41	2139	Male	Fever
987	987	'ALCAROALICE'	37	2138	Male	Fever
988	988	'ALCIDE'	38	2139	Male	Fever
989	989	'ALCINDOR'	37	2140	Male	Fever
990	990	'ALCINDORWENDY'	52	2138	Male	Fever
991	991	'ALCORN'	42	2138	Female	Fever
992	992	'ALCORNANTHONY'	59	2139	Male	Fever
993	993	'ALCORNKERRY'	102	2138	Male	Fever
994	994	'ALCYDIA'	59	2140	Female	Fever
995	995	'ALDA'	74	2139	Male	Fever
996	996	'ALDAZ'	46	2140	Female	Fever
997	997	'ALDAZGLADYS'	64	2138	Male	Fever
998	998	'ALDAZHECTOR'	45	2138	Male	Fever
999	999	'ALDCROFT'	36	2139	Male	Fever
1000	1000	'ALDCROFTTHOMAS'	50	2139	Male	Fever
1001	1001	'ALDEN'	48	2140	Female	Fever
1002	1002	'ALDENDAN'	75	2140	Male	Fever
1003	1003	'ALDENHENRY'	53	2138	Male	Fever
1004	1004	'ALDERMAN'	57	2138	Female	Fever
1005	1005	'ALDERMANJEFFREY'	41	2140	Male	Fever
1006	1006	'ALDERMANPETER'	87	2139	Female	Fever
1007	1007	'ALDO'	43	2138	Male	Fever
1008	1008	'ALDORA'	102	2138	Male	Fever
1009	1009	'ALDORISIO'	90	2139	Female	Fever
1010	1010	'ALDORISIOSUSAN'	51	2139	Male	Fever
1011	1011	'ALDORONDO-ANTONINI'	47	2140	Female	Fever
1012	1012	'ALDORONDO-ANTONININEDIL'	53	2139	Male	Fever
1013	1013	'ALDORT'	71	2138	Male	Fever
1014	1014	'ALDORTFREDA'	53	2138	Male	Fever
1015	1015	'ALDRICH'	67	2139	Male	Fever
1016	1016	'ALDRICHBAILEY'	61	2138	Male	Fever
1017	1017	'ALDRICHCHRIS'	83	2139	Male	Fever
1018	1018	'ALDRICHDOUGLAS'	50	2139	Male	Fever
1019	1019	'ALDRICHELIZABETH'	44	2139	Male	Fever
1020	1020	'ALDRICHELLEN'	34	2139	Female	Fever
1021	1021	'ALDRICHHUNTER'	38	2140	Male	Fever
1022	1022	'ALDRICHJON'	55	2140	Male	Fever
1023	1023	'ALDRICHKRISTEN'	54	2138	Male	Fever
1024	1024	'ALDRICHLESLIE'	59	2140	Male	Fever
1025	1025	'ALDRICHMARY'	51	2138	Male	Fever
1026	1026	'ALDRICHPETER'	37	2138	Male	Fever
1027	1027	'ALDRICHTHOMAS'	40	2138	Male	Fever
1028	1028	'ALDRIDGE'	63	2140	Male	Fever
1029	1029	'ALDRIDGEMARY'	58	2138	Male	Fever
1030	1030	'ALEA'	85	2139	Male	Fever
1031	1031	'ALEC'	41	2138	Male	Fever
1032	1032	'ALECBERG'	82	2138	Male	Fever
1033	1033	'ALECIA'	67	2140	Male	Fever
1034	1034	'ALECTOM'	52	2138	Male	Fever
1035	1035	'ALEFANDRO'	60	2140	Female	Fever
1036	1036	'ALEIDA'	38	2139	Male	Chills
1037	1037	'ALEITHA'	38	2140	Male	Chills
1038	1038	'ALEJANDRA'	52	2139	Male	Chills
1039	1039	'ALEJANDRINA'	57	2138	Male	Chills
1040	1040	'ALEJANDRO'	35	2139	Female	Chills
1041	1041	'ALEJANDROANDREOTTI'	37	2138	Male	Chills
1042	1042	'ALEKSANDER'	42	2138	Male	Chills
1043	1043	'ALEKSANDR'	36	2142	Male	Chills
1044	1044	'ALEKSANDRA'	69	2141	Male	Chills
1045	1045	'ALEKSIEWICZ'	91	2138	Male	Chills
1046	1046	'ALEKSIEWICZKERRI'	59	2138	Male	Chills
1047	1047	'ALEKSIUN'	37	2139	Male	Chills
1048	1048	'ALEKSIUNJOHN'	87	2140	Male	Chills
1049	1049	'ALEM'	37	2138	Male	Chills
1050	1050	'ALEMISHET'	39	2138	Male	Chills
1051	1051	'ALEN'	55	2139	Male	Cough
1052	1052	'ALESA'	56	2139	Male	Cough
1053	1053	'ALESSANDRA'	49	2138	Male	Cough
1054	1054	'ALESSANDRO'	50	2140	Female	Cough
1055	1055	'ALETA'	71	2138	Male	Cough
1056	1056	'ALETHA'	37	2139	Male	Cough
1057	1057	'ALEX'	43	2138	Female	Cough
1058	1058	'ALEXA'	33	2142	Male	Cough
1059	1059	'ALEXANDER'	40	2138	Male	Cough
1060	1060	'ALEXANDERAITKEN'	59	2138	Male	Cough
1061	1061	'ALEXANDERALBANO'	82	2138	Male	Cough
1062	1062	'ALEXANDERANDERSON'	51	2138	Female	Cough
1063	1063	'ALEXANDERANNE'	33	2140	Male	Cough
1064	1064	'ALEXANDERBARNETT'	89	2138	Male	Cough
1065	1065	'ALEXANDERBELLA'	62	2139	Male	Cough
1066	1066	'ALEXANDERBETH'	75	2142	Female	Cough
1067	1067	'ALEXANDERBIRON'	53	2138	Male	Cough
1068	1068	'ALEXANDERBORUN'	61	2138	Male	Cough
1069	1069	'ALEXANDERBRUSKIN'	62	2140	Female	Cough
1070	1070	'ALEXANDERCARL'	92	2139	Male	Cough
1071	1071	'ALEXANDERCATHERINE'	47	2140	Male	Cough
1072	1072	'ALEXANDERCLAIRE'	38	2139	Male	Cough
1073	1073	'ALEXANDERCONSTANTINE'	32	2139	Male	Cough
1074	1074	'ALEXANDERDAVID'	43	2139	Male	Cough
1075	1075	'ALEXANDERFREDA'	37	2138	Male	Cough
1076	1076	'ALEXANDERGEORGE'	68	2140	Male	Cough
1077	1077	'ALEXANDERJERRY'	59	2140	Male	Cough
1078	1078	'ALEXANDERJONATHAN'	62	2140	Male	Tiredness
1079	1079	'ALEXANDERJOYCE'	52	2139	Female	Tiredness
1080	1080	'ALEXANDERKIMBERLEY'	37	2138	Female	Tiredness
1081	1081	'ALEXANDERLAUREN'	41	2142	Male	Tiredness
1082	1082	'ALEXANDERLOUIS'	66	2138	Male	Tiredness
1083	1083	'ALEXANDERM'	58	2139	Male	Tiredness
1084	1084	'ALEXANDERMARK'	47	2141	Female	Tiredness
1085	1085	'ALEXANDERMELINDA'	39	2138	Male	Tiredness
1086	1086	'ALEXANDERNICHOLAS'	35	2138	Male	Tiredness
1087	1087	'ALEXANDERPATRICIA'	51	2139	Female	Tiredness
1088	1088	'ALEXANDERPAULA'	46	2139	Male	Tiredness
1089	1089	'ALEXANDERPETER'	40	2142	Male	Tiredness
1090	1090	'ALEXANDERSHARKIE'	79	2139	Male	Tiredness
1091	1091	'ALEXANDERSTEVEN'	62	2139	Male	Tiredness
1092	1092	'ALEXANDERVESTA'	42	2139	Female	Tiredness
1093	1093	'ALEXANDERVICTORIA'	63	2138	Male	Tiredness
1094	1094	'ALEXANDRA'	81	2139	Female	Tiredness
1095	1095	'ALEXANDRAALTINGER'	37	2141	Male	Tiredness
1096	1096	'ALEXANDRABARCUS'	61	2140	Male	Tiredness
1097	1097	'ALEXANDRABARKER'	41	2139	Female	Tiredness
1098	1098	'ALEXANDRABERMAN'	38	2140	Male	Tiredness
1099	1099	'ALEXANDRABOUTIN'	41	2138	Male	Tiredness
1100	1100	'ALEXANDRASHARON'	38	2139	Male	Tiredness
1101	1101	'ALEXANDRE'	50	2139	Male	Tiredness
1102	1102	'ALEXANDRECATHERINE'	67	2139	Female	Tiredness
1103	1103	'ALEXANDREMARIE'	32	2138	Male	Tiredness
1104	1104	'ALEXANDREROSELINE'	59	2138	Male	Tiredness
1105	1105	'ALEXANDREWILFRID'	32	2138	Male	Tiredness
1106	1106	'ALEXANDRIA'	52	2139	Male	Tiredness
1107	1107	'ALEXANIAN'	50	2139	Female	Tiredness
1108	1108	'ALEXANIANMICHELE'	50	2141	Male	Tiredness
1109	1109	'ALEXBANKER'	46	2138	Female	Tiredness
1110	1110	'ALEXEI'	45	2141	Male	Tiredness
1111	1111	'ALEXIA'	61	2140	Male	Tiredness
1112	1112	'ALEXIOS'	85	2140	Male	Tiredness
1113	1113	'ALEXIS WANHUA'	58	2141	Female	Tiredness
1114	1114	'ALEXIS'	38	2141	Male	Tiredness
1115	1115	'ALEXISBORDAS'	78	2138	Female	Tiredness
1116	1116	'ALEXOPOULOS'	93	2139	Female	Tiredness
1117	1117	'ALEXOPOULOSGOLFO'	57	2140	Male	Tiredness
1118	1118	'ALEXSAVICH'	48	2138	Male	Tiredness
1119	1119	'ALEXSAVICHBARRY'	90	2141	Male	Tiredness
1120	1120	'ALFANO'	83	2138	Male	Tiredness
1121	1121	'ALFANOANNA'	40	2139	Male	Tiredness
1122	1122	'ALFANOBARBARA'	39	2141	Male	Tiredness
1123	1123	'ALFANOFRANK'	90	2141	Male	Tiredness
1124	1124	'ALFARO'	46	2139	Male	Tiredness
1125	1125	'ALFAROANA'	32	2139	Male	Tiredness
1126	1126	'ALFAROGUSTAVO'	55	2139	Male	Tiredness
1127	1127	'ALFAROPABLO'	93	2138	Female	Tiredness
1128	1128	'ALFAROPATRICIA'	40	2139	Female	Tiredness
1129	1129	'ALFAROROSANNA'	78	2138	Female	Tiredness
1130	1130	'ALFF'	38	2140	Male	Tiredness
1131	1131	'ALFFCASEY'	50	2140	Female	Tiredness
1132	1132	'ALFFDENNIS'	40	2140	Female	Tiredness
1133	1133	'ALFORD'	35	2139	Male	Tiredness
1134	1134	'ALFORDDOROTHEA'	38	2139	Male	Tiredness
1135	1135	'ALFORDERICKA'	56	2139	Female	Tiredness
1136	1136	'ALFORDJOHN'	38	2138	Male	Tiredness
1137	1137	'ALFORDJUDITH'	38	2138	Male	Tiredness
1138	1138	'ALFORDRICHARD'	44	2138	Male	Tiredness
1139	1139	'ALFORDTODD'	56	2138	Male	Tiredness
1140	1140	'ALFRED'	38	2139	Male	Tiredness
1141	1141	'ALFREDA'	32	2138	Male	Tiredness
1142	1142	'ALFREDADUBI'	48	2139	Male	Tiredness
1143	1143	'ALFREDBALDASARO'	88	2139	Female	Tiredness
1144	1144	'ALFREDBARATTA'	35	2139	Male	Tiredness
1145	1145	'ALFREDEINA'	53	2139	Female	Tiredness
1146	1146	'ALFREDLAURENT'	65	2138	Male	Tiredness
1147	1147	'ALFREDO'	56	2141	Male	Tiredness
1148	1148	'ALFREDSON'	65	2139	Male	Tiredness
1149	1149	'ALFREDSONTANYA'	60	2139	Male	Tiredness
1150	1150	'ALFREDWILLIAM'	47	2140	Male	Tiredness
1151	1151	'ALGERI'	61	2140	Male	Tiredness
1152	1152	'ALGERIKEITH'	94	2140	Female	Tiredness
1153	1153	'ALGERIMICHELLE'	99	2138	Male	Tiredness
1154	1154	'ALI'	44	2138	Male	Tiredness
1155	1155	'ALIAHMED'	81	2138	Male	Tiredness
1156	1156	'ALIANO'	62	2139	Female	Tiredness
1157	1157	'ALIANOANTOINETTE'	49	2140	Male	Tiredness
1158	1158	'ALIANOELLEN'	47	2138	Male	Tiredness
1159	1159	'ALIANOMICHAEL'	39	2139	Female	Tiredness
1160	1160	'ALIASANI'	37	2139	Male	Tiredness
1161	1161	'ALIASIF'	45	2139	Male	Tiredness
1162	1162	'ALIAZARBAYEJANI'	62	2139	Female	Tiredness
1163	1163	'ALIBER'	44	2139	Male	Tiredness
1164	1164	'ALIBERJENNIFER'	47	2139	Male	Tiredness
1165	1165	'ALIBINAZIR'	47	2138	Female	Tiredness
1166	1166	'ALIBRANDI'	62	2139	Male	Tiredness
1167	1167	'ALIBRANDIVICO'	63	2139	Male	Tiredness
1168	1168	'ALICANDRO'	71	2138	Male	Tiredness
1169	1169	'ALICANDRODIANE'	37	2139	Male	Tiredness
1170	1170	'ALICANDROERNESTINA'	70	2140	Male	Tiredness
1171	1171	'ALICANDROJOHN'	72	2138	Male	Tiredness
1172	1172	'ALICANDROJOSEPH'	65	2138	Female	Tiredness
1173	1173	'ALICANDROMARGARIDA'	57	2138	Male	Tiredness
1174	1174	'ALICANDROPETER'	32	2139	Male	Tiredness
1175	1175	'ALICANDRORAFFAELE'	48	2141	Male	Tiredness
1176	1176	'ALICANDRORALPH'	36	2139	Male	Tiredness
1177	1177	'ALICANDROSTEVEN'	46	2138	Female	Tiredness
1178	1178	'ALICE'	73	2138	Male	Tiredness
1179	1179	'ALICEA'	50	2139	Male	Tiredness
1180	1180	'ALICEAJAZMIN'	60	2139	Male	Tiredness
1181	1181	'ALICEALCARO'	40	2140	Female	Tiredness
1182	1182	'ALICEAMARAL'	47	2138	Male	Tiredness
1183	1183	'ALICEAMSDEN'	41	2138	Male	Tiredness
1184	1184	'ALICEANDRE-CLARK'	63	2139	Female	Tiredness
1185	1185	'ALICEARMSTRONG'	60	2139	Male	Tiredness
1186	1186	'ALICEBANACH'	35	2138	Male	Tiredness
1187	1187	'ALICEBARTON'	70	2138	Male	Tiredness
1188	1188	'ALICEBECKFORD'	33	2139	Female	Flu
1189	1189	'ALICEBEELER'	38	2139	Male	Flu
1190	1190	'ALICEBESSONE'	39	2141	Male	Flu
1191	1191	'ALICEBIER'	33	2142	Male	Flu
1192	1192	'ALICEBOEHM'	46	2142	Male	Flu
1193	1193	'ALICEBOTELHO'	49	2139	Male	Flu
1194	1194	'ALICEBOYLE'	55	2141	Male	Flu
1195	1195	'ALICEBRENNAN'	68	2139	Female	Flu
1196	1196	'ALICEBROWN'	61	2138	Female	Flu
1197	1197	'ALICEBURKE'	45	2139	Male	Flu
1198	1198	'ALICIA'	67	2138	Male	Flu
1199	1199	'ALICIAALONSO'	54	2139	Male	Flu
1200	1200	'ALICIABONET'	42	2142	Female	Flu
1201	1201	'ALICJA'	51	2138	Male	Flu
1202	1202	'ALICJAALTENBERGER'	37	2138	Male	Flu
1203	1203	'ALIDA'	51	2139	Male	Flu
1204	1204	'ALIGAMAL'	47	2138	Male	Flu
1205	1205	'ALIKI'	40	2139	Male	Flu
1206	1206	'ALILSON'	43	2138	Male	Flu
1207	1207	'ALIMA'	36	2138	Female	Flu
1208	1208	'ALINA'	50	2140	Male	Flu
1209	1209	'ALINE'	44	2139	Male	Flu
1210	1210	'ALIPIT'	36	2139	Male	Flu
1211	1211	'ALIPITPHYLLE'	58	2139	Male	Flu
1212	1212	'ALIQUO'	53	2139	Male	Flu
1213	1213	'ALIQUOEMMALEE'	36	2138	Male	Flu
1214	1214	'ALIQUOMARIO'	47	2139	Female	Flu
1215	1215	'ALISA'	64	2139	Male	Flu
1216	1216	'ALISAARONSON'	42	2138	Male	Flu
1217	1217	'ALISARAH'	59	2138	Male	Flu
1218	1218	'ALISE'	59	2139	Male	Flu
1219	1219	'ALISHA'	51	2138	Male	Flu
1220	1220	'ALISHABLOOM'	63	2138	Male	Flu
1221	1221	'ALISHAHEEN'	97	2140	Male	Flu
1222	1222	'ALISHERIN'	66	2138	Male	Flu
1223	1223	'ALISON'	44	2139	Male	Flu
1224	1224	'ALISONBRIGHAM'	41	2138	Male	Flu
1225	1225	'ALISSA'	61	2138	Female	Flu
1226	1226	'ALISSI'	58	2140	Male	Flu
1227	1227	'ALISSIJOANNE'	59	2139	Female	Flu
1228	1228	'ALISTAIR'	58	2138	Male	Flu
1229	1229	'ALITA'	70	2141	Female	Flu
1230	1230	'ALIX'	54	2139	Male	Flu
1231	1231	'ALIX-GARTH'	55	2139	Male	Flu
1232	1232	'ALIX-GARTHMICHAEL'	33	2139	Male	Flu
1233	1233	'ALIXMARY'	42	2138	Male	Flu
1234	1234	'ALIYAH'	49	2138	Male	Flu
1235	1235	'ALIZIO'	38	2140	Male	Flu
1236	1236	'ALIZIOLILLIAN'	48	2140	Male	Flu
1237	1237	'ALKA'	44	2139	Female	Flu
1238	1238	'ALKEMA'	47	2139	Male	Flu
1239	1239	'ALKEMAJONATHAN'	86	2141	Male	Flu
1240	1240	'ALKEMAMARGARET'	55	2138	Male	Flu
1241	1241	'ALKINS'	41	2140	Male	Flu
1242	1242	'ALKINSFRANCES'	35	2139	Female	Flu
1243	1243	'ALKURDI'	60	2139	Male	Flu
1244	1244	'ALKURDIAHMAD'	83	2141	Male	Flu
1245	1245	'ALLA'	55	2139	Female	Flu
1246	1246	'ALLAL'	63	2138	Female	Flu
1247	1247	'ALLALAHMAMAD'	56	2138	Male	Flu
1248	1248	'ALLAN'	36	2139	Male	Flu
1249	1249	'ALLANBISHOP'	60	2139	Male	Flu
1250	1250	'ALLANBROOK'	92	2138	Female	Flu
1251	1251	'ALLANBROOKJOHN'	88	2140	Male	Flu
1252	1252	'ALLANJENNIFER'	50	2139	Male	Flu
1253	1253	'ALLANLINDA'	50	2141	Male	Flu
1254	1254	'ALLARD'	73	2139	Male	Flu
1255	1255	'ALLARDDEBORAH'	94	2139	Male	Flu
1256	1256	'ALLARDJENNIFER'	61	2140	Male	Flu
1257	1257	'ALLARDMARGARET'	36	2139	Male	Flu
1258	1258	'ALLBRITTON'	93	2138	Female	Flu
1259	1259	'ALLBRITTONJESSE'	64	2139	Male	Flu
1260	1260	'ALLEBACH'	94	2138	Male	Flu
1261	1261	'ALLEBACHELIZABETH'	47	2139	Female	Flu
1262	1262	'ALLEDDINE'	42	2138	Male	Flu
1263	1263	'ALLEE'	72	2140	Male	Flu
1264	1264	'ALLEEROBERT'	70	2139	Male	Flu
1265	1265	'ALLEGRA'	42	2138	Male	Flu
1266	1266	'ALLEGRABROSCO'	52	2140	Male	Flu
1267	1267	'ALLEN'	42	2139	Male	Flu
1268	1268	'ALLEN-FLOYD'	77	2142	Female	Flu
1269	1269	'ALLEN-FLOYDISOBEL'	95	2138	Female	Flu
1270	1270	'ALLEN-LESTAGE'	31	2139	Male	Flu
1271	1271	'ALLEN-LESTAGEJACQUELINE'	83	2138	Male	Flu
1272	1272	'ALLENANN'	32	2138	Male	Flu
1273	1273	'ALLENANNA'	32	2139	Male	Flu
1274	1274	'ALLENANTHONY'	61	2139	Female	Flu
1275	1275	'ALLENBARBARA'	51	2139	Male	Flu
1276	1276	'ALLENBERG'	52	2141	Male	Flu
1277	1277	'ALLENBERGFRANCES'	62	2138	Male	Flu
1278	1278	'ALLENBETHANY'	44	2140	Male	Flu
1279	1279	'ALLENBLANE'	37	2141	Male	Flu
1280	1280	'ALLENBOURQUE'	31	2140	Male	Flu
1281	1281	'ALLENBRENTON'	43	2140	Female	Flu
1282	1282	'ALLENBROWN'	62	2138	Male	Flu
1283	1283	'ALLENCHARLES'	37	2140	Male	Flu
1284	1284	'ALLENCLAIRE'	69	2138	Male	Flu
1285	1285	'ALLENDANIELLE'	46	2139	Male	Flu
1286	1286	'ALLENDAWN'	47	2138	Male	Flu
1287	1287	'ALLENDEBRA'	38	2140	Male	Flu
1288	1288	'ALLENDENISE'	55	2140	Male	Flu
1289	1289	'ALLENDONALD'	87	2141	Male	Flu
1290	1290	'ALLENEDITH'	61	2139	Male	Flu
1291	1291	'ALLENELIZABETH'	49	2139	Male	Flu
1292	1292	'ALLENEMILY'	39	2139	Male	Fever
1293	1293	'ALLENEULALEE'	70	2138	Male	Fever
1294	1294	'ALLENFLORETTE'	41	2138	Male	Fever
1295	1295	'ALLENHOLLY'	49	2139	Male	Fever
1296	1296	'ALLENIRVING'	68	2140	Male	Fever
1297	1297	'ALLENJAMELAL'	78	2139	Male	Fever
1298	1298	'ALLENJAMES'	83	2139	Male	Fever
1299	1299	'ALLENJASON'	58	2139	Male	Fever
1300	1300	'ALLENJEFFREY'	48	2141	Male	Fever
1301	1301	'ALLENJOAN'	42	2141	Male	Fever
1302	1302	'ALLENJOHANNA'	39	2138	Male	Fever
1303	1303	'ALLENJONATHAN'	34	2140	Male	Fever
1304	1304	'ALLENJUDITH'	39	2139	Male	Fever
1305	1305	'ALLENLARRY'	42	2139	Male	Fever
1306	1306	'ALLENLASHAN'	57	2140	Male	Fever
1307	1307	'ALLENLAWRENCE'	34	2139	Male	Fever
1308	1308	'ALLENLORRAINE'	41	2138	Male	Fever
1309	1309	'ALLENLOUISE'	35	2139	Male	Fever
1310	1310	'ALLENMICHAEL'	89	2138	Male	Fever
1311	1311	'ALLENMILDRED'	45	2138	Male	Fever
1312	1312	'ALLENMITCHELL'	37	2138	Male	Fever
1313	1313	'ALLENNINA'	43	2140	Male	Fever
1314	1314	'ALLENNOEL'	53	2138	Male	Fever
1315	1315	'ALLENPATRICK'	40	2139	Female	Fever
1316	1316	'ALLENPOLLY'	44	2141	Male	Fever
1317	1317	'ALLENRICHARD'	37	2138	Male	Fever
1318	1318	'ALLENROBIN'	41	2139	Male	Fever
1319	1319	'ALLENRUTH'	48	2139	Male	Fever
1320	1320	'ALLENSUSAN'	36	2138	Male	Fever
1321	1321	'ALLENTERRY'	48	2138	Male	Fever
1322	1322	'ALLENTHOMAS'	42	2142	Male	Fever
1323	1323	'ALLENTIMOTHY'	48	2139	Male	Fever
1324	1324	'ALLENVALARIE'	40	2139	Male	Fever
1325	1325	'ALLENWILLIAM'	55	2138	Male	Fever
1326	1326	'ALLENWILMOT'	46	2138	Male	Fever
1327	1327	'ALLEYNE'	50	2140	Male	Fever
1328	1328	'ALLEYNEDELA'	48	2139	Male	Fever
1329	1329	'ALLEYNEJORGE'	76	2138	Male	Fever
1330	1330	'ALLEYNELOEL'	37	2139	Male	Fever
1331	1331	'ALLEYNEMANUEL'	88	2138	Male	Fever
1332	1332	'ALLEYNEPHYLLIS'	39	2138	Male	Fever
1333	1333	'ALLEYNEROBERT'	45	2140	Male	Fever
1334	1334	'ALLEYNEVALERIE'	66	2139	Male	Fever
1335	1335	'ALLEYNEVERA'	55	2139	Male	Fever
1336	1336	'ALLEYNEVINCENT'	69	2138	Male	Fever
1337	1337	'ALLIE'	38	2139	Male	Fever
1338	1338	'ALLIN'	37	2139	Male	Fever
1339	1339	'ALLINAMY'	32	2139	Male	Fever
1340	1340	'ALLINRICHARD'	41	2140	Male	Fever
1341	1341	'ALLIS'	39	2139	Male	Fever
1342	1342	'ALLISON'	32	2138	Male	Fever
1343	1343	'ALLISONANDREWS'	35	2138	Male	Fever
1344	1344	'ALLISONANNE'	43	2138	Male	Fever
1345	1345	'ALLISONBAKER'	97	2141	Female	Fever
1346	1346	'ALLISONBECKETT'	33	2138	Male	Fever
1347	1347	'ALLISONBEGNER'	51	2139	Male	Fever
1348	1348	'ALLISONBLAKE'	41	2139	Male	Fever
1349	1349	'ALLISONBLYLER'	37	2139	Female	Fever
1350	1350	'ALLISONBORCHERS'	89	2139	Male	Fever
1351	1351	'ALLISONBROWN'	83	2138	Male	Fever
1352	1352	'ALLISONJENNIFER'	80	2139	Female	Fever
1353	1353	'ALLISONKATHARINE'	85	2140	Male	Fever
1354	1354	'ALLISWILLIAM'	45	2141	Male	Fever
1355	1355	'ALLOSSO'	55	2140	Female	Fever
1356	1356	'ALLOSSOANN'	71	2140	Male	Fever
1357	1357	'ALLOUMA'	64	2140	Male	Fever
1358	1358	'ALLRED'	44	2140	Male	Fever
1359	1359	'ALLREDJ'	42	2138	Male	Fever
1360	1360	'ALLYN'	52	2139	Female	Fever
1361	1361	'ALLYNBRUCE'	77	2139	Male	Fever
1362	1362	'ALLYNCYNTHIA'	47	2138	Male	Fever
1363	1363	'ALLYNELIZABETH'	86	2138	Female	Fever
1364	1364	'ALLYSON'	70	2140	Male	Fever
1365	1365	'ALM'	67	2138	Male	Fever
1366	1366	'ALMA'	37	2138	Male	Fever
1367	1367	'ALMAADAMSON'	32	2139	Female	Fever
1368	1368	'ALMABALONON-ROSEN'	67	2140	Male	Fever
1369	1369	'ALMAN'	33	2141	Male	Tiredness
1370	1370	'ALMANMEL'	62	2139	Male	Tiredness
1371	1371	'ALMASI'	39	2139	Male	Tiredness
1372	1372	'ALMASIGEORGE'	60	2139	Female	Tiredness
1373	1373	'ALMASIKATHLEEN'	53	2138	Male	Tiredness
1374	1374	'ALMAZ'	62	2139	Male	Tiredness
1375	1375	'ALMEIDA'	39	2139	Male	Tiredness
1376	1376	'ALMEIDAAQUILINO'	45	2138	Male	Tiredness
1377	1377	'ALMEIDAGUALTER'	62	2139	Male	Tiredness
1378	1378	'ALMEIDAJOHN'	33	2138	Male	Tiredness
1379	1379	'ALMEIDAJOSEPHINE'	40	2138	Male	Headache
1380	1380	'ALMEIDAKRISTINE'	46	2139	Male	Flu
1381	1381	'ALMEIDALUCY'	33	2139	Male	Flu
1382	1382	'ALMEIDALUIS'	70	2141	Male	Flu
1383	1383	'ALMEIDAMANUEL'	44	2139	Male	Flu
1384	1384	'ALMEIDAMANUELA'	58	2139	Male	Flu
1385	1385	'ALMEIDAMARCO'	94	2138	Female	Flu
1386	1386	'ALMEIDAMARIA'	49	2140	Male	Flu
1387	1387	'ALMEIDAODETTE'	35	2138	Male	Flu
1388	1388	'ALMGREN'	36	2139	Male	Flu
1389	1389	'ALMGRENHOLLY'	33	2140	Male	Flu
1390	1390	'ALMIDORO'	37	2138	Male	Flu
1391	1391	'ALMINA'	38	2138	Male	Flu
1392	1392	'ALMON'	38	2138	Male	Flu
1393	1393	'ALMOND'	44	2139	Male	Flu
1394	1394	'ALMONDELIZABETH'	38	2139	Male	Flu
1395	1395	'ALMONDO'	42	2138	Male	Flu
1396	1396	'ALMONKEITH'	52	2139	Male	Flu
1397	1397	'ALMQUIST'	34	2140	Male	Flu
1398	1398	'ALMQUISTCURTIS'	45	2138	Male	Flu
1399	1399	'ALMRICHARD'	37	2140	Male	Flu
1400	1400	'ALO'	69	2140	Male	Flu
1401	1401	'ALOBASU'	36	2138	Male	Flu
1402	1402	'ALOI'	51	2139	Male	Flu
1403	1403	'ALOIMICHELE'	48	2139	Male	Flu
1404	1404	'ALOK'	51	2139	Male	Flu
1405	1405	'ALONG'	51	2138	Male	Flu
1406	1406	'ALONGANTHONY'	42	2140	Male	Flu
1407	1407	'ALONGI'	59	2140	Male	Flu
1408	1408	'ALONGIJOSEPH'	44	2141	Male	Flu
1409	1409	'ALONSO'	44	2138	Male	Flu
1410	1410	'ALONSOALICIA'	50	2138	Male	Flu
1411	1411	'ALONSOANNE'	38	2140	Male	Flu
1412	1412	'ALONSOELISA'	39	2141	Male	Flu
1413	1413	'ALONSOJUAN'	54	2139	Male	Flu
1414	1414	'ALONSOMARCUS'	81	2141	Male	Flu
1415	1415	'ALONSOMARY'	89	2139	Female	Flu
1416	1416	'ALONSORAMON'	37	2139	Male	Flu
1417	1417	'ALONSOWILLIAM'	62	2138	Male	Flu
1418	1418	'ALONZO'	68	2141	Male	Flu
1419	1419	'ALOURDES'	42	2139	Female	Flu
1420	1420	'ALOYSIUS'	68	2138	Female	Flu
1421	1421	'ALPER'	55	2139	Male	Flu
1422	1422	'ALPERBURT'	56	2138	Female	Flu
1423	1423	'ALPERHOWARD'	50	2139	Male	Flu
1424	1424	'ALPERIN'	67	2139	Male	Flu
1425	1425	'ALPERINGEOFFREY'	59	2140	Female	Flu
1426	1426	'ALPERJON'	45	2139	Male	Flu
1427	1427	'ALPERSCOTT'	39	2139	Male	Flu
1428	1428	'ALPERT'	39	2142	Male	Flu
1429	1429	'ALPERTCAROL'	33	2138	Male	Flu
1430	1430	'ALPERTDEBRA'	47	2139	Male	Flu
1431	1431	'ALPERTGARY'	42	2140	Female	Flu
1432	1432	'ALPERTJORDAN'	45	2139	Male	Tiredness
1433	1433	'ALPERTL'	67	2140	Male	Tiredness
1434	1434	'ALPERTSETG'	46	2141	Male	Tiredness
1435	1435	'ALPESH'	45	2141	Male	Tiredness
1436	1436	'ALPHER'	49	2139	Male	Tiredness
1437	1437	'ALPHERJULIE'	66	2138	Male	Tiredness
1438	1438	'ALPHONSE'	61	2140	Male	Tiredness
1439	1439	'ALPHONSEBASQUIAT'	39	2138	Male	Tiredness
1440	1440	'ALPHONSO'	40	2140	Male	Tiredness
1441	1441	'ALSTEIN'	49	2141	Male	Tiredness
1442	1442	'ALSTEINJOEL'	35	2138	Male	Tiredness
1443	1443	'ALSTER'	44	2138	Female	Headache
1444	1444	'ALSTERKRISTINE'	64	2138	Male	Headache
1445	1445	'ALSTERNORMAN'	38	2142	Female	Headache
1446	1446	'ALT'	43	2138	Male	Headache
1447	1447	'ALTAF'	32	2139	Male	Headache
1448	1448	'ALTAGRACIA'	45	2140	Male	Headache
1449	1449	'ALTEKRUSE'	59	2139	Male	Headache
1450	1450	'ALTEKRUSEPHILLIP'	42	2140	Male	Headache
1451	1451	'ALTEMOSE'	39	2138	Male	Headache
1452	1452	'ALTEMOSEEMILIE'	34	2139	Male	Headache
1453	1453	'ALTENBERGER'	69	2139	Male	Headache
1454	1454	'ALTENBERGERALICJA'	35	2138	Male	Headache
1455	1455	'ALTENHOFEN'	36	2138	Male	Headache
1456	1456	'ALTENHOFENMARY'	44	2140	Male	Headache
1457	1457	'ALTER'	38	2139	Female	Headache
1458	1458	'ALTERROBERT'	40	2139	Male	Headache
1459	1459	'ALTERSOHN'	38	2139	Male	Headache
1460	1460	'ALTERSOHNANDREW'	43	2139	Female	Headache
1461	1461	'ALTHEA'	39	2142	Female	Headache
1462	1462	'ALTHEABUCKLEY'	81	2139	Male	Headache
1463	1463	'ALTHIA'	49	2139	Male	Headache
1464	1464	'ALTIERI'	56	2140	Male	Headache
1465	1465	'ALTIERIJASON'	96	2139	Male	Headache
1466	1466	'ALTIERILISA'	65	2141	Male	Lungs infection
1467	1467	'ALTIERIMARY'	57	2139	Male	Chills
1468	1468	'ALTIERINICHOLAS'	54	2140	Male	Chills
1469	1469	'ALTINGER'	63	2140	Male	Chills
1470	1470	'ALTINGERALEXANDRA'	74	2142	Male	Chills
1471	1471	'ALTMAN'	52	2138	Male	Chills
1472	1472	'ALTMANADRIENNE'	59	2139	Male	Chills
1473	1473	'ALTMANCHRISTOPHER'	39	2139	Male	Chills
1474	1474	'ALTMANDANIEL'	55	2138	Male	Chills
1475	1475	'ALTMANDOROTHY'	75	2139	Male	Chills
1476	1476	'ALTMANEDWARD'	44	2138	Male	Chills
1477	1477	'ALTMANELISABETH'	36	2138	Male	Chills
1478	1478	'ALTMANELIZABETH'	87	2139	Male	Chills
1479	1479	'ALTMANGEORGE'	90	2139	Male	Chills
1480	1480	'ALTMANHENRY'	39	2139	Male	Chills
1481	1481	'ALTMANJAY'	43	2139	Female	Chills
1482	1482	'ALTMANMICHAEL'	49	2139	Female	Chills
1483	1483	'ALTOBELLO'	65	2138	Male	Chills
1484	1484	'ALTOBELLOE'	38	2138	Male	Chills
1485	1485	'ALTOMA'	71	2138	Male	Chills
1486	1486	'ALTOMARE'	59	2139	Male	Chills
1487	1487	'ALTOMAREBRIAN'	44	2139	Female	Chills
1488	1488	'ALTOMAREEF'	33	2140	Male	Chills
1489	1489	'ALTOMAREJOAN'	65	2138	Male	Chills
1490	1490	'ALTOMAREJOSEPH'	60	2139	Female	Chills
1491	1491	'ALTOMARETODD'	61	2138	Male	Chills
1492	1492	'ALTON'	55	2141	Male	Chills
1493	1493	'ALTROBIN'	64	2139	Male	Chills
1494	1494	'ALTSCHILLER'	74	2138	Male	Chills
1495	1495	'ALTSCHILLERDONALD'	74	2139	Male	Chills
1496	1496	'ALTSHULER'	44	2139	Female	Chills
1497	1497	'ALTSHULERNATALIE'	55	2140	Male	Chills
1498	1498	'ALTSUSAN'	62	2140	Male	Chills
1499	1499	'ALU'	34	2138	Male	Chills
1500	1500	'ALULA'	36	2138	Male	Chills
1501	1501	'ALUTINA'	51	2138	Male	Chills
1502	1502	'ALVADA'	65	2138	Female	Chills
1503	1503	'ALVAN'	35	2138	Male	Chills
1504	1504	'ALVARADO'	39	2141	Male	Chills
1505	1505	'ALVARADO-ORTIZ'	84	2139	Male	Chills
1506	1506	'ALVARADO-ORTIZLUZETTE'	40	2138	Female	Chills
1507	1507	'ALVARADOILIANA'	48	2138	Female	Chills
1508	1508	'ALVARADOMARIA'	58	2139	Male	Chills
1509	1509	'ALVAREZ'	81	2139	Male	Chills
1510	1510	'ALVAREZCYNTHIA'	55	2140	Male	Chills
1511	1511	'ALVAREZGLORIA'	55	2139	Female	Chills
1512	1512	'ALVAREZPEDRO'	89	2139	Male	Chills
1513	1513	'ALVARO'	101	2138	Female	Chills
1514	1514	'ALVEAR'	52	2139	Male	Chills
1515	1515	'ALVEAREDUARDO'	42	2139	Male	Chills
1516	1516	'ALVENE'	61	2138	Male	Chills
1517	1517	'ALVERSON'	35	2139	Female	Chills
1518	1518	'ALVERSONKEITH'	41	2140	Male	Chills
1519	1519	'ALVES'	39	2140	Male	Chills
1520	1520	'ALVESAGUEDA'	41	2139	Male	Chills
1521	1521	'ALVESANTONIO'	69	2138	Male	Chills
1522	1522	'ALVESCHARRON'	82	2140	Female	Chills
1523	1523	'ALVESDIANNE'	40	2139	Male	Chills
1524	1524	'ALVESFERNANDO'	93	2139	Male	Chills
1525	1525	'ALVESJASON'	52	2139	Male	Chills
1526	1526	'ALVESJOHN'	34	2138	Male	Chills
1527	1527	'ALVESJOSE'	61	2139	Male	Chills
1528	1528	'ALVESMARY'	32	2138	Female	Chills
1529	1529	'ALVESPATRICIA'	34	2139	Male	Chills
1530	1530	'ALVETA'	83	2138	Male	Chills
1531	1531	'ALVIN'	58	2139	Male	Chills
1532	1532	'ALVINBROOKS'	45	2140	Female	Chills
1533	1533	'ALVIRA'	32	2139	Male	Chills
1534	1534	'ALVIS'	54	2140	Male	Chills
1535	1535	'ALVISKENNETH'	86	2138	Male	Chills
1536	1536	'ALVORD'	74	2138	Male	Chills
1537	1537	'ALVORDRICHARD'	38	2138	Male	Chills
1538	1538	'ALWAN'	74	2138	Male	Chills
1539	1539	'ALWANDUNYA'	38	2138	Male	Chills
1540	1540	'ALWARD'	53	2139	Male	Chills
1541	1541	'ALWARDCHARLES'	57	2138	Male	Chills
1542	1542	'ALWARDPATRICIA'	38	2141	Male	Chills
1543	1543	'ALWYN'	43	2138	Male	Chills
1544	1544	'ALYCE'	63	2140	Male	Chills
1545	1545	'ALYCEADAMS'	43	2139	Male	Chills
1546	1546	'ALYCIA'	58	2140	Male	Chills
1547	1547	'ALYSIA'	57	2140	Male	Chills
1548	1548	'ALYSON'	45	2139	Male	Chills
1549	1549	'ALYSSA'	45	2138	Male	Chills
1550	1550	'ALYSSABELLA'	89	2138	Male	Chills
1551	1551	'ALYSSABERNSTEIN'	37	2138	Male	Chills
1552	1552	'ALYSSE'	35	2140	Male	Chills
1553	1553	'AMA'	64	2139	Female	Chills
1554	1554	'AMACHER'	44	2138	Male	Chills
1555	1555	'AMACHERFRANZISKA'	72	2138	Female	No symptoms
1556	1556	'AMADA'	47	2139	Male	Cough
1557	1557	'AMAECH'	56	2139	Male	Cough
1558	1558	'AMAECHUCHE'	64	2140	Male	Cough
1559	1559	'AMAHL'	40	2139	Male	Cough
1560	1560	'AMAHLBISHARA'	65	2141	Male	Cough
1561	1561	'AMAL'	106	2138	Male	Cough
1562	1562	'AMALIA'	38	2139	Female	Cough
1563	1563	'AMALIAAFTANDILIANS'	75	2140	Male	Cough
1564	1564	'AMALYA'	39	2138	Male	Cough
1565	1565	'AMANDA'	36	2140	Female	Cough
1566	1566	'AMANDABARNES'	39	2138	Male	Cough
1567	1567	'AMANDABEAN'	50	2139	Female	Cough
1568	1568	'AMANDABIGELOW'	55	2139	Female	Cough
1569	1569	'AMANDABUCHANAN'	47	2138	Male	Cough
1570	1570	'AMANDABURLING'	57	2139	Male	Cough
1571	1571	'AMAR'	57	2138	Male	Cough
1572	1572	'AMARA'	88	2140	Male	Cough
1573	1573	'AMARABALTHROP-LEWIS'	79	2139	Male	Cough
1574	1574	'AMARAL'	59	2139	Male	Cough
1575	1575	'AMARALALICE'	39	2140	Female	Cough
1576	1576	'AMARALGEORGE'	53	2139	Male	Cough
1577	1577	'AMARALHILDA'	33	2138	Male	Cough
1578	1578	'AMARALIRIA'	39	2138	Male	Cough
1579	1579	'AMARALJOSEPH'	42	2138	Male	Cough
1580	1580	'AMARALSCOTT'	31	2138	Male	Cough
1581	1581	'AMARALWILLIAM'	53	2140	Male	Cough
1582	1582	'AMARASINGHAM'	32	2138	Male	Cough
1583	1583	'AMARASINGHAMARIRATHIE'	63	2138	Male	Cough
1584	1584	'AMARJIT'	75	2139	Male	Cough
1585	1585	'AMATANGELO'	43	2139	Female	Cough
1586	1586	'AMATANGELOSUSAN'	77	2138	Male	Cough
1587	1587	'AMATO'	43	2138	Female	Cough
1588	1588	'AMATOADRIANA'	38	2138	Male	Cough
1589	1589	'AMATOMARY'	42	2139	Male	Cough
1590	1590	'AMATOMICHAEL'	50	2141	Male	Cough
1591	1591	'AMATRUDA'	44	2138	Male	Cough
1592	1592	'AMATRUDAJAMES'	69	2138	Male	Cough
1593	1593	'AMATUL'	40	2139	Male	Cough
1594	1594	'AMATULHAFEEZ'	56	2138	Male	Cough
1595	1595	'AMAURY'	88	2140	Male	Cough
1596	1596	'AMAYA'	33	2142	Male	Cough
1597	1597	'AMAYAJAIME'	47	2138	Male	Cough
1598	1598	'AMAYALORA'	70	2139	Female	Cough
1599	1599	'AMAYAROBERTO'	96	2141	Male	Cough
1600	1600	'AMAYAROMEL'	47	2141	Male	Cough
1601	1601	'AMBAYE'	53	2140	Female	Cough
1602	1602	'AMBAYEROMAN'	43	2140	Male	Cough
1603	1603	'AMBER'	49	2140	Male	Cough
1604	1604	'AMBLER'	52	2139	Female	Cough
1605	1605	'AMBLERPETER'	80	2139	Male	Cough
1606	1606	'AMBRIZETH'	41	2140	Male	Cough
1607	1607	'AMBROSE'	38	2138	Male	Cough
1608	1608	'AMBROSEEDLIN'	50	2138	Female	Cough
1609	1609	'AMBROSEJAMES'	48	2138	Female	Cough
1610	1610	'AMBROSETINALOUISE'	35	2138	Male	Cough
1611	1611	'AMBROSINA'	35	2140	Male	Cough
1612	1612	'AMBROSIO'	95	2138	Female	Cough
1613	1613	'AMBROZINE'	53	2140	Male	Cough
1614	1614	'AMEATRICE'	39	2141	Male	Cough
1615	1615	'AMEER'	46	2139	Male	Cough
1616	1616	'AMELIA'	67	2138	Female	Cough
1617	1617	'AMELIAADAMS'	52	2139	Male	Cough
1618	1618	'AMELIAAMES'	39	2138	Female	Fever
1619	1619	'AMELIO'	42	2141	Male	Fever
1620	1620	'AMELIOLAURA'	98	2141	Female	Fever
1621	1621	'AMENDOLA'	37	2140	Male	Fever
1622	1622	'AMENDOLAANNA'	78	2140	Male	Fever
1623	1623	'AMENDOLAJUDITH'	34	2138	Male	Fever
1624	1624	'AMENIE'	33	2138	Female	Fever
1625	1625	'AMENKOWICZ'	40	2139	Male	Fever
1626	1626	'AMENKOWICZPATRICIA'	45	2141	Male	Fever
1627	1627	'AMENKOWICZPHILIP'	39	2140	Male	Fever
1628	1628	'AMENKOWICZWALTER'	68	2138	Male	Fever
1629	1629	'AMERAL'	49	2138	Male	Fever
1630	1630	'AMERALANTHONY'	46	2138	Female	Fever
1631	1631	'AMERALCAROLYN'	56	2140	Female	Fever
1632	1632	'AMERALIDA'	97	2139	Male	Fever
1633	1633	'AMERALNORMA'	47	2139	Male	Fever
1634	1634	'AMERALWILLIAM'	37	2139	Female	Fever
1635	1635	'AMERICO'	43	2141	Male	Fever
1636	1636	'AMERICOANDRADE'	43	2139	Male	Fever
1637	1637	'AMERICOBOTELLO'	59	2139	Male	Fever
1638	1638	'AMERIGO'	35	2139	Male	Fever
1639	1639	'AMERIGOBERNARDI'	88	2139	Male	Fever
1640	1640	'AMERSHADIAN'	57	2139	Male	Fever
1641	1641	'AMERSHADIANPETER'	37	2140	Male	Fever
1642	1642	'AMERY'	56	2141	Male	Fever
1643	1643	'AMERYBURNHAM'	55	2138	Male	Fever
1644	1644	'AMES'	63	2139	Male	Fever
1645	1645	'AMESAMELIA'	79	2140	Male	Fever
1646	1646	'AMESCAROL'	56	2138	Male	Fever
1647	1647	'AMESCAROLYN'	38	2138	Male	Fever
1648	1648	'AMESDAVID'	44	2139	Male	Fever
1649	1649	'AMESELIZABETH'	59	2140	Male	Fever
1650	1650	'AMESGREGORY'	44	2139	Female	Fever
1651	1651	'AMESGRETCHEN'	41	2138	Male	Fever
1652	1652	'AMESNICOLI'	76	2140	Male	Fever
1653	1653	'AMESPRISCILLA'	32	2139	Male	Fever
1654	1654	'AMESSALLY'	34	2138	Female	Fever
1655	1655	'AMEY'	65	2139	Female	Fever
1656	1656	'AMEZIANE-HASSANI'	54	2139	Male	Fever
1657	1657	'AMEZIANE-HASSANIRACHID'	60	2142	Male	Fever
1658	1658	'AMI'	38	2139	Female	Fever
1659	1659	'AMIE'	32	2138	Male	Fever
1660	1660	'AMIEL'	82	2140	Female	Fever
1661	1661	'AMIN'	71	2138	Male	Fever
1662	1662	'AMINA'	72	2138	Male	Fever
1663	1663	'AMINABESHIR'	81	2139	Male	Fever
1664	1664	'AMINDA'	49	2139	Male	Fever
1665	1665	'AMINSNEHAL'	83	2139	Female	Fever
1666	1666	'AMINZADEH'	38	2138	Male	Fever
1667	1667	'AMINZADEHSAEED'	57	2141	Female	Fever
1668	1668	'AMIR'	77	2139	Female	Fever
1669	1669	'AMIRAULT'	32	2138	Male	Fever
1670	1670	'AMIRAULTPETER'	47	2140	Male	Fever
1671	1671	'AMIROUCHE'	76	2139	Male	Fever
1672	1672	'AMIROUCHEELIZABETH'	32	2139	Male	Fever
1673	1673	'AMIROUCHEMALINA'	94	2141	Male	Fever
1674	1674	'AMIRTHARAJ'	48	2138	Male	Fever
1675	1675	'AMIRTHARAJAH'	44	2138	Male	Fever
1676	1676	'AMIRTHARAJAHRAJEEVAN'	33	2138	Male	Fever
1677	1677	'AMIRTHARAJLETEZION'	31	2139	Male	Fever
1678	1678	'AMIT'	63	2140	Male	Fever
1679	1679	'AMMEN'	61	2138	Male	Fever
1680	1680	'AMMENJONATHAN'	36	2139	Female	Fever
1681	1681	'AMMER'	51	2141	Male	Fever
1682	1682	'AMMERMARCY'	87	2138	Female	Fever
1683	1683	'AMMIE'	78	2138	Male	Fever
1684	1684	'AMOAKUH'	53	2139	Female	Fever
1685	1685	'AMOAKUHHOUDA'	94	2139	Male	Fever
1686	1686	'AMOLING'	60	2141	Female	Fever
1687	1687	'AMOLINGCHARLES'	57	2139	Male	Fever
1688	1688	'AMOND'	35	2139	Male	Fever
1689	1689	'AMORE'	52	2140	Male	Fever
1690	1690	'AMOREANTHONY'	100	2140	Male	Fever
1691	1691	'AMOREMARIA'	85	2139	Male	Fever
1692	1692	'AMOREROSANNE'	32	2139	Female	Fever
1693	1693	'AMORIN'	65	2138	Male	Fever
1694	1694	'AMORINNATALIE'	45	2140	Male	Fever
1695	1695	'AMOROSO'	77	2139	Male	Fever
1696	1696	'AMOROSODONNA'	87	2140	Male	Fever
1697	1697	'AMOROSOJOSEPH'	59	2139	Male	Fever
1698	1698	'AMORY'	72	2140	Male	Fever
1699	1699	'AMORYATKINS'	44	2138	Male	Fever
1700	1700	'AMORYSARAH'	62	2139	Female	Fever
1701	1701	'AMOS'	41	2141	Male	Fever
1702	1702	'AMOSBARBARA'	77	2138	Female	Fever
1703	1703	'AMOSTHOMAS'	66	2138	Male	Fever
1704	1704	'AMPARO'	94	2140	Male	Fever
1705	1705	'AMPEY'	46	2139	Male	Fever
1706	1706	'AMPEYETHEL'	41	2139	Male	Fever
1707	1707	'AMRAM'	39	2141	Male	Fever
1708	1708	'AMRINE'	69	2138	Male	Fever
1709	1709	'AMRINETHOMAS'	69	2138	Male	Fever
1710	1710	'AMSDEN'	55	2138	Male	Fever
1711	1711	'AMSDENALICE'	56	2140	Male	Fever
1712	1712	'AMSLER'	45	2141	Male	Fever
1713	1713	'AMSLERMARY'	56	2139	Male	Fever
1714	1714	'AMSTER'	37	2139	Female	Fever
1715	1715	'AMSTERDAM'	37	2140	Male	Fever
1716	1716	'AMSTERDAMJONATHAN'	41	2139	Male	Fever
1717	1717	'AMSTERSUSAN'	34	2139	Male	Fever
1718	1718	'AMSZ'	55	2139	Male	Fever
1719	1719	'AMSZARIANE'	86	2138	Male	Fever
1720	1720	'AMTUL'	42	2138	Male	Fever
1721	1721	'AMTULAHMAD'	71	2138	Female	Fever
1722	1722	'AMUNDSEN'	66	2138	Male	Fever
1723	1723	'AMUNDSENERIC'	50	2139	Male	Fever
1724	1724	'AMUNDSENNICOLE'	48	2138	Male	Fever
1725	1725	'AMUNDSENOLE'	48	2138	Male	Fever
1726	1726	'AMY'	52	2139	Female	Chills
1727	1727	'AMYADAMS'	54	2141	Male	Chills
1728	1728	'AMYAISENBERG'	41	2139	Male	Chills
1729	1729	'AMYALBRECHT'	34	2138	Male	Chills
1730	1730	'AMYALLIN'	37	2138	Male	Chills
1731	1731	'AMYANDREOTTI'	52	2138	Male	Chills
1732	1732	'AMYANDREWS'	35	2138	Female	Chills
1733	1733	'AMYAUKSTIKALNIS'	42	2139	Male	Chills
1734	1734	'AMYBAMFORTH'	38	2138	Male	Chills
1735	1735	'AMYBARAD'	50	2139	Male	Chills
1736	1736	'AMYBARON'	43	2140	Female	Chills
1737	1737	'AMYBARON-EVANS'	36	2138	Male	Chills
1738	1738	'AMYBARRIOS CLARK'	34	2139	Male	Chills
1739	1739	'AMYBARTLETT'	38	2138	Male	Chills
1740	1740	'AMYBENS'	47	2139	Female	Chills
1741	1741	'AMYBEREZIN'	85	2138	Male	Cough
1742	1742	'AMYBERNSTEIN'	39	2138	Female	Cough
1743	1743	'AMYBETHKE'	38	2139	Female	Cough
1744	1744	'AMYBIEL'	73	2140	Male	Cough
1745	1745	'AMYBIRD'	58	2138	Male	Cough
1746	1746	'AMYBLITZ'	48	2139	Male	Cough
1747	1747	'AMYBOHROD'	37	2138	Female	Cough
1748	1748	'AMYBRACKEN'	39	2140	Male	Cough
1749	1749	'AMYBRAGER'	52	2139	Male	Cough
1750	1750	'AMYBRAND'	90	2138	Male	Cough
1751	1751	'AMYBRECKER'	33	2138	Male	Cough
1752	1752	'AMYBRIGHAM'	78	2138	Male	Cough
1753	1753	'AMYBROWN'	50	2138	Male	Cough
1754	1754	'AMYBRUNELLE'	39	2138	Male	Cough
1755	1755	'AMYBUCKLEY'	39	2141	Male	Cough
1756	1756	'AMYBURK'	51	2138	Male	Cough
1757	1757	'AMYBURNHAM'	41	2139	Female	Cough
1758	1758	'AMYBURNS'	40	2141	Female	Cough
1759	1759	'AN'	50	2141	Male	Cough
1760	1760	'ANA'	62	2139	Male	Cough
1761	1761	'ANAALFARO'	39	2138	Male	Cough
1762	1762	'ANAANTUNES'	43	2139	Female	Cough
1763	1763	'ANABESSA'	65	2140	Female	Cough
1764	1764	'ANABET'	78	2139	Male	Cough
1765	1765	'ANABUNKER'	60	2140	Female	Cough
1766	1766	'ANAGNOSTOPOULOS'	43	2140	Male	Cough
1767	1767	'ANAGNOSTOPOULOSMARIA'	68	2140	Male	Cough
1768	1768	'ANAHID'	52	2138	Female	Tiredness
1769	1769	'ANAHIDBRAKKE'	57	2139	Male	Tiredness
1770	1770	'ANALEAH'	46	2139	Male	Tiredness
1771	1771	'ANALIA'	74	2140	Male	Tiredness
1772	1772	'ANAND'	52	2138	Male	Tiredness
1773	1773	'ANANDGEETA'	42	2138	Male	Tiredness
1774	1774	'ANANDISHAN'	56	2139	Male	Tiredness
1775	1775	'ANANIA'	44	2138	Male	Tiredness
1776	1776	'ANANIAN'	42	2139	Female	Tiredness
1777	1777	'ANANIANELISSA'	54	2138	Male	Tiredness
1778	1778	'ANANIAVINCENT'	42	2139	Male	Tiredness
1779	1779	'ANAPOLLE'	65	2139	Male	Tiredness
1780	1780	'ANAPOLLEROSS'	32	2140	Male	Tiredness
1781	1781	'ANARA'	63	2139	Female	Tiredness
1782	1782	'ANARGEROS'	61	2138	Male	Tiredness
1783	1783	'ANARGEROSSUSAN'	104	2138	Male	Tiredness
1784	1784	'ANASTACIA'	97	2138	Female	Tiredness
1785	1785	'ANASTAS'	33	2139	Male	Tiredness
1786	1786	'ANASTASANGELA'	56	2140	Male	Tiredness
1787	1787	'ANASTASCHERYL'	64	2140	Male	Tiredness
1788	1788	'ANASTASI'	48	2138	Male	Tiredness
1789	1789	'ANASTASIA'	88	2139	Male	Tiredness
1790	1790	'ANASTASICAROL'	37	2140	Male	Tiredness
1791	1791	'ANASTASIO'	39	2138	Male	Tiredness
1792	1792	'ANASTASIOPAUL'	82	2139	Male	Tiredness
1793	1793	'ANASTASIRENE'	85	2139	Male	Tiredness
1794	1794	'ANASTASLISA'	33	2138	Male	Tiredness
1795	1795	'ANASTOS'	55	2140	Male	Tiredness
1796	1796	'ANASTOSM'	47	2141	Male	Tiredness
1797	1797	'ANASTOSTELEMACHUS'	79	2138	Male	Tiredness
1798	1798	'ANASTOSTHEODORE'	31	2138	Male	Tiredness
1799	1799	'ANATAVIA'	43	2139	Male	Tiredness
1800	1800	'ANATAVIABROWN'	40	2140	Male	Tiredness
1801	1801	'ANATILDE'	37	2138	Male	Tiredness
1802	1802	'ANCA'	36	2139	Male	Tiredness
1803	1803	'ANCIELLO'	45	2140	Male	Tiredness
1804	1804	'ANCIELLOFRANCES'	35	2138	Male	Tiredness
1805	1805	'ANCRUM'	88	2139	Female	Tiredness
1806	1806	'ANCRUMPAULINE'	35	2141	Male	Tiredness
1807	1807	'ANDELLA'	47	2139	Male	Tiredness
1808	1808	'ANDELLADORIS'	60	2139	Male	Tiredness
1809	1809	'ANDELLAMARY'	39	2139	Female	Tiredness
1810	1810	'ANDELMAN'	46	2140	Male	Tiredness
1811	1811	'ANDELMANERIK'	41	2139	Female	Tiredness
1812	1812	'ANDELMANETHAN'	54	2140	Female	Tiredness
1813	1813	'ANDEMESKEL'	35	2139	Male	Tiredness
1814	1814	'ANDERKA'	51	2139	Male	Tiredness
1815	1815	'ANDERKAMARLENE'	55	2138	Male	Tiredness
1816	1816	'ANDERKAROBERT'	70	2139	Male	Tiredness
1817	1817	'ANDERKAROBIN'	59	2138	Male	Tiredness
1818	1818	'ANDERS'	71	2139	Male	Tiredness
1819	1819	'ANDERSEN'	58	2138	Male	Tiredness
1820	1820	'ANDERSENJEANNE'	34	2138	Male	Tiredness
1821	1821	'ANDERSENMICHELE'	37	2140	Male	Tiredness
1822	1822	'ANDERSENNICOLE'	90	2139	Female	Tiredness
1823	1823	'ANDERSMARK'	56	2138	Female	Tiredness
1824	1824	'ANDERSON'	48	2140	Male	Tiredness
1825	1825	'ANDERSON-SMITH'	34	2138	Male	Tiredness
1826	1826	'ANDERSON-SMITHSUSAN'	31	2140	Male	Tiredness
1827	1827	'ANDERSONALEXANDER'	47	2140	Female	Tiredness
1828	1828	'ANDERSONANITA'	48	2139	Male	Tiredness
1829	1829	'ANDERSONANNMARIE'	66	2138	Female	Tiredness
1830	1830	'ANDERSONBARRY'	47	2138	Male	Tiredness
1831	1831	'ANDERSONBENJAMIN'	70	2139	Female	Tiredness
1832	1832	'ANDERSONBERNHARD'	98	2138	Male	Tiredness
1833	1833	'ANDERSONBRANDAO'	40	2138	Male	Tiredness
1834	1834	'ANDERSONBRIAN'	52	2139	Male	Tiredness
1835	1835	'ANDERSONCAMILLE'	59	2140	Male	Tiredness
1836	1836	'ANDERSONCATHY'	52	2139	Male	Tiredness
1837	1837	'ANDERSONCLARENCE'	76	2138	Male	Tiredness
1838	1838	'ANDERSONCLIFFORD'	37	2141	Female	Tiredness
1839	1839	'ANDERSONDANIEL'	41	2139	Male	Tiredness
1840	1840	'ANDERSONDAVID'	58	2139	Male	Tiredness
1841	1841	'ANDERSONDEBORAH'	58	2140	Male	Tiredness
1842	1842	'ANDERSONDELANE'	68	2138	Male	Tiredness
1843	1843	'ANDERSONDEREK'	43	2139	Male	Tiredness
1844	1844	'ANDERSONDEVON'	34	2139	Male	Tiredness
1845	1845	'ANDERSONDONALD'	53	2138	Male	Tiredness
1846	1846	'ANDERSONEDWARD'	60	2139	Male	Tiredness
1847	1847	'ANDERSONELEANOR'	58	2140	Male	Tiredness
1848	1848	'ANDERSONELIZABETH'	78	2138	Male	Tiredness
1849	1849	'ANDERSONERIC'	52	2139	Male	Tiredness
1850	1850	'ANDERSONEUGENIA'	42	2140	Female	Tiredness
1851	1851	'ANDERSONGARY'	47	2142	Male	Tiredness
1852	1852	'ANDERSONGAYLE'	50	2138	Male	Tiredness
1853	1853	'ANDERSONGORDON'	37	2139	Male	Tiredness
1854	1854	'ANDERSONGREGORY'	92	2138	Male	Tiredness
1855	1855	'ANDERSONHENRY'	32	2138	Male	Tiredness
1856	1856	'ANDERSONJ'	36	2138	Male	Tiredness
1857	1857	'ANDERSONJASON'	37	2139	Male	Tiredness
1858	1858	'ANDERSONJENNIE'	32	2142	Female	Tiredness
1859	1859	'ANDERSONJENNIFER'	31	2139	Male	Tiredness
1860	1860	'ANDERSONJOHN'	43	2139	Male	Tiredness
1861	1861	'ANDERSONJUANITA'	31	2138	Male	Tiredness
1862	1862	'ANDERSONJUNE'	55	2138	Male	Tiredness
1863	1863	'ANDERSONKAREN'	34	2139	Male	Tiredness
1864	1864	'ANDERSONKATE'	37	2141	Male	Tiredness
1865	1865	'ANDERSONKATRINA'	37	2138	Male	Tiredness
1866	1866	'ANDERSONLARRY'	46	2138	Male	Tiredness
1867	1867	'ANDERSONLEO'	38	2139	Male	Tiredness
1868	1868	'ANDERSONLOIS'	55	2139	Female	Tiredness
1869	1869	'ANDERSONLORI'	54	2139	Male	Tiredness
1870	1870	'ANDERSONLOUISE'	44	2138	Male	Tiredness
1871	1871	'ANDERSONLYNN'	41	2142	Female	Tiredness
1872	1872	'ANDERSONMARIAN'	39	2138	Male	Tiredness
1873	1873	'ANDERSONMARY'	55	2138	Male	Tiredness
1874	1874	'ANDERSONMAURICE'	41	2139	Male	Tiredness
1875	1875	'ANDERSONMICHAEL'	39	2139	Male	Tiredness
1876	1876	'ANDERSONMICHELLE'	40	2141	Female	Tiredness
1877	1877	'ANDERSONNANCI'	37	2140	Female	Tiredness
1878	1878	'ANDERSONNINA'	66	2139	Male	Flu
1879	1879	'ANDERSONPATRICIA'	37	2141	Male	Flu
1880	1880	'ANDERSONPAULINE'	34	2138	Male	Flu
1881	1881	'ANDERSONPEHR'	59	2138	Male	Flu
1882	1882	'ANDERSONPENNY'	54	2139	Female	Flu
1883	1883	'ANDERSONPHILIP'	72	2138	Male	Flu
1884	1884	'ANDERSONPRISCILLA'	53	2139	Male	Flu
1885	1885	'ANDERSONRICHARD'	61	2138	Female	Flu
1886	1886	'ANDERSONRITA'	90	2140	Male	Flu
1887	1887	'ANDERSONRON'	72	2139	Male	Flu
1888	1888	'ANDERSONRUTH'	40	2140	Male	Flu
1889	1889	'ANDERSONSCOTT'	99	2138	Male	Flu
1890	1890	'ANDERSONSHARON'	59	2140	Male	Flu
1891	1891	'ANDERSONSHEILA'	41	2139	Male	Flu
1892	1892	'ANDERSONSTANLEY'	46	2139	Male	Flu
1893	1893	'ANDERSONSTELLA'	51	2138	Male	Flu
1894	1894	'ANDERSONSTEPHEN'	39	2139	Male	Flu
1895	1895	'ANDERSONSUSAN'	36	2139	Male	Flu
1896	1896	'ANDERSONTHEODORE'	65	2140	Female	Flu
1897	1897	'ANDERSONTHERESA'	43	2139	Male	Flu
1898	1898	'ANDERSONTHOMAS'	43	2140	Male	Flu
1899	1899	'ANDERSONTIM'	52	2140	Male	Flu
1900	1900	'ANDERSONTIMOTHY'	57	2139	Male	Flu
1901	1901	'ANDERSONTODD'	42	2141	Female	Flu
1902	1902	'ANDERSONTONYA'	40	2139	Male	Flu
1903	1903	'ANDERSONVIRGINIA'	91	2140	Male	Flu
1904	1904	'ANDERSONWESLEY'	50	2138	Female	Flu
1905	1905	'ANDERSONWILLIAM'	43	2138	Male	Flu
1906	1906	'ANDERSONZOE'	38	2138	Female	Flu
1907	1907	'ANDERSPAUL'	46	2139	Male	Flu
1908	1908	'ANDERSROSALIE'	80	2140	Male	Flu
1909	1909	'ANDERSSON'	41	2139	Male	Flu
1910	1910	'ANDERSSONKARIN'	65	2138	Male	Flu
1911	1911	'ANDIAS'	89	2141	Male	Flu
1912	1912	'ANDIASFRANCES'	76	2141	Male	Flu
1913	1913	'ANDIASJAMES'	54	2140	Male	Flu
1914	1914	'ANDISHEH'	41	2138	Male	Flu
1915	1915	'ANDLER'	40	2138	Male	Flu
1916	1916	'ANDLERJUDY'	71	2139	Male	Flu
1917	1917	'ANDOLINA'	47	2140	Male	Flu
1918	1918	'ANDOLINAMARK'	39	2139	Female	Flu
1919	1919	'ANDOLINE'	107	2138	Male	Flu
1920	1920	'ANDON'	34	2139	Male	Flu
1921	1921	'ANDONANTHONY'	45	2138	Female	Flu
1922	1922	'ANDONELIZABETH'	42	2141	Female	Flu
1923	1923	'ANDONJANET'	62	2138	Male	Flu
1924	1924	'ANDONLORRAINE'	72	2138	Male	Flu
1925	1925	'ANDORS'	56	2140	Female	Flu
1926	1926	'ANDORSBONILLA'	36	2138	Male	Flu
1927	1927	'ANDOS'	36	2138	Male	Flu
1928	1928	'ANDOSKARIN'	35	2138	Male	Flu
1929	1929	'ANDRADE'	65	2138	Male	Flu
1930	1930	'ANDRADEAMERICO'	92	2139	Male	Flu
1931	1931	'ANDRADECELESTE'	36	2141	Male	Flu
1932	1932	'ANDRADEDOMINGA'	41	2138	Male	Flu
1933	1933	'ANDRADEJOSEPH'	86	2139	Female	Flu
1934	1934	'ANDRADEMANUEL'	104	2140	Male	Flu
1935	1935	'ANDRADENATALIA'	39	2140	Male	Flu
1936	1936	'ANDRADERICHARD'	78	2138	Male	Flu
1937	1937	'ANDRADESUSAN'	94	2138	Female	Flu
1938	1938	'ANDRADEZENAIDE'	86	2141	Male	Flu
1939	1939	'ANDRE'	56	2139	Male	Flu
1940	1940	'ANDRE-CLARK'	69	2138	Male	Flu
1941	1941	'ANDRE-CLARKALICE'	46	2139	Male	Flu
1942	1942	'ANDREA'	60	2140	Male	Flu
1943	1943	'ANDREAABRAHAMSON'	52	2140	Female	Flu
1944	1944	'ANDREAANGLADA'	92	2139	Male	Flu
1945	1945	'ANDREAARMSTRONG'	67	2139	Male	Flu
1946	1946	'ANDREAAUGERI'	66	2139	Male	Flu
1947	1947	'ANDREABALSAMO'	89	2139	Male	Flu
1948	1948	'ANDREABARRY'	61	2139	Male	Flu
1949	1949	'ANDREABARRY-SMITH'	36	2140	Male	Flu
1950	1950	'ANDREABELL'	32	2139	Male	Flu
1951	1951	'ANDREABENEVENTO'	83	2138	Male	Flu
1952	1952	'ANDREABLUM'	77	2138	Male	Flu
1953	1953	'ANDREABOYER'	103	2140	Female	Flu
1954	1954	'ANDREABRAND'	98	2138	Male	Flu
1955	1955	'ANDREAS'	49	2140	Male	Flu
1956	1956	'ANDREATKINS'	86	2140	Male	Flu
1957	1957	'ANDREE'	49	2139	Male	Flu
1958	1958	'ANDREFERNANDE'	83	2139	Male	Flu
1959	1959	'ANDREFRITZ'	48	2138	Female	Flu
1960	1960	'ANDREI'	44	2138	Male	Flu
1961	1961	'ANDREJUDITH'	38	2139	Male	Flu
1962	1962	'ANDRENA'	57	2139	Male	Flu
1963	1963	'ANDRENABATYCKY'	98	2142	Male	Flu
1964	1964	'ANDREOTTI'	59	2139	Male	Flu
1965	1965	'ANDREOTTIALEJANDRO'	111	2139	Female	Flu
1966	1966	'ANDREOTTIAMY'	83	2140	Male	Flu
1967	1967	'ANDRES'	42	2141	Male	Flu
1968	1968	'ANDRESEN'	40	2140	Male	Flu
1969	1969	'ANDRESENJEANNE'	49	2140	Male	Flu
1970	1970	'ANDRESENJENSINE'	36	2138	Male	Flu
1971	1971	'ANDRESKATE'	91	2139	Male	Flu
1972	1972	'ANDRESLEONARD'	52	2138	Female	Flu
1973	1973	'ANDREW'	96	2141	Male	Flu
1974	1974	'ANDREWAGHAJANIAN'	62	2140	Male	Flu
1975	1975	'ANDREWAGOOS'	69	2139	Male	Flu
1976	1976	'ANDREWALTERSOHN'	74	2141	Male	Flu
1977	1977	'ANDREWANISIMOV'	87	2138	Male	Flu
1978	1978	'ANDREWASARO'	38	2138	Female	Flu
1979	1979	'ANDREWASBOE'	42	2140	Female	Flu
1980	1980	'ANDREWAUERBACH'	51	2139	Male	Flu
1981	1981	'ANDREWAUPPERLEE'	38	2140	Male	Flu
1982	1982	'ANDREWBAER'	39	2141	Female	Fever
1983	1983	'ANDREWBALSON'	40	2138	Male	Fever
1984	1984	'ANDREWBARNABY'	35	2140	Female	Fever
1985	1985	'ANDREWBARRY'	83	2139	Female	Fever
1986	1986	'ANDREWBATES'	103	2138	Male	Fever
1987	1987	'ANDREWBEER'	92	2139	Male	Fever
1988	1988	'ANDREWBEHARRIE'	62	2139	Male	Fever
1989	1989	'ANDREWBENNETT'	42	2138	Male	Fever
1990	1990	'ANDREWBLAIS'	48	2139	Male	Fever
1991	1991	'ANDREWBLUME'	65	2138	Male	Fever
1992	1992	'ANDREWBOHACHEWSKY'	41	2141	Male	Fever
1993	1993	'ANDREWBORDA'	94	2139	Male	Fever
1994	1994	'ANDREWBOSTIC'	60	2141	Female	Fever
1995	1995	'ANDREWBRKIC'	63	2140	Male	Fever
1996	1996	'ANDREWBROWN'	84	2138	Female	Fever
1997	1997	'ANDREWEDWARD'	68	2139	Male	Fever
1998	1998	'ANDREWELDBERT'	67	2141	Female	Fever
[truncated: 9,999 more rows]
