# Supplementary material for: Improved angelization technique against background knowledge attack for 1:M microdata
Source: PeerJ Comput Sci. 2023 Mar 15;9:e1255. doi: 10.7717/peerj-cs.1255 (PMC10280459; doi:10.7717/peerj-cs.1255)
Supplement: Supplemental Information 1 [file peerj-cs-09-1255-s001.zip › code/adults - large dataset.csv]

sno	name	age	zipcode	Gender	symptoms
0	'A A RAGAN'	33	2138	Male	Flu
1	'A'	65	2138	Male	Flu
2	'AALFS'	46	2139	Male	Flu
3	'AALFSJEFFERY'	38	2138	Male	Flu
4	'AAMER'	54	2141	Male	Flu
5	'AAMODT'	44	2138	Male	Flu
6	'AAMODTMETTE'	97	2140	Male	Flu
7	'AARATI'	60	2139	Male	Flu
8	'AAREN'	73	2140	Male	Flu
9	'AARON'	37	2140	Male	Flu
10	'AARONARZU'	41	2139	Male	Flu
11	'AARONBLUESTEIN'	40	2138	Male	Flu
12	AARONBORNS'	42	2138	Male	Flu
13	'AARONBRANDES'	48	2138	Male	Flu
14	'AARONBRUNER'	45	2140	Male	Flu
15	'AARONDANIEL'	55	2139	Female	Flu
16	'AARONIAN'	36	2138	Male	Flu
17	'AARONIANANN'	72	2138	Female	Flu
18	'AARONIANDAISY'	36	2139	Male	Flu
19	'AARONIANEDWARD'	33	2139	Male	Flu
20	'AARONIANRAY'	68	2140	Male	Flu
21	'AARONIANWINIFRED'	45	2139	Male	Flu
22	'AARONJANET'	40	2141	Male	Flu
23	'AARONJON'	45	2138	Male	Flu
24	'AARONJONATHAN'	37	2139	Female	Flu
25	'AARONKATHERINE'	54	2140	Male	Flu
26	'AARONPAUL'	50	2138	Male	Flu
27	'AARONSON'	47	2140	Female	Flu
28	'AARONSONLAWRENCE'	42	2138	Male	Flu
29	'AARY'	35	2139	Female	Flu
30	'ABAGAIL'	41	2139	Female	Flu
31	'ABANTO'	43	2138	Male	Flu
32	'ABANTOMARIO'	39	2139	Male	Flu
33	'ABATTE'	42	2138	Male	Flu
34	'ABATTEMONIQUE'	37	2140	Male	Flu
35	'ABBAS'	37	2139	Male	Flu
36	'ABBATE'	83	2139	Male	Flu
37	'ABBATEJANET'	64	2140	Female	Flu
38	'ABBATELISA'	38	2139	Male	Flu
39	'ABBE'	40	2138	Male	Flu
40	'ABBES'	36	2138	Male	Flu
41	'ABBESJMILI'	32	2138	Male	Flu
42	'ABBEY'	48	2138	Male	Flu
43	'ABBEYBOWMAN'	41	2140	Male	Flu
44	'ABBEYHILLARY'	65	2138	Male	Flu
45	'ABBIE'	46	2138	Male	Flu
46	'ABBINK'	69	2139	Male	Flu
47	'ABBINKANDREW'	80	2139	Female	Flu
48	'ABBOTT'	35	2138	Male	Flu
49	'ABBOTTALEXANDER'	51	2138	Female	Flu
50	'ABBOTTARTHUR'	44	2138	Male	Flu
51	'ABBOTTCHERYL'	41	2139	Male	Flu
52	'ABBOTTDENISE'	38	2141	Male	Tiredness
53	'ABBOTTJOHN'	37	2138	Male	Tiredness
54	'ABBOTTKATHERINE'	43	2138	Male	Tiredness
55	'ABBOTTKATRINA'	39	2139	Male	Tiredness
56	'ABBOTTKENNETH'	34	2138	Male	Tiredness
57	'ABBOTTM'	48	2140	Male	Tiredness
58	'ABBOTTROSE'	59	2142	Male	Tiredness
59	'ABBOTTSANDRA'	56	2138	Male	Tiredness
60	'ABBY'	44	2139	Female	Tiredness
61	'ABBYANN'	44	2141	Male	Tiredness
62	'ABCUNAS'	82	2141	Male	Tiredness
63	'ABCUNASMILDRED'	46	2140	Female	Headache
64	'ABDEL-GAWAD'	41	2140	Male	Headache
65	'ABDEL-GAWADRIAD'	61	2140	Male	Headache
66	'ABDELA'	64	2139	Female	Headache
67	'ABDELAABBAS'	59	2139	Male	Headache
68	'ABDELAAZIZ'	86	2140	Male	Headache
69	'ABDELAAZIZAITHSAINE'	37	2138	Male	Headache
70	'ABDELLA'	47	2138	Female	Headache
71	'ABDELLAMOHAMMED'	32	2138	Female	Headache
72	'ABDELMALEK'	62	2138	Male	Headache
73	'ABDELMALEKSAMI'	36	2140	Male	Headache
74	'ABDELRAZZAQ'	46	2138	Female	Headache
75	'ABDELRAZZAQIBRAHIM'	38	2140	Male	Headache
76	'ABDERRAHMANE'	83	2141	Male	Headache
77	'ABDERRAZAK'	46	2139	Male	Headache
78	'ABDI'	39	2138	Female	Headache
79	'ABDIMALIG'	44	2139	Male	Headache
80	'ABDIMOHAMED'	54	2138	Female	Headache
81	'ABDU'	45	2141	Male	Headache
82	'ABDUADEM'	49	2141	Female	Headache
83	'ABDUL MALIK'	41	2140	Male	Headache
84	'ABDUL MALIKGAIL'	60	2140	Male	Headache
85	'ABDUL'	81	2138	Male	Headache
86	'ABDUL-MALIK'	59	2138	Female	Lungs infection
87	'ABDUL-MALIKNASIM'	35	2139	Male	Chills
88	'ABDULHAQQ'	35	2141	Male	Chills
89	'ABDULHAQQAHMAD'	38	2140	Male	Chills
90	'ABDULLAH'	72	2138	Male	Chills
91	'ABDULLAHKAMAL'	44	2138	Male	Chills
92	'ABDULMAJID'	47	2138	Female	Chills
93	'ABDULMAJIDAL-KHUDAIRI'	37	2140	Female	Chills
94	'ABDULWAHAB'	68	2139	Male	Chills
95	'ABDUS-SABOOR'	48	2139	Male	Chills
96	'ABDUS-SABOORNIYAH'	50	2139	Female	Chills
97	'ABDUZZAHIR'	95	2141	Male	Chills
98	'ABE'	101	2139	Male	Chills
99	'ABEBE'	37	2139	Male	Chills
100	'ABEDON'	46	2139	Male	Chills
101	'ABEDONTODD'	58	2139	Male	Chills
102	'ABEEL'	49	2139	Male	Chills
103	'ABEELDAPHNE'	42	2140	Male	Chills
104	'ABEELMAUD'	43	2141	Male	Chills
105	'ABEJONATHAM'	38	2138	Male	Chills
106	'ABEL'	46	2139	Male	Chills
107	'ABELCORA'	43	2140	Male	Chills
108	'ABELELISE'	44	2138	Male	Chills
109	'ABELERIK'	41	2138	Male	Chills
110	'ABELIN'	51	2139	Male	Chills
111	'ABELINMIREILLE'	67	2140	Male	Chills
112	'ABELMANN'	68	2139	Female	Chills
113	'ABELMANNCHARLES'	49	2138	Male	Chills
114	'ABELMANNRENA'	41	2140	Male	Chills
115	'ABELMANNWALTER'	63	2139	Male	Chills
116	'ABELON'	48	2138	Female	Chills
117	'ABELONMARTIN'	40	2139	Female	Chills
118	'ABELOVE'	57	2139	Male	Chills
119	'ABELOVEAMY'	40	2142	Male	Chills
120	'ABELROBERT'	37	2139	Female	Chills
121	'ABELSON'	76	2138	Male	Chills
122	'ABELSONMILTON'	74	2140	Female	Chills
123	'ABELSONOLIVIA'	68	2138	Male	Chills
124	'ABELY'	42	2138	Male	Chills
125	'ABELYWILLIAM'	55	2139	Male	Chills
126	'ABENDSTERN'	64	2139	Male	Chills
127	'ABENDSTERNROSE'	48	2139	Female	Chills
128	'ABERA'	42	2138	Male	Chills
129	'ABERAALULA'	47	2141	Female	Chills
130	'ABERNATHY'	68	2139	Female	Chills
131	'ABERNATHYANNIE'	49	2138	Male	Chills
132	'ABERNATHYDENISE'	38	2140	Male	Chills
133	'ABERNATHYDONALD'	82	2139	Male	Chills
134	'ABERNETHY'	52	2139	Male	Chills
135	'ABERNETHYHOLLY'	38	2141	Male	Chills
136	'ABERNETHYSTEVEN'	73	2138	Male	Chills
137	'ABHAYA'	69	2138	Male	Chills
138	'ABHAYAASTHANA'	65	2138	Male	Chills
139	'ABIDA'	78	2139	Male	Chills
140	'ABIGAEL'	39	2140	Male	Chills
141	'ABIGAIL'	55	2138	Male	Chills
142	'ABIGAILADAMS'	50	2139	Female	Chills
143	'ABIGAILBORDEN'	39	2141	Male	Chills
144	'ABIGAILBROWN'	54	2138	Female	Chills
145	'ABIGAILBURKE'	66	2138	Male	Chills
146	'ABILIO'	92	2139	Female	Chills
147	'ABILIOANTUNES'	45	2139	Male	Chills
148	'ABLANEDO'	59	2141	Female	Chills
149	'ABLANEDOAMY'	45	2139	Male	Chills
150	'ABNEY'	86	2139	Male	Chills
151	'ABNEYBOURNE'	45	2140	Male	Chills
152	'ABOUZEID'	39	2140	Male	Chills
153	'ABOUZEIDCHRISTIAN'	37	2139	Male	Chills
154	'ABRAHAADHANOM'	62	2139	Female	Chills
155	'ABRAHAM'	36	2138	Male	Chills
156	'ABRAHAMBARRY'	76	2140	Male	Chills
157	'ABRAHAMDANIEL'	84	2139	Male	Chills
158	'ABRAHAMGABRIEL'	56	2140	Male	Chills
159	'ABRAHAMHELEN'	53	2139	Male	Chills
160	'ABRAHAMMICHAEL'	55	2140	Male	Chills
161	'ABRAHAMRABINDRAN'	42	2138	Male	Chills
162	'ABRAHAMRUTH'	49	2139	Female	Chills
163	'ABRAHAMS'	40	2141	Male	Chills
164	'ABRAHAMSDAVID'	86	2138	Female	Chills
165	'ABRAHAMSHEELA'	32	2138	Male	Chills
166	'ABRAHAMSLUANN'	55	2140	Male	Chills
167	'ABRAHAMSMARC'	59	2139	Male	Chills
168	'ABRAHAMSON'	47	2139	Male	Chills
169	'ABRAHAMSONANDREA'	51	2141	Male	Chills
170	'ABRAHAMSONLEAH'	71	2138	Male	Chills
171	'ABRAM'	52	2138	Male	Chills
172	'ABRAMBLE'	52	2138	Male	Chills
173	'ABRAMO'	93	2140	Male	Chills
174	'ABRAMOEMMA'	43	2141	Male	Chills
175	'ABRAMOLEO'	35	2139	Male	No symptoms
176	'ABRAMOSALVATORE'	52	2139	Female	Cough
177	'ABRAMOSKIFRANK'	39	2140	Male	Cough
178	'ABRAMOWICZMARTA'	40	2139	Male	Cough
179	'ABRAMS'	69	2139	Male	Cough
180	'ABRAMSDONALDBRUCE'	48	2139	Male	Cough
181	'ABRAMSEADWINE'	50	2138	Male	Cough
182	'ABRAMSELIZABETH'	54	2138	Male	Cough
183	'ABRAMSJOAN'	90	2138	Female	Cough
184	'ABRAMSJOSHUA'	46	2138	Male	Cough
185	'ABRAMSMAURY'	52	2139	Male	Cough
186	'ABRAMSON'	42	2138	Male	Cough
187	'ABRAMSONANN'	38	2138	Male	Cough
188	'ABRAMSONDALE'	68	2139	Female	Cough
189	'ABRAMSONDEBORAH'	91	2141	Male	Cough
190	'ABRAMSONELLEN'	37	2139	Male	Cough
191	'ABRAMSONEUGENE'	34	2138	Male	Cough
192	'ABRAMSONJOHN'	37	2138	Male	Cough
193	'ABRAMSONMATTHEW'	52	2138	Male	Cough
194	'ABRAMSONNATHAN'	35	2138	Female	Cough
195	'ABRAMSONSCOTT'	42	2139	Male	Cough
196	'ABRAMSPHILIP'	38	2138	Male	Cough
197	'ABRAMSRUTH'	50	2139	Male	Cough
198	'ABRAMSSARAH'	43	2140	Female	Cough
199	'ABRAMSSTEVEN'	36	2138	Male	Cough
200	'ABRANTES'	34	2139	Male	Cough
201	'ABRANTESARMANDA'	38	2138	Male	Cough
202	'ABREU'	47	2139	Female	Cough
203	'ABREUARMANDO'	85	2138	Male	Cough
204	'ABREUCHARLES'	39	2138	Female	Cough
205	'ABREURICHARD'	38	2139	Female	Cough
206	'ABREUSALLY'	73	2140	Male	Cough
207	'ABT'	58	2138	Male	Cough
208	'ABTCLARK'	48	2139	Male	Cough
209	'ABTEILEEN'	37	2138	Female	Cough
210	'ABTWENDY'	39	2140	Male	Cough
211	'ABU-ADAL'	52	2139	Male	Cough
212	'ABU-ADALRASHID'	90	2138	Male	Cough
213	'ABU-EID'	33	2138	Male	Cough
214	'ABU-EIDDIANE'	78	2138	Male	Cough
215	'ABU-RUBIEH'	50	2138	Male	Cough
216	'ABU-RUBIEHJAMAL'	39	2138	Male	Cough
217	'ABUBAKA'	39	2141	Male	Cough
218	'ABUKHALIL'	51	2138	Male	Cough
219	'ABUKHALILZINAH'	41	2139	Female	Cough
220	'ABUL-JUBEIN'	40	2141	Female	Cough
221	'ABUL-JUBEINSARI'	50	2141	Male	Cough
222	'ABUSCH-MAGDER'	62	2139	Male	Cough
223	'ABUSCH-MAGDERDAVID'	39	2138	Male	Cough
224	'ABUSCH-MAGDERRUTH'	43	2139	Female	Cough
225	'ACCARDI'	65	2140	Female	Cough
226	'ACCARDIALFRED'	78	2139	Male	Cough
227	'ACCARDIRONALD'	60	2140	Female	Cough
228	'ACCARDIRUTH'	43	2140	Male	Cough
229	'ACCOLA'	68	2140	Male	Cough
230	'ACCOLAMOLLY'	52	2138	Female	Cough
231	'ACCOLANANCY'	57	2139	Male	Cough
232	'ACCOLATERESA'	46	2139	Male	Cough
233	'ACE'	74	2140	Male	Cough
234	'ACECHERYL'	52	2138	Male	Cough
235	'ACEDO'	42	2138	Male	Cough
236	'ACEDOROBERT'	56	2139	Male	Cough
237	'ACEITUNO'	44	2138	Male	Cough
238	'ACEITUNOJANE'	42	2139	Female	Fever
239	'ACENAS'	54	2138	Male	Fever
240	'ACENASKEITH'	42	2139	Male	Fever
241	'ACETO'	65	2139	Male	Fever
242	'ACETOALMIDORO'	32	2140	Male	Fever
243	'ACETOALMONDO'	63	2139	Female	Fever
244	'ACETOHENRY'	61	2138	Male	Fever
245	'ACETOORLANDO'	104	2138	Male	Fever
246	'ACETOTHEODORA'	97	2138	Female	Fever
247	'ACETOTHERESA'	33	2139	Male	Fever
248	'ACEVEDO'	56	2140	Male	Fever
249	'ACEVEDO-NATERS'	64	2140	Male	Fever
250	'ACEVEDO-NATERSMIRIAM'	48	2138	Male	Fever
251	'ACEVEDOLUIS'	88	2139	Male	Fever
252	'ACEVEDONATIVIDAD'	37	2140	Male	Fever
253	'ACEVEDORODNEY'	39	2138	Male	Fever
254	'ACEVEDOYESENIA'	82	2139	Male	Fever
255	'ACHACOSO'	85	2139	Male	Fever
256	'ACHACOSODENIS'	33	2138	Male	Fever
257	'ACHARYA'	55	2140	Male	Fever
258	'ACHARYASURASREE'	47	2141	Male	Fever
259	'ACHELIS'	79	2138	Male	Fever
260	'ACHELISKATIN'	31	2138	Male	Fever
261	'ACHMAD'	43	2139	Male	Fever
262	'ACHMAN'	40	2140	Male	Fever
263	'ACHMANDIANE'	37	2138	Male	Fever
264	'ACHTENBERG'	36	2139	Male	Fever
265	'ACHTENBERGANYA'	45	2140	Male	Fever
266	'ACIA'	35	2138	Male	Fever
267	'ACIAADAMS'	88	2139	Female	Fever
268	'ACKER'	35	2141	Male	Fever
269	'ACKERBERG'	47	2139	Male	Fever
270	'ACKERBERGPEGGY'	60	2139	Male	Fever
271	'ACKERBLOOM'	39	2139	Female	Fever
272	'ACKERBLOOMKRISTA'	46	2140	Male	Fever
273	'ACKERCLIFTON'	41	2139	Female	Fever
274	'ACKERLY'	54	2140	Female	Fever
275	'ACKERLYANNE'	35	2139	Male	Fever
276	'ACKERLYFRANCES'	51	2139	Male	Fever
277	'ACKERLYWILLIAM'	55	2138	Male	Fever
278	'ACKERMAN'	70	2139	Male	Fever
279	'ACKERMANCHRISTOPHER'	59	2138	Male	Fever
280	'ACKERMANFRANK'	71	2139	Male	Fever
281	'ACKERMANGEORGE'	58	2138	Male	Fever
282	'ACKERMANJAMES'	34	2138	Male	Fever
283	'ACKERMANKARL'	37	2140	Male	Fever
284	'ACKERMANN'	90	2139	Female	Fever
285	'ACKERMANNBARBARA'	56	2138	Female	Fever
286	'ACKERMANNPAUL'	48	2140	Male	Fever
287	'ACKERMICHELLE'	34	2138	Male	Fever
288	'ACKERSHAWN'	31	2140	Male	Fever
289	'ACKERVIRGINIA'	47	2140	Female	Fever
290	'ACKLIN'	48	2139	Male	Fever
291	'ACKLINKEVIN'	66	2138	Female	Fever
292	'ACKMAN'	47	2138	Male	Fever
293	'ACKMANJOANNE'	70	2139	Female	Fever
294	'ACLE'	98	2138	Male	Fever
295	'ACLEYEZMIN'	40	2138	Male	Fever
296	'ACOSTA'	52	2139	Male	Fever
297	'ACOSTALARRY'	59	2140	Male	Fever
298	'ACOSTASHIRALI'	52	2139	Male	Fever
299	'ACQUELINE'	76	2138	Male	Fever
300	'ACTON'	37	2141	Female	Fever
301	'ACTONGWEN'	41	2139	Male	Fever
302	'ACUFF'	58	2139	Male	Fever
303	'ACUFFW'	58	2140	Male	Fever
304	'ADA'	68	2138	Male	Fever
305	'ADAADELMAN'	43	2139	Male	Fever
306	'ADABORTOLUZZI'	34	2139	Male	Fever
307	'ADACHI'	53	2138	Male	Fever
308	'ADACHIELDORA'	60	2139	Male	Fever
309	'ADACHIJANET'	58	2140	Male	Fever
310	'ADACHIJIRO'	78	2138	Male	Fever
311	'ADAIR'	52	2139	Male	Fever
312	'ADAIRBURLINGHAM'	42	2140	Female	Fever
313	'ADALYN'	47	2142	Male	Fever
314	'ADALYNBIGELOW'	50	2138	Male	Fever
315	'ADAM'	37	2139	Male	Fever
316	'ADAMAPT'	92	2138	Male	Fever
317	'ADAMARTIS'	32	2138	Male	Fever
318	'ADAMBANKER'	36	2138	Male	Fever
319	'ADAMBARTOW'	37	2139	Male	Fever
320	'ADAMBERREY'	32	2142	Female	Fever
321	'ADAMBRENNER'	31	2139	Male	Fever
322	'ADAMBROOK'	43	2139	Male	Fever
323	'ADAMDANIEL'	31	2138	Male	Fever
324	'ADAMKIEWICZ'	55	2138	Male	Fever
325	'ADAMKIEWICZGARY'	34	2139	Male	Fever
326	'ADAMMOHAMED'	37	2141	Male	Fever
327	'ADAMOWICZ'	37	2138	Male	Fever
328	'ADAMOWICZJEAN'	46	2138	Male	Fever
329	'ADAMOWICZMICHAEL'	38	2139	Male	Fever
330	'ADAMS'	55	2139	Female	Fever
331	'ADAMSABIGAIL'	54	2139	Male	Fever
332	'ADAMSACIA'	44	2138	Male	Fever
333	'ADAMSADELAIDE'	41	2142	Female	Fever
334	'ADAMSALYCE'	39	2138	Male	Fever
335	'ADAMSAMELIA'	55	2138	Male	Fever
336	'ADAMSAMY'	41	2139	Male	Fever
337	'ADAMSBETSY'	39	2139	Male	Fever
338	'ADAMSBONNIE'	40	2141	Female	Fever
339	'ADAMSBRIAN'	37	2140	Female	Fever
340	'ADAMSCHAD'	66	2139	Male	Fever
341	'ADAMSCHARLES'	37	2141	Male	Fever
342	'ADAMSCHRISTOPHER'	34	2138	Male	Fever
343	'ADAMSCYNTHIA'	59	2138	Male	Fever
344	'ADAMSDAVID'	54	2139	Female	Fever
345	'ADAMSDEVEREUX'	72	2138	Male	Fever
346	'ADAMSDIANE'	53	2139	Male	Chills
347	'ADAMSDOROTHY'	61	2138	Female	Chills
348	'ADAMSEDWARD'	90	2140	Male	Chills
349	'ADAMSELIZABETH'	72	2139	Male	Chills
350	'ADAMSERSKINE'	40	2140	Male	Chills
351	'ADAMSEUGENE'	99	2138	Male	Chills
352	'ADAMSF'	59	2140	Male	Chills
353	'ADAMSGLEN'	41	2139	Male	Chills
354	'ADAMSGRETCHEN'	46	2139	Male	Chills
355	'ADAMSGWENDOLYN'	51	2138	Male	Chills
356	'ADAMSHANNAH'	39	2139	Male	Chills
357	'ADAMSHEATHER'	36	2139	Male	Chills
358	'ADAMSJACQUELINE'	65	2140	Female	Chills
359	'ADAMSJAMES'	43	2139	Male	Chills
360	'ADAMSJAMILA'	43	2140	Male	Chills
361	'ADAMSJASON'	52	2140	Male	Cough
362	'ADAMSJEFFREY'	57	2139	Male	Cough
363	'ADAMSJENNIFER'	42	2141	Female	Cough
364	'ADAMSJOEL'	40	2139	Male	Cough
365	'ADAMSJOHN'	91	2140	Male	Cough
366	'ADAMSJULIA'	50	2138	Female	Cough
367	'ADAMSKATHERINE'	43	2138	Male	Cough
368	'ADAMSKATIE'	38	2138	Female	Cough
369	'ADAMSKENNETH'	46	2139	Male	Cough
370	'ADAMSKHIRA'	80	2140	Male	Cough
371	'ADAMSLAURA'	41	2139	Male	Cough
372	'ADAMSLISA'	65	2138	Male	Cough
373	'ADAMSLUCILLE'	89	2141	Male	Cough
374	'ADAMSLUCY'	76	2141	Male	Cough
375	'ADAMSMALAIKA'	54	2140	Male	Cough
376	'ADAMSMARGERY'	41	2138	Male	Cough
377	'ADAMSMARIE'	40	2138	Male	Cough
378	'ADAMSMARJORIE'	71	2139	Male	Cough
379	'ADAMSMARK'	47	2140	Male	Cough
380	'ADAMSMEGIN'	39	2139	Female	Cough
381	'ADAMSMICHAEL'	107	2138	Male	Cough
382	'ADAMSMIRIAM'	34	2139	Male	Cough
383	'ADAMSNANCY'	45	2138	Female	Cough
384	'ADAMSNICOLE'	42	2141	Female	Cough
385	'ADAMSON'	62	2138	Male	Cough
386	'ADAMSONALMA'	72	2138	Male	Cough
387	'ADAMSONELOISE'	56	2140	Female	Cough
388	'ADAMSONEUNICE'	36	2138	Male	Tiredness
389	'ADAMSONGEORGINA'	36	2138	Male	Tiredness
390	'ADAMSONSEABRON'	35	2138	Male	Tiredness
391	'ADAMSPEGGY'	65	2138	Male	Tiredness
392	'ADAMSPENELOPE'	92	2139	Male	Tiredness
393	'ADAMSPRISCILLA'	36	2141	Male	Tiredness
394	'ADAMSRACHEL'	41	2138	Male	Tiredness
395	'ADAMSRAWHL'	86	2139	Female	Tiredness
396	'ADAMSRHASHIDA'	104	2140	Male	Tiredness
397	'ADAMSRICHARD'	39	2140	Male	Tiredness
398	'ADAMSROBERT'	78	2138	Male	Tiredness
399	'ADAMSROLAND'	94	2138	Female	Tiredness
400	'ADAMSRONALD'	86	2141	Male	Tiredness
401	'ADAMSSARAH'	56	2139	Male	Tiredness
402	'ADAMSSHARON'	69	2138	Male	Tiredness
403	'ADAMSSHIRLEY'	46	2139	Male	Tiredness
404	'ADAMSSTEPHEN'	60	2140	Male	Tiredness
405	'ADAMSSUSAN'	52	2140	Female	Tiredness
406	'ADAMSTRACY'	92	2139	Male	Tiredness
407	'ADAMSVERNON'	67	2139	Male	Tiredness
408	'ADAMSVIRGINIA'	66	2139	Male	Tiredness
409	'ADAMSWILLIAM'	89	2139	Male	Tiredness
410	'ADARIHALL'	61	2139	Male	Tiredness
411	'ADARIHALLHEDY'	36	2140	Male	Tiredness
412	'ADARIO'	32	2139	Male	Tiredness
413	'ADARIOJANE'	83	2138	Male	Tiredness
414	'ADARIOMARY'	77	2138	Male	Tiredness
415	'ADARIOWILLIAM'	103	2140	Female	Tiredness
416	'ADDIE'	98	2138	Male	Tiredness
417	'ADDIS'	49	2140	Male	Tiredness
418	'ADDISBARTON'	86	2140	Male	Tiredness
419	'ADDISON'	49	2139	Male	Tiredness
420	'ADDISONROBERT'	83	2139	Male	Tiredness
421	'ADDISONSUSAN'	48	2138	Female	Tiredness
422	'ADDONIZIO'	44	2138	Male	Tiredness
423	'ADDONIZIOFRED'	38	2139	Male	Tiredness
424	'ADDONIZIOMARY'	57	2139	Male	Tiredness
425	'ADDONIZIONANCY'	98	2142	Male	Tiredness
426	'ADEAN'	59	2139	Male	Tiredness
427	'ADEFUIN'	111	2139	Female	Tiredness
428	'ADEFUINJOANN'	83	2140	Male	Tiredness
429	'ADEL'	42	2141	Male	Tiredness
430	'ADELAIDA'	40	2140	Male	Tiredness
431	'ADELAIDE'	49	2140	Male	Tiredness
432	'ADELAIDEADAMS'	36	2138	Male	Tiredness
433	'ADELAIDEAITKEN'	91	2139	Male	Tiredness
434	'ADELAIDEBEAN'	52	2138	Female	Tiredness
435	'ADELBERG'	96	2141	Male	Tiredness
436	'ADELBERGBRUCE'	62	2140	Male	Tiredness
437	'ADELBERGROBERT'	69	2139	Male	Tiredness
438	'ADELE'	74	2141	Male	Tiredness
439	'ADELHILARY'	87	2138	Male	Tiredness
440	'ADELIA'	38	2138	Female	Tiredness
441	'ADELINA'	42	2140	Female	Tiredness
442	'ADELINABARBOSA'	51	2139	Male	Tiredness
443	'ADELINE'	38	2140	Male	Tiredness
444	'ADELINEBERK'	39	2141	Female	Tiredness
445	'ADELL'	40	2138	Male	Tiredness
446	'ADELLA'	35	2140	Female	Tiredness
447	'ADELLAARINELLA'	83	2139	Female	Tiredness
448	'ADELLE'	103	2138	Male	Tiredness
449	'ADELMAN'	92	2139	Male	Tiredness
450	'ADELMANADA'	62	2139	Male	Tiredness
451	'ADELMANHELEN'	42	2138	Male	Tiredness
452	'ADELMANJAYNE'	48	2139	Male	Tiredness
453	'ADELMANMIRIAM'	65	2138	Male	Tiredness
454	'ADELMANN'	41	2141	Male	Tiredness
455	'ADELMANNDANIEL'	94	2139	Male	Tiredness
456	'ADELMANNJOHN'	60	2141	Female	Tiredness
457	'ADELMANNPATRICIA'	63	2140	Male	Tiredness
458	'ADELMANPHILIP'	84	2138	Female	Tiredness
459	'ADELMO'	68	2139	Male	Tiredness
460	'ADELSON'	67	2141	Female	Tiredness
461	'ADELSONEDWARD'	44	2139	Female	Tiredness
462	'ADELSONELLEN'	43	2138	Male	Tiredness
463	'ADELSONERIC'	45	2139	Male	Tiredness
464	'ADELSONIRIS'	57	2138	Male	Tiredness
465	'ADELSONLEE'	82	2139	Male	Tiredness
466	'ADELSONSTEPHAN'	40	2138	Male	Tiredness
467	'ADELSTEIN'	84	2141	Female	Tiredness
468	'ADELSTEINMAXINE'	57	2138	Male	Tiredness
469	'ADEM'	35	2138	Male	Tiredness
470	'ADEMABDU'	50	2139	Male	Tiredness
471	'ADEMAHMED'	45	2138	Female	Tiredness
472	'ADEMNEGIAT'	76	2139	Male	Tiredness
473	'ADEMNURIT'	57	2140	Male	Tiredness
474	'ADEN'	58	2138	Male	Tiredness
475	'ADENA'	41	2139	Female	Tiredness
476	'ADEWOLE'	51	2139	Male	Tiredness
477	'ADEWOLETINUOLA'	37	2138	Male	Tiredness
478	'ADGATE'	50	2140	Male	Tiredness
479	'ADGATEBARBARA'	32	2138	Male	Tiredness
480	'ADHANOM'	40	2139	Male	Tiredness
481	'ADIDA'	43	2139	Female	Tiredness
482	'ADIDABENJAMIN'	75	2138	Female	Tiredness
483	'ADINA'	85	2138	Male	Tiredness
484	'ADINAADLER'	86	2138	Male	Tiredness
485	'ADINE'	82	2139	Female	Tiredness
486	'ADIT'	63	2138	Female	Tiredness
487	'ADKINS'	70	2140	Male	Tiredness
488	'ADKINS-TAYLOR'	38	2140	Male	Tiredness
489	'ADKINS-TAYLORBRIDGET'	49	2139	Male	Tiredness
490	'ADKINSCAROLYN'	46	2138	Male	Tiredness
491	'ADKINSDANIEL'	80	2139	Male	Tiredness
492	'ADKINSDAWN'	37	2138	Female	Tiredness
493	'ADKINSGLORIA'	71	2138	Male	Tiredness
494	'ADKINSJASON'	56	2139	Male	Tiredness
495	'ADKINSLAWRENCE'	61	2138	Female	Tiredness
496	'ADKINSMARCIA'	67	2138	Female	Tiredness
497	'ADKINSMARY'	55	2139	Male	Tiredness
498	'ADKINSMIRIAM'	94	2138	Male	Flu
499	'ADKINSSTEVEN'	76	2138	Male	Flu
500	'ADLAKHA'	43	2138	Male	Flu
501	'ADLAKHACHARU'	72	2140	Male	Flu
502	'ADLER'	60	2139	Male	Flu
503	'ADLER-CHEBBO'	94	2139	Female	Flu
504	'ADLER-CHEBBOJOANNE'	55	2138	Male	Flu
505	'ADLERADINA'	45	2140	Male	Flu
506	'ADLERANDY'	75	2138	Male	Flu
507	'ADLERARTHUR'	40	2141	Male	Flu
508	'ADLERBARRY'	55	2141	Female	Flu
509	'ADLERELIYANA'	43	2138	Female	Flu
510	'ADLERGARY'	35	2138	Male	Flu
511	'ADLERJAMES'	63	2139	Male	Flu
512	'ADLERJOHN'	45	2139	Male	Flu
513	'ADLERKATHERINE'	53	2138	Male	Flu
514	'ADLERLAUREN'	44	2138	Male	Flu
515	'ADLERMICHAEL'	78	2138	Male	Flu
516	'ADLERPENNY'	40	2138	Male	Flu
517	'ADOLF'	61	2140	Male	Flu
518	'ADOLFO'	65	2141	Male	Flu
519	'ADOLPH'	80	2141	Male	Flu
520	'ADOLPHBALORDI'	64	2139	Female	Flu
521	'ADOLPHUS'	66	2138	Female	Flu
522	'ADON'	76	2142	Male	Flu
523	'ADONICA'	43	2140	Male	Flu
524	'ADONNA'	47	2140	Male	Flu
525	'ADOURIAN'	97	2139	Male	Flu
526	'ADOURIANARAM'	46	2140	Male	Flu
527	'ADREENA'	94	2138	Female	Flu
528	'ADREENABARMAKIAN'	76	2140	Male	Flu
529	'ADREYAYNN'	42	2139	Male	Flu
530	'ADRIA'	56	2141	Male	Flu
531	'ADRIAN'	58	2140	Female	Flu
532	'ADRIANA'	87	2140	Male	Flu
533	'ADRIANAAMATO'	48	2139	Male	Flu
534	'ADRIANABRISCOE'	46	2139	Male	Flu
535	'ADRIANBOWLES'	51	2139	Female	Flu
536	'ADRIANCE'	51	2141	Male	Flu
537	'ADRIANCEELIZABETH'	99	2140	Male	Flu
538	'ADRIANE'	42	2141	Male	Flu
539	'ADRIANEBISHKO'	117	2138	Male	Flu
540	'ADRIANO'	53	2138	Male	Flu
541	'ADRIANOHELENA'	73	2140	Male	Flu
542	'ADRIANOMARIANA'	38	2141	Male	Flu
543	'ADRIEN'	41	2139	Female	Flu
544	'ADRIENNE'	45	2140	Male	Flu
545	'ADRIENNEALTMAN'	58	2141	Male	Flu
546	'ADRIENNEBAILEY'	46	2138	Male	Flu
547	'ADRIENNEBERNARD'	76	2138	Female	Flu
548	'ADRIENNEBOGHOSIAN'	41	2139	Female	Flu
549	'ADUBI'	39	2138	Male	Flu
550	'ADUBIALFRED'	83	2139	Male	Flu
551	'AESCHLIMAN'	31	2138	Male	Flu
552	'AESCHLIMANBARBARA'	63	2141	Male	Flu
553	'AESCHLIMANJOHANNA'	34	2140	Male	Flu
554	'AFABILIO'	39	2138	Male	Flu
555	'AFENDULIS'	72	2141	Male	Flu
556	'AFENDULISCHRISTOPHER'	43	2139	Male	Flu
557	'AFFELDT'	64	2138	Female	Flu
558	'AFFELDTSTEVEN'	45	2139	Male	Flu
559	'AFFLECK'	43	2139	Male	Flu
560	'AFFLECKCHRISTOPHER'	53	2139	Female	Flu
561	'AFONSO'	62	2139	Male	Flu
562	'AFONSOANTONIO'	71	2138	Male	Flu
563	'AFONSOMANUEL'	53	2138	Male	Flu
564	'AFONSOMANUELA'	33	2138	Male	Flu
565	'AFRI'	55	2139	Male	Flu
566	'AFROZE'	66	2138	Male	Flu
567	'AFSAR'	42	2138	Male	Flu
568	'AFTAB'	55	2139	Male	Flu
569	'AFTANDILIANS'	32	2138	Male	Flu
570	'AFTANDILIANSAMALIA'	55	2140	Male	Flu
571	'AFTRING'	94	2139	Female	Flu
572	'AFTRINGROBERT'	96	2139	Female	Flu
573	'AGABIAN'	62	2138	Male	Flu
574	'AGABIANSUSAN'	65	2139	Male	Flu
575	'AGANE'	54	2140	Male	Flu
576	'AGANEHASHIM'	65	2139	Female	Flu
577	'AGANEJABARTI'	49	2140	Male	Flu
578	'AGAPITE'	57	2138	Female	Flu
579	'AGAPITEJULIE'	41	2138	Male	Flu
580	'AGARD'	72	2139	Male	Flu
581	'AGARDEBERT'	72	2140	Male	Flu
582	'AGARDELAINE'	59	2138	Male	Flu
583	'AGARDLAVERNE'	86	2138	Female	Flu
584	'AGARDMARK'	38	2139	Male	Flu
585	'AGARDPAULINE'	40	2138	Male	Flu
586	'AGARDRUTH'	37	2139	Male	Flu
587	'AGARWALE'	37	2140	Male	Flu
588	'AGARWALEASEEM'	36	2138	Male	Flu
589	'AGATE'	72	2142	Male	Flu
590	'AGATEMARJORIE'	37	2139	Male	Flu
591	'AGATHA'	96	2140	Male	Flu
592	'AGATHABOLIVER'	45	2142	Male	Flu
593	'AGATHE'	31	2140	Male	Flu
594	'AGEE'	99	2138	Male	Flu
595	'AGEEDAVID'	40	2141	Male	Flu
596	'AGERBAK'	64	2138	Male	Flu
597	'AGERBAKMICHAEL'	38	2138	Male	Flu
598	'AGGARWAL'	64	2140	Male	Flu
599	'AGGARWALSHERI'	38	2139	Male	Flu
600	'AGGER'	60	2139	Male	Flu
601	'AGGERJONATHAN'	61	2140	Male	Flu
602	'AGGERSUSAN'	57	2138	Male	Fever
603	'AGHAJANIAN'	37	2140	Male	Fever
604	'AGHAJANIANANDREW'	49	2139	Male	Fever
605	'AGHAJANIANLYNN'	57	2139	Male	Fever
606	'AGIN'	61	2140	Male	Fever
607	'AGINRUBIN'	63	2140	Male	Fever
608	'AGLIARDO'	48	2138	Male	Fever
609	'AGLIARDOMICHAEL'	99	2139	Female	Fever
610	'AGLIO'	102	2139	Male	Fever
611	'AGLIOLINDA'	89	2142	Male	Fever
612	'AGNES'	79	2139	Male	Fever
613	'AGNESBISOL'	88	2138	Male	Fever
614	'AGNESBOGDAN'	44	2140	Male	Fever
615	'AGNESBREEN'	35	2138	Female	Fever
616	'AGNESBURKE'	52	2138	Male	Fever
617	'AGNETA'	60	2140	Female	Fever
618	'AGNETABREITENSTEIN'	44	2139	Male	Fever
619	'AGNETE'	50	2138	Male	Fever
620	'AGNEW'	63	2138	Male	Fever
621	'AGNEWJOHN'	92	2138	Male	Fever
622	'AGNEWMARIAN'	83	2138	Male	Fever
623	'AGNIESZKA'	67	2138	Female	Fever
624	'AGNITTI'	91	2140	Male	Fever
625	'AGNITTICHRISTINE'	69	2138	Male	Fever
626	'AGOOS'	33	2139	Male	Fever
627	'AGOOSANDREW'	94	2139	Male	Fever
628	'AGOSNA'	70	2141	Male	Fever
629	'AGOSNACHRISTOPHER'	93	2140	Female	Fever
630	'AGOSTINO'	62	2140	Male	Fever
631	'AGOSTINOMARGARET'	38	2138	Male	Fever
632	'AGRANAT'	46	2141	Female	Fever
633	'AGRANATAYALA'	85	2139	Male	Fever
634	'AGRAWAL'	51	2140	Female	Fever
635	'AGRAWALANJANA'	51	2139	Male	Fever
636	'AGRAWALAPARNA'	44	2138	Male	Fever
637	'AGRAWALKRISHNA'	37	2139	Male	Fever
638	'AGRAWALREENA'	37	2138	Female	Fever
639	'AGRAZ'	54	2138	Male	Fever
640	'AGRAZDAVID'	67	2138	Female	Fever
641	'AGREDANO'	77	2138	Female	Fever
642	'AGREDANOFELIPE'	64	2139	Male	Fever
643	'AGRITHA'	40	2138	Male	Fever
644	'AGRITHAANNEITA'	42	2140	Male	Fever
645	'AGRITHAHARRY'	37	2139	Female	Fever
646	'AGUAYO'	57	2139	Male	Fever
647	'AGUAYOERNEST'	32	2138	Male	Fever
648	'AGUDELO'	37	2139	Female	Fever
649	'AGUDELOSYLVIA'	49	2139	Male	Fever
650	'AGUEDA'	95	2138	Male	Fever
651	'AGUEDAALVES'	39	2140	Male	Fever
652	'AGUERO'	40	2139	Male	Fever
653	'AGUEROKATHLEEN'	58	2138	Male	Fever
654	'AGUIAR'	53	2141	Male	Fever
655	'AGUIARDEIDRE'	67	2138	Male	Fever
656	'AGUIARLUCIA'	66	2139	Male	Fever
657	'AGUIARMARIA'	33	2140	Male	Fever
658	'AGUIARPAUL'	32	2138	Male	Fever
659	'AGUILAR'	35	2140	Male	Fever
660	'AGUILAR-SANJUAN'	31	2138	Male	Fever
661	'AGUILAR-SANJUANKARIN'	33	2139	Male	Fever
662	'AGUILAROSCAR'	41	2138	Female	Fever
663	'AGUIRE'	33	2138	Male	Fever
664	'AGUIREEVELYN'	75	2138	Male	Fever
665	'AHAFI'	50	2139	Male	Fever
666	'AHAFISUOD'	76	2140	Female	Fever
667	'AHAGHOTU'	46	2140	Male	Fever
668	'AHAGHOTUNNENNA'	39	2138	Male	Fever
669	'AHARONIAN'	34	2138	Female	Fever
670	'AHARONIANGARABET'	76	2138	Male	Fever
671	'AHEARN'	52	2140	Male	Fever
672	'AHEARNJOHN'	65	2138	Female	Fever
673	'AHEARNJUDITH'	56	2139	Male	Fever
674	'AHEARNKATHLEEN'	41	2139	Male	Fever
675	'AHEBERG'	45	2139	Male	Fever
676	'AHEBERGGRETEHEN'	47	2139	Male	Fever
677	'AHERN'	49	2139	Female	Fever
678	'AHERNCHRISTINE'	36	2139	Male	Fever
679	'AHERNCHRISTOPHER'	39	2138	Male	Tiredness
680	'AHERNEDWARD'	34	2139	Male	Tiredness
681	'AHERNEVELYN'	39	2140	Female	Tiredness
682	'AHERNJANET'	39	2138	Male	Tiredness
683	'AHERNKATHLEEN'	86	2140	Female	Tiredness
684	'AHERNMAUREEN'	37	2139	Female	Tiredness
685	'AHERNMICHAEL'	61	2139	Female	Tiredness
686	'AHERNMICHELE'	51	2139	Male	Tiredness
687	'AHERNPAUL'	97	2138	Male	Tiredness
688	'AHERNROBERT'	41	2139	Male	Tiredness
689	'AHERNSTEPHEN'	36	2138	Male	Headache
690	'AHLBERG'	96	2138	Female	Flu
691	'AHLBERGGRETEHEN'	33	2141	Male	Flu
692	'AHLBERGMARGARETA'	42	2138	Male	Flu
693	'AHLBERGRAYMOND'	52	2139	Male	Flu
694	'AHLBORG'	51	2139	Male	Flu
695	'AHLBORGWENDY'	39	2140	Male	Flu
696	'AHLGREN'	51	2140	Male	Flu
697	'AHLGRENGLORIA'	55	2138	Male	Flu
698	'AHLGRENLYNN'	36	2138	Male	Flu
699	'AHMAD'	62	2139	Male	Flu
700	'AHMADABDULHAQQ'	43	2141	Female	Flu
701	'AHMADALKURDI'	66	2138	Male	Flu
702	'AHMADAMTUL'	65	2138	Male	Flu
703	'AHMADATTA'	54	2141	Male	Flu
704	'AHMADJAMAL'	47	2138	Male	Flu
705	'AHMADJIAN'	49	2138	Male	Flu
706	'AHMADJIANMARK'	35	2138	Male	Flu
707	'AHMADRASHIDAH'	40	2139	Male	Flu
708	'AHMADTAZEEN'	40	2140	Male	Flu
709	'AHMAMAD'	46	2139	Male	Flu
710	'AHMAMADALLAL'	39	2141	Male	Flu
711	'AHMED'	49	2139	Male	Flu
712	'AHMEDADEM'	46	2139	Male	Flu
713	'AHMEDALI'	73	2138	Female	Flu
714	'AHMEDSHAHED'	43	2139	Male	Flu
715	'AHN'	53	2139	Male	Flu
716	'AHNA'	37	2138	Male	Flu
717	'AHNEDWARD'	35	2138	Male	Flu
718	'AHNER'	49	2138	Male	Flu
719	'AHNERBETH'	46	2139	Male	Flu
720	'AHNJEAN'	32	2138	Male	Flu
721	'AHNNARAI'	50	2139	Male	Flu
722	'AHNSUHNNE'	52	2138	Male	Flu
723	'AHO'	78	2138	Male	Flu
724	'AHOBRIAN'	45	2139	Male	Flu
725	'AHOLA'	41	2138	Male	Flu
726	'AHOLAEDWARD'	81	2141	Male	Flu
727	'AHOUSE'	86	2140	Male	Flu
728	'AHOUSEHARRIET'	65	2138	Female	Flu
729	'AHSAN'	62	2139	Female	Flu
730	'AHSANULLAH'	90	2138	Male	Flu
731	'AHSANULLAHELIZABETH'	34	2138	Female	Flu
732	'AHSANULLAHSHAH'	48	2138	Male	Flu
733	'AHUMADA'	59	2141	Female	Flu
734	'AHUMADAPETER'	37	2138	Female	Flu
735	'AIBEL'	73	2138	Female	Flu
736	'AIBELILENE'	49	2138	Male	Flu
737	'AICHELMANN'	37	2138	Female	Flu
738	'AICHELMANNRICHARD'	33	2139	Male	Flu
739	'AIDA'	62	2138	Male	Flu
740	'AIDABEKELE'	40	2140	Male	Flu
741	'AIDEUIS'	52	2140	Male	Flu
742	'AIDEUISBLANCHE'	42	2140	Male	Tiredness
743	'AIDEUISRICHARD'	54	2138	Male	Tiredness
744	'AIDEUISTHERESA'	64	2139	Male	Tiredness
745	'AIDEVIS'	94	2139	Male	Tiredness
746	'AIDEVISDIANNE'	44	2138	Male	Tiredness
747	'AIELLO'	104	2140	Female	Tiredness
748	'AIELLOLLOYD'	48	2139	Female	Tiredness
749	'AIELLONANCY'	38	2138	Male	Tiredness
750	'AIGUIER'	40	2139	Male	Tiredness
751	'AIGUIERNANCY'	56	2139	Male	Tiredness
752	'AIKEN'	36	2140	Male	Tiredness
753	'AIKENBARBARA'	54	2139	Male	Headache
754	'AIKENHEAD'	40	2141	Male	Headache
755	'AIKENHEADMARGARET'	41	2139	Male	Headache
756	'AILEEN'	34	2140	Male	Headache
757	'AILI'	45	2139	Female	Headache
758	'AIMEE'	49	2140	Male	Headache
759	'AIMEEATCHISON'	32	2139	Male	Headache
760	'AIMEEBELLOWS'	50	2138	Male	Headache
761	'AIMEEBESSIRE'	62	2140	Male	Headache
762	'AIMES'	54	2138	Female	Headache
763	'AIMESLINDA'	67	2139	Female	Headache
764	'AIMESVICTOR'	48	2139	Female	Headache
765	'AINA'	57	2140	Female	Headache
766	'AINAAKIN'	46	2139	Male	Headache
767	'AINBINDER'	42	2138	Male	Headache
768	'AINBINDERLORI'	41	2138	Male	Headache
769	'AINSLEY'	48	2138	Male	Headache
770	'AINSLEYPAUL'	61	2138	Male	Headache
771	'AINSWORTH'	32	2139	Male	Headache
772	'AINSWORTHKIMBERLY'	43	2141	Female	Headache
773	'AINSWORTHLAYNE'	44	2138	Male	Headache
774	'AIRA'	43	2139	Male	Headache
775	'AIRIN'	41	2140	Male	Headache
776	'AIRINBROWN'	38	2138	Female	Lungs infection
777	'AISENBERG'	58	2138	Male	Chills
778	'AISENBERGAMY'	37	2139	Female	Chills
779	'AISENBERGMARGARET'	34	2138	Male	Chills
780	'AISHETU'	40	2140	Male	Chills
781	'AISLIA'	42	2138	Male	Chills
782	'AIST-MEJIA'	45	2138	Female	Chills
783	'AIST-MEJIABEVERLY'	35	2138	Male	Chills
784	'AIT-LAOUSSINE'	35	2139	Male	Chills
785	'AIT-LAOUSSINENADIR'	41	2140	Male	Chills
786	'AITHSAINE'	61	2138	Male	Chills
787	'AITHSAINEABDELAAZIZ'	49	2138	Female	Chills
788	'AITKEN'	59	2139	Female	Chills
789	'AITKENADELAIDE'	38	2138	Female	Chills
790	'AITKENALEXANDER'	42	2142	Male	Chills
791	'AITKENCANDICE'	38	2138	Male	Chills
792	'AIXA'	40	2139	Female	Chills
793	'AIYER'	54	2142	Male	Chills
794	'AIYERGEETA'	38	2139	Male	Chills
795	'AIZLEY'	40	2138	Male	Chills
796	'AIZLEYHARLYN'	40	2139	Male	Chills
797	'AJA'	41	2138	Male	Chills
798	'AJAY'	36	2138	Male	Chills
799	'AJEMIAN'	43	2139	Male	Chills
800	'AJEMIANDAVID'	40	2139	Male	Chills
801	'AJEMIANERIK'	31	2141	Male	Chills
802	'AJIT'	43	2140	Male	Chills
803	'AJOSE'	55	2140	Male	Chills
804	'AJOSELANDE'	36	2138	Male	Chills
805	'AKAGI'	38	2139	Male	Chills
806	'AKAGIKATHERINE'	53	2139	Male	Chills
807	'AKER'	88	2138	Male	Chills
808	'AKERJULIDE'	63	2138	Female	Chills
809	'AKERS'	34	2138	Male	Chills
810	'AKERSAPRIL'	69	2138	Male	Chills
811	'AKERSDAWN'	51	2139	Female	Chills
812	'AKERSON'	41	2138	Male	Chills
813	'AKERSONMARY'	42	2138	Male	Chills
814	'AKERSVALERIE'	43	2139	Male	Chills
815	'AKHENATON'	41	2139	Female	Chills
816	'AKHENATONG'	40	2140	Male	Chills
817	'AKHIL'	47	2141	Male	Chills
818	'AKHTAR'	38	2140	Male	Chills
819	'AKHTARHAMEED'	63	2138	Male	Chills
820	'AKIBA'	35	2138	Male	Chills
821	'AKIBAMIZUHO'	50	2140	Male	Chills
822	'AKIBAPAULA'	42	2139	Male	Chills
823	'AKIM'	38	2140	Male	Chills
824	'AKIN'	37	2139	Male	Chills
825	'AKINAINA'	36	2138	Male	Chills
826	'AKINS'	60	2140	Male	Chills
827	'AKINSMARY'	75	2139	Female	Chills
828	'AKITOMO'	38	2139	Female	Chills
829	'AKITOMOMARY'	34	2140	Male	Chills
830	'AKOBUIJE'	46	2139	Female	Chills
831	'AKRAM'	33	2138	Male	Chills
832	'AKRAMBHUIYA'	62	2138	Female	Chills
833	'AKRAMSTEVE'	47	2139	Male	Chills
834	'AKUFFO'	39	2139	Male	Chills
835	'AKUFFOCECELIA'	36	2139	Male	Chills
836	'AKUFFODOROTHY'	38	2138	Male	Chills
837	'AKULA'	41	2138	Male	Chills
838	'AKULADIANE'	48	2139	Male	Chills
839	'AKULAJOHN'	43	2139	Male	Chills
840	'AKULALESLIE'	51	2138	Female	Chills
841	'AKULAVAL'	40	2140	Male	Chills
842	'AKUMIANAKIS'	37	2138	Male	Chills
843	'AKUMIANAKISLILLIAN'	68	2139	Female	Chills
844	'AKUTHOTA'	100	2138	Male	Chills
845	'AKUTHOTAPRAVEEN'	44	2138	Male	Chills
846	'AL-ASHABI'	78	2140	Male	Chills
847	'AL-ASHABIDENISSE'	101	2138	Male	Chills
848	'AL-HAJJ MOUSSA'	41	2138	Male	Chills
849	'AL-HAJJ MOUSSAYEHIA'	82	2138	Male	Chills
850	'AL-HERBAWI'	41	2138	Male	Chills
851	'AL-HERBAWILEYLA'	41	2139	Male	Chills
852	'AL-KHUDAIRI'	97	2140	Female	Chills
853	'AL-KHUDAIRIABDULMAJID'	72	2139	Female	Chills
854	'AL-QATTAN'	92	2140	Female	Chills
855	'AL-QATTANNAJWA'	91	2138	Male	Chills
856	'AL-WEQAYAN'	57	2141	Female	Chills
857	'AL-WEQAYANHIND'	49	2139	Female	Chills
858	'AL-WEQUAYAN'	55	2139	Male	Chills
859	'AL-WEQUAYANELLEN'	71	2140	Female	Chills
860	'AL-ZAND'	54	2142	Male	Chills
861	'AL-ZANDKARIM'	43	2139	Male	Chills
862	'ALACH'	67	2138	Female	Chills
863	'ALACHNANCY'	53	2139	Male	Chills
864	'ALADJEM'	47	2138	Female	Chills
865	'ALADJEMTERRY'	83	2139	Male	No symptoms
866	'ALAIN'	35	2139	Male	Cough
867	'ALAINBISSAINTHE'	35	2138	Male	Cough
868	'ALAINE'	37	2139	Male	Cough
869	'ALAM'	33	2140	Male	Cough
870	'ALAMSHAPOUR'	41	2139	Male	Cough
871	'ALAN'	89	2138	Male	Cough
872	'ALANA'	46	2141	Male	Cough
873	'ALANALBERT'	83	2141	Male	Cough
874	'ALANAXELROD'	45	2139	Male	Cough
875	'ALANBALSAM'	69	2138	Female	Cough
876	'ALANBARLIS'	34	2138	Male	Cough
877	'ALANBAWDEN'	42	2138	Female	Cough
878	'ALANBEATRICE'	36	2139	Male	Cough
879	'ALANBEAULIEU'	67	2141	Male	Cough
880	'ALANBELL'	42	2139	Female	Cough
881	'ALANBERGER'	35	2138	Male	Cough
882	'ALANBOUCHARD'	40	2140	Male	Cough
883	'ALANBRODY'	76	2138	Female	Cough
884	'ALANE'	49	2138	Male	Cough
885	'ALANEBRODRICK'	34	2138	Male	Cough
886	'ALANSKY'	50	2138	Male	Cough
887	'ALANSKYKEVIN'	39	2138	Male	Cough
888	'ALARCON'	78	2139	Male	Cough
889	'ALARCONM'	42	2138	Male	Cough
890	'ALARIK'	67	2138	Male	Cough
891	'ALARIKSCOTT'	47	2138	Male	Cough
892	'ALASTAIR'	67	2139	Male	Cough
893	'ALAYON'	70	2139	Female	Cough
894	'ALAYONGRISELDA'	61	2140	Female	Cough
895	'ALBA'	37	2138	Male	Cough
896	'ALBANESE'	68	2139	Female	Cough
897	'ALBANESEGLORIA'	93	2139	Male	Cough
898	'ALBANESESALVADOR'	48	2138	Male	Cough
899	'ALBANO'	59	2139	Male	Cough
900	'ALBANOALEXANDER'	36	2139	Female	Cough
901	'ALBANODANIEL'	72	2139	Female	Cough
902	'ALBANOFRANCIS'	95	2140	Female	Cough
903	'ALBANOMARY'	42	2138	Female	Cough
904	'ALBANOMAUREEN'	79	2139	Male	Cough
905	'ALBANOVIVIENY'	106	2138	Male	Cough
906	'ALBE'	40	2141	Male	Cough
907	'ALBEE'	34	2138	Male	Cough
908	'ALBEEBRENDA'	88	2138	Male	Cough
909	'ALBEEMARGARET'	36	2140	Male	Cough
910	'ALBELDA'	86	2139	Male	Cough
911	'ALBELDARANDY'	60	2141	Male	Cough
912	'ALBERGO'	100	2138	Female	Cough
913	'ALBERGOFRANCES'	65	2139	Male	Cough
914	'ALBERGOVINCENT'	45	2139	Male	Cough
915	'ALBERICO'	41	2138	Male	Cough
916	'ALBERICOBENNIE'	37	2139	Male	Cough
917	'ALBERICOMARY'	51	2139	Male	Cough
918	'ALBERT'	62	2138	Male	Cough
919	'ALBERTA'	41	2138	Male	Cough
920	'ALBERTALAN'	40	2139	Male	Cough
921	'ALBERTARSENAULT'	54	2140	Female	Cough
922	'ALBERTAZZI'	62	2140	Male	Cough
923	'ALBERTAZZIPAULA'	107	2138	Male	Cough
924	'ALBERTBARIL'	48	2140	Male	Cough
925	'ALBERTBARR'	86	2138	Male	Cough
926	'ALBERTBORSINI'	68	2140	Male	Cough
927	'ALBERTBRIAN'	64	2138	Male	Cough
928	'ALBERTCHARLES'	34	2138	Female	Fever
929	'ALBERTCLAIRE'	61	2138	Male	Fever
930	'ALBERTDAVID'	66	2138	Male	Fever
931	'ALBERTDENISE'	50	2138	Male	Fever
932	'ALBERTELLI'	39	2139	Male	Fever
933	'ALBERTELLICARLA'	68	2138	Male	Fever
934	'ALBERTELLICHRISTINE'	58	2138	Female	Fever
935	'ALBERTELLIFRANCIS'	40	2138	Male	Fever
936	'ALBERTERIC'	72	2138	Male	Fever
937	'ALBERTHA'	99	2139	Male	Fever
938	'ALBERTI'	40	2140	Male	Fever
939	'ALBERTIANTHONY'	71	2139	Male	Fever
940	'ALBERTINA'	40	2138	Male	Fever
941	'ALBERTINE'	68	2138	Male	Fever
942	'ALBERTINI'	48	2141	Male	Fever
943	'ALBERTINIJAMES'	48	2141	Female	Fever
944	'ALBERTJACOB'	49	2138	Male	Fever
945	'ALBERTJENNA'	40	2139	Female	Fever
946	'ALBERTJENNIFER'	89	2139	Male	Fever
947	'ALBERTJOAN'	46	2140	Male	Fever
948	'ALBERTJOHN'	40	2139	Male	Fever
949	'ALBERTJONATHAN'	53	2138	Female	Fever
950	'ALBERTJULES'	61	2140	Male	Fever
951	'ALBERTJUSTIN'	35	2139	Female	Fever
952	'ALBERTKEITH'	40	2139	Female	Fever
953	'ALBERTKENNETH'	89	2140	Male	Fever
954	'ALBERTMADELINE'	50	2140	Male	Fever
955	'ALBERTMICHAEL'	106	2142	Male	Fever
956	'ALBERTMICHELE'	52	2139	Male	Fever
957	'ALBERTNATHAN'	56	2140	Male	Fever
958	'ALBERTO'	84	2138	Male	Fever
959	'ALBERTS'	56	2139	Male	Fever
960	'ALBERTSAVRON'	48	2141	Male	Fever
961	'ALBERTSEDITH'	45	2139	Male	Fever
962	'ALBERTSLUKE'	52	2141	Male	Fever
963	'ALBERTSSABRINA'	32	2139	Female	Fever
964	'ALBERTUS'	46	2139	Female	Fever
965	'ALBERTY'	97	2138	Female	Fever
966	'ALBERTYLILLIAN'	90	2138	Male	Fever
967	'ALBERTYROBERT'	57	2142	Male	Fever
968	'ALBERTZ'	47	2138	Male	Fever
969	'ALBERTZDAVID'	64	2140	Male	Fever
970	'ALBIN'	50	2138	Male	Fever
971	'ALBINA'	65	2139	Female	Fever
972	'ALBINARSENEAU'	44	2138	Male	Fever
973	'ALBINATOFFEE'	45	2139	Male	Fever
974	'ALBRECHT'	51	2138	Male	Fever
975	'ALBRECHTAMY'	55	2141	Male	Fever
976	'ALBRECHTJESSICA'	57	2139	Female	Fever
977	'ALBRIGHT'	64	2139	Male	Fever
978	'ALBRIGHTANNETTE'	40	2140	Male	Fever
979	'ALBRIGHTARCANA'	44	2140	Male	Fever
980	'ALBRIGHTBIRGE'	53	2138	Male	Fever
981	'ALBRIGHTCAROL'	69	2138	Female	Fever
982	'ALBRIGHTJAMES'	77	2138	Female	Fever
983	'ALBRIGHTKATIE'	95	2139	Male	Fever
984	'ALCAREZ'	43	2138	Male	Fever
985	'ALCAREZMARK'	60	2139	Female	Fever
986	'ALCARO'	41	2139	Male	Fever
987	'ALCAROALICE'	37	2138	Male	Fever
988	'ALCIDE'	38	2139	Male	Fever
989	'ALCINDOR'	37	2140	Male	Fever
990	'ALCINDORWENDY'	52	2138	Male	Fever
991	'ALCORN'	42	2138	Female	Fever
992	'ALCORNANTHONY'	59	2139	Male	Fever
993	'ALCORNKERRY'	102	2138	Male	Fever
994	'ALCYDIA'	59	2140	Female	Fever
995	'ALDA'	74	2139	Male	Fever
996	'ALDAZ'	46	2140	Female	Fever
997	'ALDAZGLADYS'	64	2138	Male	Fever
998	'ALDAZHECTOR'	45	2138	Male	Fever
999	'ALDCROFT'	36	2139	Male	Fever
1000	'ALDCROFTTHOMAS'	50	2139	Male	Fever
1001	'ALDEN'	48	2140	Female	Fever
1002	'ALDENDAN'	75	2140	Male	Fever
1003	'ALDENHENRY'	53	2138	Male	Fever
1004	'ALDERMAN'	57	2138	Female	Fever
1005	'ALDERMANJEFFREY'	41	2140	Male	Fever
1006	'ALDERMANPETER'	87	2139	Female	Fever
1007	'ALDO'	43	2138	Male	Fever
1008	'ALDORA'	102	2138	Male	Fever
1009	'ALDORISIO'	90	2139	Female	Fever
1010	'ALDORISIOSUSAN'	51	2139	Male	Fever
1011	'ALDORONDO-ANTONINI'	47	2140	Female	Fever
1012	'ALDORONDO-ANTONININEDIL'	53	2139	Male	Fever
1013	'ALDORT'	71	2138	Male	Fever
1014	'ALDORTFREDA'	53	2138	Male	Fever
1015	'ALDRICH'	67	2139	Male	Fever
1016	'ALDRICHBAILEY'	61	2138	Male	Fever
1017	'ALDRICHCHRIS'	83	2139	Male	Fever
1018	'ALDRICHDOUGLAS'	50	2139	Male	Fever
1019	'ALDRICHELIZABETH'	44	2139	Male	Fever
1020	'ALDRICHELLEN'	34	2139	Female	Fever
1021	'ALDRICHHUNTER'	38	2140	Male	Fever
1022	'ALDRICHJON'	55	2140	Male	Fever
1023	'ALDRICHKRISTEN'	54	2138	Male	Fever
1024	'ALDRICHLESLIE'	59	2140	Male	Fever
1025	'ALDRICHMARY'	51	2138	Male	Fever
1026	'ALDRICHPETER'	37	2138	Male	Fever
1027	'ALDRICHTHOMAS'	40	2138	Male	Fever
1028	'ALDRIDGE'	63	2140	Male	Fever
1029	'ALDRIDGEMARY'	58	2138	Male	Fever
1030	'ALEA'	85	2139	Male	Fever
1031	'ALEC'	41	2138	Male	Fever
1032	'ALECBERG'	82	2138	Male	Fever
1033	'ALECIA'	67	2140	Male	Fever
1034	'ALECTOM'	52	2138	Male	Fever
1035	'ALEFANDRO'	60	2140	Female	Fever
1036	'ALEIDA'	38	2139	Male	Chills
1037	'ALEITHA'	38	2140	Male	Chills
1038	'ALEJANDRA'	52	2139	Male	Chills
1039	'ALEJANDRINA'	57	2138	Male	Chills
1040	'ALEJANDRO'	35	2139	Female	Chills
1041	'ALEJANDROANDREOTTI'	37	2138	Male	Chills
1042	'ALEKSANDER'	42	2138	Male	Chills
1043	'ALEKSANDR'	36	2142	Male	Chills
1044	'ALEKSANDRA'	69	2141	Male	Chills
1045	'ALEKSIEWICZ'	91	2138	Male	Chills
1046	'ALEKSIEWICZKERRI'	59	2138	Male	Chills
1047	'ALEKSIUN'	37	2139	Male	Chills
1048	'ALEKSIUNJOHN'	87	2140	Male	Chills
1049	'ALEM'	37	2138	Male	Chills
1050	'ALEMISHET'	39	2138	Male	Chills
1051	'ALEN'	55	2139	Male	Cough
1052	'ALESA'	56	2139	Male	Cough
1053	'ALESSANDRA'	49	2138	Male	Cough
1054	'ALESSANDRO'	50	2140	Female	Cough
1055	'ALETA'	71	2138	Male	Cough
1056	'ALETHA'	37	2139	Male	Cough
1057	'ALEX'	43	2138	Female	Cough
1058	'ALEXA'	33	2142	Male	Cough
1059	'ALEXANDER'	40	2138	Male	Cough
1060	'ALEXANDERAITKEN'	59	2138	Male	Cough
1061	'ALEXANDERALBANO'	82	2138	Male	Cough
1062	'ALEXANDERANDERSON'	51	2138	Female	Cough
1063	'ALEXANDERANNE'	33	2140	Male	Cough
1064	'ALEXANDERBARNETT'	89	2138	Male	Cough
1065	'ALEXANDERBELLA'	62	2139	Male	Cough
1066	'ALEXANDERBETH'	75	2142	Female	Cough
1067	'ALEXANDERBIRON'	53	2138	Male	Cough
1068	'ALEXANDERBORUN'	61	2138	Male	Cough
1069	'ALEXANDERBRUSKIN'	62	2140	Female	Cough
1070	'ALEXANDERCARL'	92	2139	Male	Cough
1071	'ALEXANDERCATHERINE'	47	2140	Male	Cough
1072	'ALEXANDERCLAIRE'	38	2139	Male	Cough
1073	'ALEXANDERCONSTANTINE'	32	2139	Male	Cough
1074	'ALEXANDERDAVID'	43	2139	Male	Cough
1075	'ALEXANDERFREDA'	37	2138	Male	Cough
1076	'ALEXANDERGEORGE'	68	2140	Male	Cough
1077	'ALEXANDERJERRY'	59	2140	Male	Cough
1078	'ALEXANDERJONATHAN'	62	2140	Male	Tiredness
1079	'ALEXANDERJOYCE'	52	2139	Female	Tiredness
1080	'ALEXANDERKIMBERLEY'	37	2138	Female	Tiredness
1081	'ALEXANDERLAUREN'	41	2142	Male	Tiredness
1082	'ALEXANDERLOUIS'	66	2138	Male	Tiredness
1083	'ALEXANDERM'	58	2139	Male	Tiredness
1084	'ALEXANDERMARK'	47	2141	Female	Tiredness
1085	'ALEXANDERMELINDA'	39	2138	Male	Tiredness
1086	'ALEXANDERNICHOLAS'	35	2138	Male	Tiredness
1087	'ALEXANDERPATRICIA'	51	2139	Female	Tiredness
1088	'ALEXANDERPAULA'	46	2139	Male	Tiredness
1089	'ALEXANDERPETER'	40	2142	Male	Tiredness
1090	'ALEXANDERSHARKIE'	79	2139	Male	Tiredness
1091	'ALEXANDERSTEVEN'	62	2139	Male	Tiredness
1092	'ALEXANDERVESTA'	42	2139	Female	Tiredness
1093	'ALEXANDERVICTORIA'	63	2138	Male	Tiredness
1094	'ALEXANDRA'	81	2139	Female	Tiredness
1095	'ALEXANDRAALTINGER'	37	2141	Male	Tiredness
1096	'ALEXANDRABARCUS'	61	2140	Male	Tiredness
1097	'ALEXANDRABARKER'	41	2139	Female	Tiredness
1098	'ALEXANDRABERMAN'	38	2140	Male	Tiredness
1099	'ALEXANDRABOUTIN'	41	2138	Male	Tiredness
1100	'ALEXANDRASHARON'	38	2139	Male	Tiredness
1101	'ALEXANDRE'	50	2139	Male	Tiredness
1102	'ALEXANDRECATHERINE'	67	2139	Female	Tiredness
1103	'ALEXANDREMARIE'	32	2138	Male	Tiredness
1104	'ALEXANDREROSELINE'	59	2138	Male	Tiredness
1105	'ALEXANDREWILFRID'	32	2138	Male	Tiredness
1106	'ALEXANDRIA'	52	2139	Male	Tiredness
1107	'ALEXANIAN'	50	2139	Female	Tiredness
1108	'ALEXANIANMICHELE'	50	2141	Male	Tiredness
1109	'ALEXBANKER'	46	2138	Female	Tiredness
1110	'ALEXEI'	45	2141	Male	Tiredness
1111	'ALEXIA'	61	2140	Male	Tiredness
1112	'ALEXIOS'	85	2140	Male	Tiredness
1113	'ALEXIS WANHUA'	58	2141	Female	Tiredness
1114	'ALEXIS'	38	2141	Male	Tiredness
1115	'ALEXISBORDAS'	78	2138	Female	Tiredness
1116	'ALEXOPOULOS'	93	2139	Female	Tiredness
1117	'ALEXOPOULOSGOLFO'	57	2140	Male	Tiredness
1118	'ALEXSAVICH'	48	2138	Male	Tiredness
1119	'ALEXSAVICHBARRY'	90	2141	Male	Tiredness
1120	'ALFANO'	83	2138	Male	Tiredness
1121	'ALFANOANNA'	40	2139	Male	Tiredness
1122	'ALFANOBARBARA'	39	2141	Male	Tiredness
1123	'ALFANOFRANK'	90	2141	Male	Tiredness
1124	'ALFARO'	46	2139	Male	Tiredness
1125	'ALFAROANA'	32	2139	Male	Tiredness
1126	'ALFAROGUSTAVO'	55	2139	Male	Tiredness
1127	'ALFAROPABLO'	93	2138	Female	Tiredness
1128	'ALFAROPATRICIA'	40	2139	Female	Tiredness
1129	'ALFAROROSANNA'	78	2138	Female	Tiredness
1130	'ALFF'	38	2140	Male	Tiredness
1131	'ALFFCASEY'	50	2140	Female	Tiredness
1132	'ALFFDENNIS'	40	2140	Female	Tiredness
1133	'ALFORD'	35	2139	Male	Tiredness
1134	'ALFORDDOROTHEA'	38	2139	Male	Tiredness
1135	'ALFORDERICKA'	56	2139	Female	Tiredness
1136	'ALFORDJOHN'	38	2138	Male	Tiredness
1137	'ALFORDJUDITH'	38	2138	Male	Tiredness
1138	'ALFORDRICHARD'	44	2138	Male	Tiredness
1139	'ALFORDTODD'	56	2138	Male	Tiredness
1140	'ALFRED'	38	2139	Male	Tiredness
1141	'ALFREDA'	32	2138	Male	Tiredness
1142	'ALFREDADUBI'	48	2139	Male	Tiredness
1143	'ALFREDBALDASARO'	88	2139	Female	Tiredness
1144	'ALFREDBARATTA'	35	2139	Male	Tiredness
1145	'ALFREDEINA'	53	2139	Female	Tiredness
1146	'ALFREDLAURENT'	65	2138	Male	Tiredness
1147	'ALFREDO'	56	2141	Male	Tiredness
1148	'ALFREDSON'	65	2139	Male	Tiredness
1149	'ALFREDSONTANYA'	60	2139	Male	Tiredness
1150	'ALFREDWILLIAM'	47	2140	Male	Tiredness
1151	'ALGERI'	61	2140	Male	Tiredness
1152	'ALGERIKEITH'	94	2140	Female	Tiredness
1153	'ALGERIMICHELLE'	99	2138	Male	Tiredness
1154	'ALI'	44	2138	Male	Tiredness
1155	'ALIAHMED'	81	2138	Male	Tiredness
1156	'ALIANO'	62	2139	Female	Tiredness
1157	'ALIANOANTOINETTE'	49	2140	Male	Tiredness
1158	'ALIANOELLEN'	47	2138	Male	Tiredness
1159	'ALIANOMICHAEL'	39	2139	Female	Tiredness
1160	'ALIASANI'	37	2139	Male	Tiredness
1161	'ALIASIF'	45	2139	Male	Tiredness
1162	'ALIAZARBAYEJANI'	62	2139	Female	Tiredness
1163	'ALIBER'	44	2139	Male	Tiredness
1164	'ALIBERJENNIFER'	47	2139	Male	Tiredness
1165	'ALIBINAZIR'	47	2138	Female	Tiredness
1166	'ALIBRANDI'	62	2139	Male	Tiredness
1167	'ALIBRANDIVICO'	63	2139	Male	Tiredness
1168	'ALICANDRO'	71	2138	Male	Tiredness
1169	'ALICANDRODIANE'	37	2139	Male	Tiredness
1170	'ALICANDROERNESTINA'	70	2140	Male	Tiredness
1171	'ALICANDROJOHN'	72	2138	Male	Tiredness
1172	'ALICANDROJOSEPH'	65	2138	Female	Tiredness
1173	'ALICANDROMARGARIDA'	57	2138	Male	Tiredness
1174	'ALICANDROPETER'	32	2139	Male	Tiredness
1175	'ALICANDRORAFFAELE'	48	2141	Male	Tiredness
1176	'ALICANDRORALPH'	36	2139	Male	Tiredness
1177	'ALICANDROSTEVEN'	46	2138	Female	Tiredness
1178	'ALICE'	73	2138	Male	Tiredness
1179	'ALICEA'	50	2139	Male	Tiredness
1180	'ALICEAJAZMIN'	60	2139	Male	Tiredness
1181	'ALICEALCARO'	40	2140	Female	Tiredness
1182	'ALICEAMARAL'	47	2138	Male	Tiredness
1183	'ALICEAMSDEN'	41	2138	Male	Tiredness
1184	'ALICEANDRE-CLARK'	63	2139	Female	Tiredness
1185	'ALICEARMSTRONG'	60	2139	Male	Tiredness
1186	'ALICEBANACH'	35	2138	Male	Tiredness
1187	'ALICEBARTON'	70	2138	Male	Tiredness
1188	'ALICEBECKFORD'	33	2139	Female	Flu
1189	'ALICEBEELER'	38	2139	Male	Flu
1190	'ALICEBESSONE'	39	2141	Male	Flu
1191	'ALICEBIER'	33	2142	Male	Flu
1192	'ALICEBOEHM'	46	2142	Male	Flu
1193	'ALICEBOTELHO'	49	2139	Male	Flu
1194	'ALICEBOYLE'	55	2141	Male	Flu
1195	'ALICEBRENNAN'	68	2139	Female	Flu
1196	'ALICEBROWN'	61	2138	Female	Flu
1197	'ALICEBURKE'	45	2139	Male	Flu
1198	'ALICIA'	67	2138	Male	Flu
1199	'ALICIAALONSO'	54	2139	Male	Flu
1200	'ALICIABONET'	42	2142	Female	Flu
1201	'ALICJA'	51	2138	Male	Flu
1202	'ALICJAALTENBERGER'	37	2138	Male	Flu
1203	'ALIDA'	51	2139	Male	Flu
1204	'ALIGAMAL'	47	2138	Male	Flu
1205	'ALIKI'	40	2139	Male	Flu
1206	'ALILSON'	43	2138	Male	Flu
1207	'ALIMA'	36	2138	Female	Flu
1208	'ALINA'	50	2140	Male	Flu
1209	'ALINE'	44	2139	Male	Flu
1210	'ALIPIT'	36	2139	Male	Flu
1211	'ALIPITPHYLLE'	58	2139	Male	Flu
1212	'ALIQUO'	53	2139	Male	Flu
1213	'ALIQUOEMMALEE'	36	2138	Male	Flu
1214	'ALIQUOMARIO'	47	2139	Female	Flu
1215	'ALISA'	64	2139	Male	Flu
1216	'ALISAARONSON'	42	2138	Male	Flu
1217	'ALISARAH'	59	2138	Male	Flu
1218	'ALISE'	59	2139	Male	Flu
1219	'ALISHA'	51	2138	Male	Flu
1220	'ALISHABLOOM'	63	2138	Male	Flu
1221	'ALISHAHEEN'	97	2140	Male	Flu
1222	'ALISHERIN'	66	2138	Male	Flu
1223	'ALISON'	44	2139	Male	Flu
1224	'ALISONBRIGHAM'	41	2138	Male	Flu
1225	'ALISSA'	61	2138	Female	Flu
1226	'ALISSI'	58	2140	Male	Flu
1227	'ALISSIJOANNE'	59	2139	Female	Flu
1228	'ALISTAIR'	58	2138	Male	Flu
1229	'ALITA'	70	2141	Female	Flu
1230	'ALIX'	54	2139	Male	Flu
1231	'ALIX-GARTH'	55	2139	Male	Flu
1232	'ALIX-GARTHMICHAEL'	33	2139	Male	Flu
1233	'ALIXMARY'	42	2138	Male	Flu
1234	'ALIYAH'	49	2138	Male	Flu
1235	'ALIZIO'	38	2140	Male	Flu
1236	'ALIZIOLILLIAN'	48	2140	Male	Flu
1237	'ALKA'	44	2139	Female	Flu
1238	'ALKEMA'	47	2139	Male	Flu
1239	'ALKEMAJONATHAN'	86	2141	Male	Flu
1240	'ALKEMAMARGARET'	55	2138	Male	Flu
1241	'ALKINS'	41	2140	Male	Flu
1242	'ALKINSFRANCES'	35	2139	Female	Flu
1243	'ALKURDI'	60	2139	Male	Flu
1244	'ALKURDIAHMAD'	83	2141	Male	Flu
1245	'ALLA'	55	2139	Female	Flu
1246	'ALLAL'	63	2138	Female	Flu
1247	'ALLALAHMAMAD'	56	2138	Male	Flu
1248	'ALLAN'	36	2139	Male	Flu
1249	'ALLANBISHOP'	60	2139	Male	Flu
1250	'ALLANBROOK'	92	2138	Female	Flu
1251	'ALLANBROOKJOHN'	88	2140	Male	Flu
1252	'ALLANJENNIFER'	50	2139	Male	Flu
1253	'ALLANLINDA'	50	2141	Male	Flu
1254	'ALLARD'	73	2139	Male	Flu
1255	'ALLARDDEBORAH'	94	2139	Male	Flu
1256	'ALLARDJENNIFER'	61	2140	Male	Flu
1257	'ALLARDMARGARET'	36	2139	Male	Flu
1258	'ALLBRITTON'	93	2138	Female	Flu
1259	'ALLBRITTONJESSE'	64	2139	Male	Flu
1260	'ALLEBACH'	94	2138	Male	Flu
1261	'ALLEBACHELIZABETH'	47	2139	Female	Flu
1262	'ALLEDDINE'	42	2138	Male	Flu
1263	'ALLEE'	72	2140	Male	Flu
1264	'ALLEEROBERT'	70	2139	Male	Flu
1265	'ALLEGRA'	42	2138	Male	Flu
1266	'ALLEGRABROSCO'	52	2140	Male	Flu
1267	'ALLEN'	42	2139	Male	Flu
1268	'ALLEN-FLOYD'	77	2142	Female	Flu
1269	'ALLEN-FLOYDISOBEL'	95	2138	Female	Flu
1270	'ALLEN-LESTAGE'	31	2139	Male	Flu
1271	'ALLEN-LESTAGEJACQUELINE'	83	2138	Male	Flu
1272	'ALLENANN'	32	2138	Male	Flu
1273	'ALLENANNA'	32	2139	Male	Flu
1274	'ALLENANTHONY'	61	2139	Female	Flu
1275	'ALLENBARBARA'	51	2139	Male	Flu
1276	'ALLENBERG'	52	2141	Male	Flu
1277	'ALLENBERGFRANCES'	62	2138	Male	Flu
1278	'ALLENBETHANY'	44	2140	Male	Flu
1279	'ALLENBLANE'	37	2141	Male	Flu
1280	'ALLENBOURQUE'	31	2140	Male	Flu
1281	'ALLENBRENTON'	43	2140	Female	Flu
1282	'ALLENBROWN'	62	2138	Male	Flu
1283	'ALLENCHARLES'	37	2140	Male	Flu
1284	'ALLENCLAIRE'	69	2138	Male	Flu
1285	'ALLENDANIELLE'	46	2139	Male	Flu
1286	'ALLENDAWN'	47	2138	Male	Flu
1287	'ALLENDEBRA'	38	2140	Male	Flu
1288	'ALLENDENISE'	55	2140	Male	Flu
1289	'ALLENDONALD'	87	2141	Male	Flu
1290	'ALLENEDITH'	61	2139	Male	Flu
1291	'ALLENELIZABETH'	49	2139	Male	Flu
1292	'ALLENEMILY'	39	2139	Male	Fever
1293	'ALLENEULALEE'	70	2138	Male	Fever
1294	'ALLENFLORETTE'	41	2138	Male	Fever
1295	'ALLENHOLLY'	49	2139	Male	Fever
1296	'ALLENIRVING'	68	2140	Male	Fever
1297	'ALLENJAMELAL'	78	2139	Male	Fever
1298	'ALLENJAMES'	83	2139	Male	Fever
1299	'ALLENJASON'	58	2139	Male	Fever
1300	'ALLENJEFFREY'	48	2141	Male	Fever
1301	'ALLENJOAN'	42	2141	Male	Fever
1302	'ALLENJOHANNA'	39	2138	Male	Fever
1303	'ALLENJONATHAN'	34	2140	Male	Fever
1304	'ALLENJUDITH'	39	2139	Male	Fever
1305	'ALLENLARRY'	42	2139	Male	Fever
1306	'ALLENLASHAN'	57	2140	Male	Fever
1307	'ALLENLAWRENCE'	34	2139	Male	Fever
1308	'ALLENLORRAINE'	41	2138	Male	Fever
1309	'ALLENLOUISE'	35	2139	Male	Fever
1310	'ALLENMICHAEL'	89	2138	Male	Fever
1311	'ALLENMILDRED'	45	2138	Male	Fever
1312	'ALLENMITCHELL'	37	2138	Male	Fever
1313	'ALLENNINA'	43	2140	Male	Fever
1314	'ALLENNOEL'	53	2138	Male	Fever
1315	'ALLENPATRICK'	40	2139	Female	Fever
1316	'ALLENPOLLY'	44	2141	Male	Fever
1317	'ALLENRICHARD'	37	2138	Male	Fever
1318	'ALLENROBIN'	41	2139	Male	Fever
1319	'ALLENRUTH'	48	2139	Male	Fever
1320	'ALLENSUSAN'	36	2138	Male	Fever
1321	'ALLENTERRY'	48	2138	Male	Fever
1322	'ALLENTHOMAS'	42	2142	Male	Fever
1323	'ALLENTIMOTHY'	48	2139	Male	Fever
1324	'ALLENVALARIE'	40	2139	Male	Fever
1325	'ALLENWILLIAM'	55	2138	Male	Fever
1326	'ALLENWILMOT'	46	2138	Male	Fever
1327	'ALLEYNE'	50	2140	Male	Fever
1328	'ALLEYNEDELA'	48	2139	Male	Fever
1329	'ALLEYNEJORGE'	76	2138	Male	Fever
1330	'ALLEYNELOEL'	37	2139	Male	Fever
1331	'ALLEYNEMANUEL'	88	2138	Male	Fever
1332	'ALLEYNEPHYLLIS'	39	2138	Male	Fever
1333	'ALLEYNEROBERT'	45	2140	Male	Fever
1334	'ALLEYNEVALERIE'	66	2139	Male	Fever
1335	'ALLEYNEVERA'	55	2139	Male	Fever
1336	'ALLEYNEVINCENT'	69	2138	Male	Fever
1337	'ALLIE'	38	2139	Male	Fever
1338	'ALLIN'	37	2139	Male	Fever
1339	'ALLINAMY'	32	2139	Male	Fever
1340	'ALLINRICHARD'	41	2140	Male	Fever
1341	'ALLIS'	39	2139	Male	Fever
1342	'ALLISON'	32	2138	Male	Fever
1343	'ALLISONANDREWS'	35	2138	Male	Fever
1344	'ALLISONANNE'	43	2138	Male	Fever
1345	'ALLISONBAKER'	97	2141	Female	Fever
1346	'ALLISONBECKETT'	33	2138	Male	Fever
1347	'ALLISONBEGNER'	51	2139	Male	Fever
1348	'ALLISONBLAKE'	41	2139	Male	Fever
1349	'ALLISONBLYLER'	37	2139	Female	Fever
1350	'ALLISONBORCHERS'	89	2139	Male	Fever
1351	'ALLISONBROWN'	83	2138	Male	Fever
1352	'ALLISONJENNIFER'	80	2139	Female	Fever
1353	'ALLISONKATHARINE'	85	2140	Male	Fever
1354	'ALLISWILLIAM'	45	2141	Male	Fever
1355	'ALLOSSO'	55	2140	Female	Fever
1356	'ALLOSSOANN'	71	2140	Male	Fever
1357	'ALLOUMA'	64	2140	Male	Fever
1358	'ALLRED'	44	2140	Male	Fever
1359	'ALLREDJ'	42	2138	Male	Fever
1360	'ALLYN'	52	2139	Female	Fever
1361	'ALLYNBRUCE'	77	2139	Male	Fever
1362	'ALLYNCYNTHIA'	47	2138	Male	Fever
1363	'ALLYNELIZABETH'	86	2138	Female	Fever
1364	'ALLYSON'	70	2140	Male	Fever
1365	'ALM'	67	2138	Male	Fever
1366	'ALMA'	37	2138	Male	Fever
1367	'ALMAADAMSON'	32	2139	Female	Fever
1368	'ALMABALONON-ROSEN'	67	2140	Male	Fever
1369	'ALMAN'	33	2141	Male	Tiredness
1370	'ALMANMEL'	62	2139	Male	Tiredness
1371	'ALMASI'	39	2139	Male	Tiredness
1372	'ALMASIGEORGE'	60	2139	Female	Tiredness
1373	'ALMASIKATHLEEN'	53	2138	Male	Tiredness
1374	'ALMAZ'	62	2139	Male	Tiredness
1375	'ALMEIDA'	39	2139	Male	Tiredness
1376	'ALMEIDAAQUILINO'	45	2138	Male	Tiredness
1377	'ALMEIDAGUALTER'	62	2139	Male	Tiredness
1378	'ALMEIDAJOHN'	33	2138	Male	Tiredness
1379	'ALMEIDAJOSEPHINE'	40	2138	Male	Headache
1380	'ALMEIDAKRISTINE'	46	2139	Male	Flu
1381	'ALMEIDALUCY'	33	2139	Male	Flu
1382	'ALMEIDALUIS'	70	2141	Male	Flu
1383	'ALMEIDAMANUEL'	44	2139	Male	Flu
1384	'ALMEIDAMANUELA'	58	2139	Male	Flu
1385	'ALMEIDAMARCO'	94	2138	Female	Flu
1386	'ALMEIDAMARIA'	49	2140	Male	Flu
1387	'ALMEIDAODETTE'	35	2138	Male	Flu
1388	'ALMGREN'	36	2139	Male	Flu
1389	'ALMGRENHOLLY'	33	2140	Male	Flu
1390	'ALMIDORO'	37	2138	Male	Flu
1391	'ALMINA'	38	2138	Male	Flu
1392	'ALMON'	38	2138	Male	Flu
1393	'ALMOND'	44	2139	Male	Flu
1394	'ALMONDELIZABETH'	38	2139	Male	Flu
1395	'ALMONDO'	42	2138	Male	Flu
1396	'ALMONKEITH'	52	2139	Male	Flu
1397	'ALMQUIST'	34	2140	Male	Flu
1398	'ALMQUISTCURTIS'	45	2138	Male	Flu
1399	'ALMRICHARD'	37	2140	Male	Flu
1400	'ALO'	69	2140	Male	Flu
1401	'ALOBASU'	36	2138	Male	Flu
1402	'ALOI'	51	2139	Male	Flu
1403	'ALOIMICHELE'	48	2139	Male	Flu
1404	'ALOK'	51	2139	Male	Flu
1405	'ALONG'	51	2138	Male	Flu
1406	'ALONGANTHONY'	42	2140	Male	Flu
1407	'ALONGI'	59	2140	Male	Flu
1408	'ALONGIJOSEPH'	44	2141	Male	Flu
1409	'ALONSO'	44	2138	Male	Flu
1410	'ALONSOALICIA'	50	2138	Male	Flu
1411	'ALONSOANNE'	38	2140	Male	Flu
1412	'ALONSOELISA'	39	2141	Male	Flu
1413	'ALONSOJUAN'	54	2139	Male	Flu
1414	'ALONSOMARCUS'	81	2141	Male	Flu
1415	'ALONSOMARY'	89	2139	Female	Flu
1416	'ALONSORAMON'	37	2139	Male	Flu
1417	'ALONSOWILLIAM'	62	2138	Male	Flu
1418	'ALONZO'	68	2141	Male	Flu
1419	'ALOURDES'	42	2139	Female	Flu
1420	'ALOYSIUS'	68	2138	Female	Flu
1421	'ALPER'	55	2139	Male	Flu
1422	'ALPERBURT'	56	2138	Female	Flu
1423	'ALPERHOWARD'	50	2139	Male	Flu
1424	'ALPERIN'	67	2139	Male	Flu
1425	'ALPERINGEOFFREY'	59	2140	Female	Flu
1426	'ALPERJON'	45	2139	Male	Flu
1427	'ALPERSCOTT'	39	2139	Male	Flu
1428	'ALPERT'	39	2142	Male	Flu
1429	'ALPERTCAROL'	33	2138	Male	Flu
1430	'ALPERTDEBRA'	47	2139	Male	Flu
1431	'ALPERTGARY'	42	2140	Female	Flu
1432	'ALPERTJORDAN'	45	2139	Male	Tiredness
1433	'ALPERTL'	67	2140	Male	Tiredness
1434	'ALPERTSETG'	46	2141	Male	Tiredness
1435	'ALPESH'	45	2141	Male	Tiredness
1436	'ALPHER'	49	2139	Male	Tiredness
1437	'ALPHERJULIE'	66	2138	Male	Tiredness
1438	'ALPHONSE'	61	2140	Male	Tiredness
1439	'ALPHONSEBASQUIAT'	39	2138	Male	Tiredness
1440	'ALPHONSO'	40	2140	Male	Tiredness
1441	'ALSTEIN'	49	2141	Male	Tiredness
1442	'ALSTEINJOEL'	35	2138	Male	Tiredness
1443	'ALSTER'	44	2138	Female	Headache
1444	'ALSTERKRISTINE'	64	2138	Male	Headache
1445	'ALSTERNORMAN'	38	2142	Female	Headache
1446	'ALT'	43	2138	Male	Headache
1447	'ALTAF'	32	2139	Male	Headache
1448	'ALTAGRACIA'	45	2140	Male	Headache
1449	'ALTEKRUSE'	59	2139	Male	Headache
1450	'ALTEKRUSEPHILLIP'	42	2140	Male	Headache
1451	'ALTEMOSE'	39	2138	Male	Headache
1452	'ALTEMOSEEMILIE'	34	2139	Male	Headache
1453	'ALTENBERGER'	69	2139	Male	Headache
1454	'ALTENBERGERALICJA'	35	2138	Male	Headache
1455	'ALTENHOFEN'	36	2138	Male	Headache
1456	'ALTENHOFENMARY'	44	2140	Male	Headache
1457	'ALTER'	38	2139	Female	Headache
1458	'ALTERROBERT'	40	2139	Male	Headache
1459	'ALTERSOHN'	38	2139	Male	Headache
1460	'ALTERSOHNANDREW'	43	2139	Female	Headache
1461	'ALTHEA'	39	2142	Female	Headache
1462	'ALTHEABUCKLEY'	81	2139	Male	Headache
1463	'ALTHIA'	49	2139	Male	Headache
1464	'ALTIERI'	56	2140	Male	Headache
1465	'ALTIERIJASON'	96	2139	Male	Headache
1466	'ALTIERILISA'	65	2141	Male	Lungs infection
1467	'ALTIERIMARY'	57	2139	Male	Chills
1468	'ALTIERINICHOLAS'	54	2140	Male	Chills
1469	'ALTINGER'	63	2140	Male	Chills
1470	'ALTINGERALEXANDRA'	74	2142	Male	Chills
1471	'ALTMAN'	52	2138	Male	Chills
1472	'ALTMANADRIENNE'	59	2139	Male	Chills
1473	'ALTMANCHRISTOPHER'	39	2139	Male	Chills
1474	'ALTMANDANIEL'	55	2138	Male	Chills
1475	'ALTMANDOROTHY'	75	2139	Male	Chills
1476	'ALTMANEDWARD'	44	2138	Male	Chills
1477	'ALTMANELISABETH'	36	2138	Male	Chills
1478	'ALTMANELIZABETH'	87	2139	Male	Chills
1479	'ALTMANGEORGE'	90	2139	Male	Chills
1480	'ALTMANHENRY'	39	2139	Male	Chills
1481	'ALTMANJAY'	43	2139	Female	Chills
1482	'ALTMANMICHAEL'	49	2139	Female	Chills
1483	'ALTOBELLO'	65	2138	Male	Chills
1484	'ALTOBELLOE'	38	2138	Male	Chills
1485	'ALTOMA'	71	2138	Male	Chills
1486	'ALTOMARE'	59	2139	Male	Chills
1487	'ALTOMAREBRIAN'	44	2139	Female	Chills
1488	'ALTOMAREEF'	33	2140	Male	Chills
1489	'ALTOMAREJOAN'	65	2138	Male	Chills
1490	'ALTOMAREJOSEPH'	60	2139	Female	Chills
1491	'ALTOMARETODD'	61	2138	Male	Chills
1492	'ALTON'	55	2141	Male	Chills
1493	'ALTROBIN'	64	2139	Male	Chills
1494	'ALTSCHILLER'	74	2138	Male	Chills
1495	'ALTSCHILLERDONALD'	74	2139	Male	Chills
1496	'ALTSHULER'	44	2139	Female	Chills
1497	'ALTSHULERNATALIE'	55	2140	Male	Chills
1498	'ALTSUSAN'	62	2140	Male	Chills
1499	'ALU'	34	2138	Male	Chills
1500	'ALULA'	36	2138	Male	Chills
1501	'ALUTINA'	51	2138	Male	Chills
1502	'ALVADA'	65	2138	Female	Chills
1503	'ALVAN'	35	2138	Male	Chills
1504	'ALVARADO'	39	2141	Male	Chills
1505	'ALVARADO-ORTIZ'	84	2139	Male	Chills
1506	'ALVARADO-ORTIZLUZETTE'	40	2138	Female	Chills
1507	'ALVARADOILIANA'	48	2138	Female	Chills
1508	'ALVARADOMARIA'	58	2139	Male	Chills
1509	'ALVAREZ'	81	2139	Male	Chills
1510	'ALVAREZCYNTHIA'	55	2140	Male	Chills
1511	'ALVAREZGLORIA'	55	2139	Female	Chills
1512	'ALVAREZPEDRO'	89	2139	Male	Chills
1513	'ALVARO'	101	2138	Female	Chills
1514	'ALVEAR'	52	2139	Male	Chills
1515	'ALVEAREDUARDO'	42	2139	Male	Chills
1516	'ALVENE'	61	2138	Male	Chills
1517	'ALVERSON'	35	2139	Female	Chills
1518	'ALVERSONKEITH'	41	2140	Male	Chills
1519	'ALVES'	39	2140	Male	Chills
1520	'ALVESAGUEDA'	41	2139	Male	Chills
1521	'ALVESANTONIO'	69	2138	Male	Chills
1522	'ALVESCHARRON'	82	2140	Female	Chills
1523	'ALVESDIANNE'	40	2139	Male	Chills
1524	'ALVESFERNANDO'	93	2139	Male	Chills
1525	'ALVESJASON'	52	2139	Male	Chills
1526	'ALVESJOHN'	34	2138	Male	Chills
1527	'ALVESJOSE'	61	2139	Male	Chills
1528	'ALVESMARY'	32	2138	Female	Chills
1529	'ALVESPATRICIA'	34	2139	Male	Chills
1530	'ALVETA'	83	2138	Male	Chills
1531	'ALVIN'	58	2139	Male	Chills
1532	'ALVINBROOKS'	45	2140	Female	Chills
1533	'ALVIRA'	32	2139	Male	Chills
1534	'ALVIS'	54	2140	Male	Chills
1535	'ALVISKENNETH'	86	2138	Male	Chills
1536	'ALVORD'	74	2138	Male	Chills
1537	'ALVORDRICHARD'	38	2138	Male	Chills
1538	'ALWAN'	74	2138	Male	Chills
1539	'ALWANDUNYA'	38	2138	Male	Chills
1540	'ALWARD'	53	2139	Male	Chills
1541	'ALWARDCHARLES'	57	2138	Male	Chills
1542	'ALWARDPATRICIA'	38	2141	Male	Chills
1543	'ALWYN'	43	2138	Male	Chills
1544	'ALYCE'	63	2140	Male	Chills
1545	'ALYCEADAMS'	43	2139	Male	Chills
1546	'ALYCIA'	58	2140	Male	Chills
1547	'ALYSIA'	57	2140	Male	Chills
1548	'ALYSON'	45	2139	Male	Chills
1549	'ALYSSA'	45	2138	Male	Chills
1550	'ALYSSABELLA'	89	2138	Male	Chills
1551	'ALYSSABERNSTEIN'	37	2138	Male	Chills
1552	'ALYSSE'	35	2140	Male	Chills
1553	'AMA'	64	2139	Female	Chills
1554	'AMACHER'	44	2138	Male	Chills
1555	'AMACHERFRANZISKA'	72	2138	Female	No symptoms
1556	'AMADA'	47	2139	Male	Cough
1557	'AMAECH'	56	2139	Male	Cough
1558	'AMAECHUCHE'	64	2140	Male	Cough
1559	'AMAHL'	40	2139	Male	Cough
1560	'AMAHLBISHARA'	65	2141	Male	Cough
1561	'AMAL'	106	2138	Male	Cough
1562	'AMALIA'	38	2139	Female	Cough
1563	'AMALIAAFTANDILIANS'	75	2140	Male	Cough
1564	'AMALYA'	39	2138	Male	Cough
1565	'AMANDA'	36	2140	Female	Cough
1566	'AMANDABARNES'	39	2138	Male	Cough
1567	'AMANDABEAN'	50	2139	Female	Cough
1568	'AMANDABIGELOW'	55	2139	Female	Cough
1569	'AMANDABUCHANAN'	47	2138	Male	Cough
1570	'AMANDABURLING'	57	2139	Male	Cough
1571	'AMAR'	57	2138	Male	Cough
1572	'AMARA'	88	2140	Male	Cough
1573	'AMARABALTHROP-LEWIS'	79	2139	Male	Cough
1574	'AMARAL'	59	2139	Male	Cough
1575	'AMARALALICE'	39	2140	Female	Cough
1576	'AMARALGEORGE'	53	2139	Male	Cough
1577	'AMARALHILDA'	33	2138	Male	Cough
1578	'AMARALIRIA'	39	2138	Male	Cough
1579	'AMARALJOSEPH'	42	2138	Male	Cough
1580	'AMARALSCOTT'	31	2138	Male	Cough
1581	'AMARALWILLIAM'	53	2140	Male	Cough
1582	'AMARASINGHAM'	32	2138	Male	Cough
1583	'AMARASINGHAMARIRATHIE'	63	2138	Male	Cough
1584	'AMARJIT'	75	2139	Male	Cough
1585	'AMATANGELO'	43	2139	Female	Cough
1586	'AMATANGELOSUSAN'	77	2138	Male	Cough
1587	'AMATO'	43	2138	Female	Cough
1588	'AMATOADRIANA'	38	2138	Male	Cough
1589	'AMATOMARY'	42	2139	Male	Cough
1590	'AMATOMICHAEL'	50	2141	Male	Cough
1591	'AMATRUDA'	44	2138	Male	Cough
1592	'AMATRUDAJAMES'	69	2138	Male	Cough
1593	'AMATUL'	40	2139	Male	Cough
1594	'AMATULHAFEEZ'	56	2138	Male	Cough
1595	'AMAURY'	88	2140	Male	Cough
1596	'AMAYA'	33	2142	Male	Cough
1597	'AMAYAJAIME'	47	2138	Male	Cough
1598	'AMAYALORA'	70	2139	Female	Cough
1599	'AMAYAROBERTO'	96	2141	Male	Cough
1600	'AMAYAROMEL'	47	2141	Male	Cough
1601	'AMBAYE'	53	2140	Female	Cough
1602	'AMBAYEROMAN'	43	2140	Male	Cough
1603	'AMBER'	49	2140	Male	Cough
1604	'AMBLER'	52	2139	Female	Cough
1605	'AMBLERPETER'	80	2139	Male	Cough
1606	'AMBRIZETH'	41	2140	Male	Cough
1607	'AMBROSE'	38	2138	Male	Cough
1608	'AMBROSEEDLIN'	50	2138	Female	Cough
1609	'AMBROSEJAMES'	48	2138	Female	Cough
1610	'AMBROSETINALOUISE'	35	2138	Male	Cough
1611	'AMBROSINA'	35	2140	Male	Cough
1612	'AMBROSIO'	95	2138	Female	Cough
1613	'AMBROZINE'	53	2140	Male	Cough
1614	'AMEATRICE'	39	2141	Male	Cough
1615	'AMEER'	46	2139	Male	Cough
1616	'AMELIA'	67	2138	Female	Cough
1617	'AMELIAADAMS'	52	2139	Male	Cough
1618	'AMELIAAMES'	39	2138	Female	Fever
1619	'AMELIO'	42	2141	Male	Fever
1620	'AMELIOLAURA'	98	2141	Female	Fever
1621	'AMENDOLA'	37	2140	Male	Fever
1622	'AMENDOLAANNA'	78	2140	Male	Fever
1623	'AMENDOLAJUDITH'	34	2138	Male	Fever
1624	'AMENIE'	33	2138	Female	Fever
1625	'AMENKOWICZ'	40	2139	Male	Fever
1626	'AMENKOWICZPATRICIA'	45	2141	Male	Fever
1627	'AMENKOWICZPHILIP'	39	2140	Male	Fever
1628	'AMENKOWICZWALTER'	68	2138	Male	Fever
1629	'AMERAL'	49	2138	Male	Fever
1630	'AMERALANTHONY'	46	2138	Female	Fever
1631	'AMERALCAROLYN'	56	2140	Female	Fever
1632	'AMERALIDA'	97	2139	Male	Fever
1633	'AMERALNORMA'	47	2139	Male	Fever
1634	'AMERALWILLIAM'	37	2139	Female	Fever
1635	'AMERICO'	43	2141	Male	Fever
1636	'AMERICOANDRADE'	43	2139	Male	Fever
1637	'AMERICOBOTELLO'	59	2139	Male	Fever
1638	'AMERIGO'	35	2139	Male	Fever
1639	'AMERIGOBERNARDI'	88	2139	Male	Fever
1640	'AMERSHADIAN'	57	2139	Male	Fever
1641	'AMERSHADIANPETER'	37	2140	Male	Fever
1642	'AMERY'	56	2141	Male	Fever
1643	'AMERYBURNHAM'	55	2138	Male	Fever
1644	'AMES'	63	2139	Male	Fever
1645	'AMESAMELIA'	79	2140	Male	Fever
1646	'AMESCAROL'	56	2138	Male	Fever
1647	'AMESCAROLYN'	38	2138	Male	Fever
1648	'AMESDAVID'	44	2139	Male	Fever
1649	'AMESELIZABETH'	59	2140	Male	Fever
1650	'AMESGREGORY'	44	2139	Female	Fever
1651	'AMESGRETCHEN'	41	2138	Male	Fever
1652	'AMESNICOLI'	76	2140	Male	Fever
1653	'AMESPRISCILLA'	32	2139	Male	Fever
1654	'AMESSALLY'	34	2138	Female	Fever
1655	'AMEY'	65	2139	Female	Fever
1656	'AMEZIANE-HASSANI'	54	2139	Male	Fever
1657	'AMEZIANE-HASSANIRACHID'	60	2142	Male	Fever
1658	'AMI'	38	2139	Female	Fever
1659	'AMIE'	32	2138	Male	Fever
1660	'AMIEL'	82	2140	Female	Fever
1661	'AMIN'	71	2138	Male	Fever
1662	'AMINA'	72	2138	Male	Fever
1663	'AMINABESHIR'	81	2139	Male	Fever
1664	'AMINDA'	49	2139	Male	Fever
1665	'AMINSNEHAL'	83	2139	Female	Fever
1666	'AMINZADEH'	38	2138	Male	Fever
1667	'AMINZADEHSAEED'	57	2141	Female	Fever
1668	'AMIR'	77	2139	Female	Fever
1669	'AMIRAULT'	32	2138	Male	Fever
1670	'AMIRAULTPETER'	47	2140	Male	Fever
1671	'AMIROUCHE'	76	2139	Male	Fever
1672	'AMIROUCHEELIZABETH'	32	2139	Male	Fever
1673	'AMIROUCHEMALINA'	94	2141	Male	Fever
1674	'AMIRTHARAJ'	48	2138	Male	Fever
1675	'AMIRTHARAJAH'	44	2138	Male	Fever
1676	'AMIRTHARAJAHRAJEEVAN'	33	2138	Male	Fever
1677	'AMIRTHARAJLETEZION'	31	2139	Male	Fever
1678	'AMIT'	63	2140	Male	Fever
1679	'AMMEN'	61	2138	Male	Fever
1680	'AMMENJONATHAN'	36	2139	Female	Fever
1681	'AMMER'	51	2141	Male	Fever
1682	'AMMERMARCY'	87	2138	Female	Fever
1683	'AMMIE'	78	2138	Male	Fever
1684	'AMOAKUH'	53	2139	Female	Fever
1685	'AMOAKUHHOUDA'	94	2139	Male	Fever
1686	'AMOLING'	60	2141	Female	Fever
1687	'AMOLINGCHARLES'	57	2139	Male	Fever
1688	'AMOND'	35	2139	Male	Fever
1689	'AMORE'	52	2140	Male	Fever
1690	'AMOREANTHONY'	100	2140	Male	Fever
1691	'AMOREMARIA'	85	2139	Male	Fever
1692	'AMOREROSANNE'	32	2139	Female	Fever
1693	'AMORIN'	65	2138	Male	Fever
1694	'AMORINNATALIE'	45	2140	Male	Fever
1695	'AMOROSO'	77	2139	Male	Fever
1696	'AMOROSODONNA'	87	2140	Male	Fever
1697	'AMOROSOJOSEPH'	59	2139	Male	Fever
1698	'AMORY'	72	2140	Male	Fever
1699	'AMORYATKINS'	44	2138	Male	Fever
1700	'AMORYSARAH'	62	2139	Female	Fever
1701	'AMOS'	41	2141	Male	Fever
1702	'AMOSBARBARA'	77	2138	Female	Fever
1703	'AMOSTHOMAS'	66	2138	Male	Fever
1704	'AMPARO'	94	2140	Male	Fever
1705	'AMPEY'	46	2139	Male	Fever
1706	'AMPEYETHEL'	41	2139	Male	Fever
1707	'AMRAM'	39	2141	Male	Fever
1708	'AMRINE'	69	2138	Male	Fever
1709	'AMRINETHOMAS'	69	2138	Male	Fever
1710	'AMSDEN'	55	2138	Male	Fever
1711	'AMSDENALICE'	56	2140	Male	Fever
1712	'AMSLER'	45	2141	Male	Fever
1713	'AMSLERMARY'	56	2139	Male	Fever
1714	'AMSTER'	37	2139	Female	Fever
1715	'AMSTERDAM'	37	2140	Male	Fever
1716	'AMSTERDAMJONATHAN'	41	2139	Male	Fever
1717	'AMSTERSUSAN'	34	2139	Male	Fever
1718	'AMSZ'	55	2139	Male	Fever
1719	'AMSZARIANE'	86	2138	Male	Fever
1720	'AMTUL'	42	2138	Male	Fever
1721	'AMTULAHMAD'	71	2138	Female	Fever
1722	'AMUNDSEN'	66	2138	Male	Fever
1723	'AMUNDSENERIC'	50	2139	Male	Fever
1724	'AMUNDSENNICOLE'	48	2138	Male	Fever
1725	'AMUNDSENOLE'	48	2138	Male	Fever
1726	'AMY'	52	2139	Female	Chills
1727	'AMYADAMS'	54	2141	Male	Chills
1728	'AMYAISENBERG'	41	2139	Male	Chills
1729	'AMYALBRECHT'	34	2138	Male	Chills
1730	'AMYALLIN'	37	2138	Male	Chills
1731	'AMYANDREOTTI'	52	2138	Male	Chills
1732	'AMYANDREWS'	35	2138	Female	Chills
1733	'AMYAUKSTIKALNIS'	42	2139	Male	Chills
1734	'AMYBAMFORTH'	38	2138	Male	Chills
1735	'AMYBARAD'	50	2139	Male	Chills
1736	'AMYBARON'	43	2140	Female	Chills
1737	'AMYBARON-EVANS'	36	2138	Male	Chills
1738	'AMYBARRIOS CLARK'	34	2139	Male	Chills
1739	'AMYBARTLETT'	38	2138	Male	Chills
1740	'AMYBENS'	47	2139	Female	Chills
1741	'AMYBEREZIN'	85	2138	Male	Cough
1742	'AMYBERNSTEIN'	39	2138	Female	Cough
1743	'AMYBETHKE'	38	2139	Female	Cough
1744	'AMYBIEL'	73	2140	Male	Cough
1745	'AMYBIRD'	58	2138	Male	Cough
1746	'AMYBLITZ'	48	2139	Male	Cough
1747	'AMYBOHROD'	37	2138	Female	Cough
1748	'AMYBRACKEN'	39	2140	Male	Cough
1749	'AMYBRAGER'	52	2139	Male	Cough
1750	'AMYBRAND'	90	2138	Male	Cough
1751	'AMYBRECKER'	33	2138	Male	Cough
1752	'AMYBRIGHAM'	78	2138	Male	Cough
1753	'AMYBROWN'	50	2138	Male	Cough
1754	'AMYBRUNELLE'	39	2138	Male	Cough
1755	'AMYBUCKLEY'	39	2141	Male	Cough
1756	'AMYBURK'	51	2138	Male	Cough
1757	'AMYBURNHAM'	41	2139	Female	Cough
1758	'AMYBURNS'	40	2141	Female	Cough
1759	'AN'	50	2141	Male	Cough
1760	'ANA'	62	2139	Male	Cough
1761	'ANAALFARO'	39	2138	Male	Cough
1762	'ANAANTUNES'	43	2139	Female	Cough
1763	'ANABESSA'	65	2140	Female	Cough
1764	'ANABET'	78	2139	Male	Cough
1765	'ANABUNKER'	60	2140	Female	Cough
1766	'ANAGNOSTOPOULOS'	43	2140	Male	Cough
1767	'ANAGNOSTOPOULOSMARIA'	68	2140	Male	Cough
1768	'ANAHID'	52	2138	Female	Tiredness
1769	'ANAHIDBRAKKE'	57	2139	Male	Tiredness
1770	'ANALEAH'	46	2139	Male	Tiredness
1771	'ANALIA'	74	2140	Male	Tiredness
1772	'ANAND'	52	2138	Male	Tiredness
1773	'ANANDGEETA'	42	2138	Male	Tiredness
1774	'ANANDISHAN'	56	2139	Male	Tiredness
1775	'ANANIA'	44	2138	Male	Tiredness
1776	'ANANIAN'	42	2139	Female	Tiredness
1777	'ANANIANELISSA'	54	2138	Male	Tiredness
1778	'ANANIAVINCENT'	42	2139	Male	Tiredness
1779	'ANAPOLLE'	65	2139	Male	Tiredness
1780	'ANAPOLLEROSS'	32	2140	Male	Tiredness
1781	'ANARA'	63	2139	Female	Tiredness
1782	'ANARGEROS'	61	2138	Male	Tiredness
1783	'ANARGEROSSUSAN'	104	2138	Male	Tiredness
1784	'ANASTACIA'	97	2138	Female	Tiredness
1785	'ANASTAS'	33	2139	Male	Tiredness
1786	'ANASTASANGELA'	56	2140	Male	Tiredness
1787	'ANASTASCHERYL'	64	2140	Male	Tiredness
1788	'ANASTASI'	48	2138	Male	Tiredness
1789	'ANASTASIA'	88	2139	Male	Tiredness
1790	'ANASTASICAROL'	37	2140	Male	Tiredness
1791	'ANASTASIO'	39	2138	Male	Tiredness
1792	'ANASTASIOPAUL'	82	2139	Male	Tiredness
1793	'ANASTASIRENE'	85	2139	Male	Tiredness
1794	'ANASTASLISA'	33	2138	Male	Tiredness
1795	'ANASTOS'	55	2140	Male	Tiredness
1796	'ANASTOSM'	47	2141	Male	Tiredness
1797	'ANASTOSTELEMACHUS'	79	2138	Male	Tiredness
1798	'ANASTOSTHEODORE'	31	2138	Male	Tiredness
1799	'ANATAVIA'	43	2139	Male	Tiredness
1800	'ANATAVIABROWN'	40	2140	Male	Tiredness
1801	'ANATILDE'	37	2138	Male	Tiredness
1802	'ANCA'	36	2139	Male	Tiredness
1803	'ANCIELLO'	45	2140	Male	Tiredness
1804	'ANCIELLOFRANCES'	35	2138	Male	Tiredness
1805	'ANCRUM'	88	2139	Female	Tiredness
1806	'ANCRUMPAULINE'	35	2141	Male	Tiredness
1807	'ANDELLA'	47	2139	Male	Tiredness
1808	'ANDELLADORIS'	60	2139	Male	Tiredness
1809	'ANDELLAMARY'	39	2139	Female	Tiredness
1810	'ANDELMAN'	46	2140	Male	Tiredness
1811	'ANDELMANERIK'	41	2139	Female	Tiredness
1812	'ANDELMANETHAN'	54	2140	Female	Tiredness
1813	'ANDEMESKEL'	35	2139	Male	Tiredness
1814	'ANDERKA'	51	2139	Male	Tiredness
1815	'ANDERKAMARLENE'	55	2138	Male	Tiredness
1816	'ANDERKAROBERT'	70	2139	Male	Tiredness
1817	'ANDERKAROBIN'	59	2138	Male	Tiredness
1818	'ANDERS'	71	2139	Male	Tiredness
1819	'ANDERSEN'	58	2138	Male	Tiredness
1820	'ANDERSENJEANNE'	34	2138	Male	Tiredness
1821	'ANDERSENMICHELE'	37	2140	Male	Tiredness
1822	'ANDERSENNICOLE'	90	2139	Female	Tiredness
1823	'ANDERSMARK'	56	2138	Female	Tiredness
1824	'ANDERSON'	48	2140	Male	Tiredness
1825	'ANDERSON-SMITH'	34	2138	Male	Tiredness
1826	'ANDERSON-SMITHSUSAN'	31	2140	Male	Tiredness
1827	'ANDERSONALEXANDER'	47	2140	Female	Tiredness
1828	'ANDERSONANITA'	48	2139	Male	Tiredness
1829	'ANDERSONANNMARIE'	66	2138	Female	Tiredness
1830	'ANDERSONBARRY'	47	2138	Male	Tiredness
1831	'ANDERSONBENJAMIN'	70	2139	Female	Tiredness
1832	'ANDERSONBERNHARD'	98	2138	Male	Tiredness
1833	'ANDERSONBRANDAO'	40	2138	Male	Tiredness
1834	'ANDERSONBRIAN'	52	2139	Male	Tiredness
1835	'ANDERSONCAMILLE'	59	2140	Male	Tiredness
1836	'ANDERSONCATHY'	52	2139	Male	Tiredness
1837	'ANDERSONCLARENCE'	76	2138	Male	Tiredness
1838	'ANDERSONCLIFFORD'	37	2141	Female	Tiredness
1839	'ANDERSONDANIEL'	41	2139	Male	Tiredness
1840	'ANDERSONDAVID'	58	2139	Male	Tiredness
1841	'ANDERSONDEBORAH'	58	2140	Male	Tiredness
1842	'ANDERSONDELANE'	68	2138	Male	Tiredness
1843	'ANDERSONDEREK'	43	2139	Male	Tiredness
1844	'ANDERSONDEVON'	34	2139	Male	Tiredness
1845	'ANDERSONDONALD'	53	2138	Male	Tiredness
1846	'ANDERSONEDWARD'	60	2139	Male	Tiredness
1847	'ANDERSONELEANOR'	58	2140	Male	Tiredness
1848	'ANDERSONELIZABETH'	78	2138	Male	Tiredness
1849	'ANDERSONERIC'	52	2139	Male	Tiredness
1850	'ANDERSONEUGENIA'	42	2140	Female	Tiredness
1851	'ANDERSONGARY'	47	2142	Male	Tiredness
1852	'ANDERSONGAYLE'	50	2138	Male	Tiredness
1853	'ANDERSONGORDON'	37	2139	Male	Tiredness
1854	'ANDERSONGREGORY'	92	2138	Male	Tiredness
1855	'ANDERSONHENRY'	32	2138	Male	Tiredness
1856	'ANDERSONJ'	36	2138	Male	Tiredness
1857	'ANDERSONJASON'	37	2139	Male	Tiredness
1858	'ANDERSONJENNIE'	32	2142	Female	Tiredness
1859	'ANDERSONJENNIFER'	31	2139	Male	Tiredness
1860	'ANDERSONJOHN'	43	2139	Male	Tiredness
1861	'ANDERSONJUANITA'	31	2138	Male	Tiredness
1862	'ANDERSONJUNE'	55	2138	Male	Tiredness
1863	'ANDERSONKAREN'	34	2139	Male	Tiredness
1864	'ANDERSONKATE'	37	2141	Male	Tiredness
1865	'ANDERSONKATRINA'	37	2138	Male	Tiredness
1866	'ANDERSONLARRY'	46	2138	Male	Tiredness
1867	'ANDERSONLEO'	38	2139	Male	Tiredness
1868	'ANDERSONLOIS'	55	2139	Female	Tiredness
1869	'ANDERSONLORI'	54	2139	Male	Tiredness
1870	'ANDERSONLOUISE'	44	2138	Male	Tiredness
1871	'ANDERSONLYNN'	41	2142	Female	Tiredness
1872	'ANDERSONMARIAN'	39	2138	Male	Tiredness
1873	'ANDERSONMARY'	55	2138	Male	Tiredness
1874	'ANDERSONMAURICE'	41	2139	Male	Tiredness
1875	'ANDERSONMICHAEL'	39	2139	Male	Tiredness
1876	'ANDERSONMICHELLE'	40	2141	Female	Tiredness
1877	'ANDERSONNANCI'	37	2140	Female	Tiredness
1878	'ANDERSONNINA'	66	2139	Male	Flu
1879	'ANDERSONPATRICIA'	37	2141	Male	Flu
1880	'ANDERSONPAULINE'	34	2138	Male	Flu
1881	'ANDERSONPEHR'	59	2138	Male	Flu
1882	'ANDERSONPENNY'	54	2139	Female	Flu
1883	'ANDERSONPHILIP'	72	2138	Male	Flu
1884	'ANDERSONPRISCILLA'	53	2139	Male	Flu
1885	'ANDERSONRICHARD'	61	2138	Female	Flu
1886	'ANDERSONRITA'	90	2140	Male	Flu
1887	'ANDERSONRON'	72	2139	Male	Flu
1888	'ANDERSONRUTH'	40	2140	Male	Flu
1889	'ANDERSONSCOTT'	99	2138	Male	Flu
1890	'ANDERSONSHARON'	59	2140	Male	Flu
1891	'ANDERSONSHEILA'	41	2139	Male	Flu
1892	'ANDERSONSTANLEY'	46	2139	Male	Flu
1893	'ANDERSONSTELLA'	51	2138	Male	Flu
1894	'ANDERSONSTEPHEN'	39	2139	Male	Flu
1895	'ANDERSONSUSAN'	36	2139	Male	Flu
1896	'ANDERSONTHEODORE'	65	2140	Female	Flu
1897	'ANDERSONTHERESA'	43	2139	Male	Flu
1898	'ANDERSONTHOMAS'	43	2140	Male	Flu
1899	'ANDERSONTIM'	52	2140	Male	Flu
1900	'ANDERSONTIMOTHY'	57	2139	Male	Flu
1901	'ANDERSONTODD'	42	2141	Female	Flu
1902	'ANDERSONTONYA'	40	2139	Male	Flu
1903	'ANDERSONVIRGINIA'	91	2140	Male	Flu
1904	'ANDERSONWESLEY'	50	2138	Female	Flu
1905	'ANDERSONWILLIAM'	43	2138	Male	Flu
1906	'ANDERSONZOE'	38	2138	Female	Flu
1907	'ANDERSPAUL'	46	2139	Male	Flu
1908	'ANDERSROSALIE'	80	2140	Male	Flu
1909	'ANDERSSON'	41	2139	Male	Flu
1910	'ANDERSSONKARIN'	65	2138	Male	Flu
1911	'ANDIAS'	89	2141	Male	Flu
1912	'ANDIASFRANCES'	76	2141	Male	Flu
1913	'ANDIASJAMES'	54	2140	Male	Flu
1914	'ANDISHEH'	41	2138	Male	Flu
1915	'ANDLER'	40	2138	Male	Flu
1916	'ANDLERJUDY'	71	2139	Male	Flu
1917	'ANDOLINA'	47	2140	Male	Flu
1918	'ANDOLINAMARK'	39	2139	Female	Flu
1919	'ANDOLINE'	107	2138	Male	Flu
1920	'ANDON'	34	2139	Male	Flu
1921	'ANDONANTHONY'	45	2138	Female	Flu
1922	'ANDONELIZABETH'	42	2141	Female	Flu
1923	'ANDONJANET'	62	2138	Male	Flu
1924	'ANDONLORRAINE'	72	2138	Male	Flu
1925	'ANDORS'	56	2140	Female	Flu
1926	'ANDORSBONILLA'	36	2138	Male	Flu
1927	'ANDOS'	36	2138	Male	Flu
1928	'ANDOSKARIN'	35	2138	Male	Flu
1929	'ANDRADE'	65	2138	Male	Flu
1930	'ANDRADEAMERICO'	92	2139	Male	Flu
1931	'ANDRADECELESTE'	36	2141	Male	Flu
1932	'ANDRADEDOMINGA'	41	2138	Male	Flu
1933	'ANDRADEJOSEPH'	86	2139	Female	Flu
1934	'ANDRADEMANUEL'	104	2140	Male	Flu
1935	'ANDRADENATALIA'	39	2140	Male	Flu
1936	'ANDRADERICHARD'	78	2138	Male	Flu
1937	'ANDRADESUSAN'	94	2138	Female	Flu
1938	'ANDRADEZENAIDE'	86	2141	Male	Flu
1939	'ANDRE'	56	2139	Male	Flu
1940	'ANDRE-CLARK'	69	2138	Male	Flu
1941	'ANDRE-CLARKALICE'	46	2139	Male	Flu
1942	'ANDREA'	60	2140	Male	Flu
1943	'ANDREAABRAHAMSON'	52	2140	Female	Flu
1944	'ANDREAANGLADA'	92	2139	Male	Flu
1945	'ANDREAARMSTRONG'	67	2139	Male	Flu
1946	'ANDREAAUGERI'	66	2139	Male	Flu
1947	'ANDREABALSAMO'	89	2139	Male	Flu
1948	'ANDREABARRY'	61	2139	Male	Flu
1949	'ANDREABARRY-SMITH'	36	2140	Male	Flu
1950	'ANDREABELL'	32	2139	Male	Flu
1951	'ANDREABENEVENTO'	83	2138	Male	Flu
1952	'ANDREABLUM'	77	2138	Male	Flu
1953	'ANDREABOYER'	103	2140	Female	Flu
1954	'ANDREABRAND'	98	2138	Male	Flu
1955	'ANDREAS'	49	2140	Male	Flu
1956	'ANDREATKINS'	86	2140	Male	Flu
1957	'ANDREE'	49	2139	Male	Flu
1958	'ANDREFERNANDE'	83	2139	Male	Flu
1959	'ANDREFRITZ'	48	2138	Female	Flu
1960	'ANDREI'	44	2138	Male	Flu
1961	'ANDREJUDITH'	38	2139	Male	Flu
1962	'ANDRENA'	57	2139	Male	Flu
1963	'ANDRENABATYCKY'	98	2142	Male	Flu
1964	'ANDREOTTI'	59	2139	Male	Flu
1965	'ANDREOTTIALEJANDRO'	111	2139	Female	Flu
1966	'ANDREOTTIAMY'	83	2140	Male	Flu
1967	'ANDRES'	42	2141	Male	Flu
1968	'ANDRESEN'	40	2140	Male	Flu
1969	'ANDRESENJEANNE'	49	2140	Male	Flu
1970	'ANDRESENJENSINE'	36	2138	Male	Flu
1971	'ANDRESKATE'	91	2139	Male	Flu
1972	'ANDRESLEONARD'	52	2138	Female	Flu
1973	'ANDREW'	96	2141	Male	Flu
1974	'ANDREWAGHAJANIAN'	62	2140	Male	Flu
1975	'ANDREWAGOOS'	69	2139	Male	Flu
1976	'ANDREWALTERSOHN'	74	2141	Male	Flu
1977	'ANDREWANISIMOV'	87	2138	Male	Flu
1978	'ANDREWASARO'	38	2138	Female	Flu
1979	'ANDREWASBOE'	42	2140	Female	Flu
1980	'ANDREWAUERBACH'	51	2139	Male	Flu
1981	'ANDREWAUPPERLEE'	38	2140	Male	Flu
1982	'ANDREWBAER'	39	2141	Female	Fever
1983	'ANDREWBALSON'	40	2138	Male	Fever
1984	'ANDREWBARNABY'	35	2140	Female	Fever
1985	'ANDREWBARRY'	83	2139	Female	Fever
1986	'ANDREWBATES'	103	2138	Male	Fever
1987	'ANDREWBEER'	92	2139	Male	Fever
1988	'ANDREWBEHARRIE'	62	2139	Male	Fever
1989	'ANDREWBENNETT'	42	2138	Male	Fever
1990	'ANDREWBLAIS'	48	2139	Male	Fever
1991	'ANDREWBLUME'	65	2138	Male	Fever
1992	'ANDREWBOHACHEWSKY'	41	2141	Male	Fever
1993	'ANDREWBORDA'	94	2139	Male	Fever
1994	'ANDREWBOSTIC'	60	2141	Female	Fever
1995	'ANDREWBRKIC'	63	2140	Male	Fever
1996	'ANDREWBROWN'	84	2138	Female	Fever
1997	'ANDREWEDWARD'	68	2139	Male	Fever
1998	'ANDREWELDBERT'	67	2141	Female	Fever
[truncated: 15,998 more rows]
