# Supplementary material for: Improved angelization technique against background knowledge attack for 1:M microdata
Source: PeerJ Comput Sci. 2023 Mar 15;9:e1255. doi: 10.7717/peerj-cs.1255 (PMC10280459; doi:10.7717/peerj-cs.1255)
Supplement: Supplemental Information 1 [file peerj-cs-09-1255-s001.zip › code/adults.csv]

sno	name	age	zipcode	Gender	symptoms
1	'JULIAN'	33	2139	Female	Flu
1	'JULIAN'	33	2139	Female	Stomach Pain
1	'JULIAN'	33	2139	Female	Chills
1	'JULIAN'	33	2139	Female	Fever
2	'SUSAN'	60	2139	Female	Flu
2	'SUSAN'	60	2139	Female	Stomach Pain
2	'SUSAN'	60	2139	Female	Chills
2	'SUSAN'	60	2139	Female	Fever
3	'MARY'	45	2138	Female	Difficult Breathing
3	'MARY'	45	2138	Female	Lungs infection
4	'KEREN'	45	2138	Male	Difficult Breathing
4	'KEREN'	45	2138	Male	Lungs infection
5	'PETER'	45	2139	Male	No symptoms
6	'JONAS'	32	2138	Female	No symptoms
7	'CYTNTHIA'	42	2140	Female	Flu
7	'CYTNTHIA'	42	2140	Female	Tiredness
7	'CYTNTHIA'	42	2140	Female	Loss of appetite
8	'HEIDI'	38	2139	Male	Difficult Breathing
8	'HEIDI'	38	2139	Male	Lungs infection
9	'HELEN'	40	2138	Female	Flu
9	'HELEN'	40	2138	Female	Headache
10	'RONALD'	35	2139	Male	Flu
10	'RONALD'	35	2139	Male	Stomach Pain
10	'RONALD'	35	2139	Male	Chills
10	'RONALD'	35	2139	Male	Fever
