# Supplementary material for: Improved angelization technique against background knowledge attack for 1:M microdata
Source: PeerJ Comput Sci. 2023 Mar 15;9:e1255. doi: 10.7717/peerj-cs.1255 (PMC10280459; doi:10.7717/peerj-cs.1255)
Supplement: Supplemental Information 1 [file peerj-cs-09-1255-s001.zip › code/BID.py]

import csv
import random
from collections import defaultdict
import numpy as np
import math
import pandas
import pandas as pd
import sys

'''
df1 = pd.read_csv("senstive.csv")
#df1 = df1.sample(frac=1, axis=1).sample(frac=1).reset_index(drop=True)
df1 = df1.sample(frac=1, random_state=1).reset_index(drop=True)
df1.to_csv('sen.csv')

'''

df1 = pd.read_csv("senstive.csv")
o = df1['symptoms'] == 'Severe'
n = df1['symptoms'] == 'Mild'
m = df1['symptoms'] == 'LOW'
p = df1['symptoms'] == 'High'
q = df1['symptoms'] == 'a-symptimatic'


df1[o] = df1[o].sample(frac=1).to_numpy()
df1[n] = df1[n].sample(frac=1).to_numpy()
df1[m] = df1[m].sample(frac=1).to_numpy()
df1[p] = df1[p].sample(frac=1).to_numpy()
df1[q] = df1[q].sample(frac=1).to_numpy()


df1.to_csv('sen.csv')

cols = ["group_number"]
file_path = "sen.csv"
pd.read_csv(file_path, usecols=cols).to_csv("qnew.csv", index=False)


dataframes = [pd.read_csv(p) for p in ("qausi.csv", "sen.csv")]
merged_dataframe = pd.concat(dataframes, axis=1)
merged_dataframe.to_csv("newqusi.csv", index=False)

df = pd.read_csv('newqusi.csv')
df.drop(df.columns[[0,4,5,6,7]], axis = 1, inplace = True)
df.to_csv('newqusi.csv')

import os
os.remove('qausi.csv')
os.remove('sen.csv')
os.remove('qnew.csv')
