# Supplementary material for: Improved angelization technique against background knowledge attack for 1:M microdata
Source: PeerJ Comput Sci. 2023 Mar 15;9:e1255. doi: 10.7717/peerj-cs.1255 (PMC10280459; doi:10.7717/peerj-cs.1255)
Supplement: Supplemental Information 1 [file peerj-cs-09-1255-s001.zip › code/conversion.py]

import csv
import random
from collections import defaultdict
import numpy as np
import math
import pandas
import pandas as pd
import sys


df = pd.read_csv('adults.csv')
df = df.groupby('sno').agg({ 'age':'first','zipcode':'first', 'Gender':'first', 'symptoms': ', '.join }).reset_index()
#df = df.groupby('sno').agg({ 'name':'first','age':'first','zipcode':'first', 'Gender':'first', 'symptoms': ', '.join }).reset_index()

df.to_csv('Transform.csv')


#historyyyyyyyyy
df = pd.read_csv("adults.csv")
print(df)
df = df[df.duplicated(['sno'] , keep='last')]
print(df)
df.to_csv('3history2.csv')


df = pd.read_csv("adults.csv")
df["symptoms"] = df["symptoms"].replace("Chills","Mild")
df["symptoms"] = df["symptoms"].replace("Cough","Mild")
df["symptoms"] = df["symptoms"].replace("No symptoms","a-symptimatic")
df["symptoms"] = df["symptoms"].replace("Loss of appetite","Mild")
df["symptoms"] = df["symptoms"].replace("Headache","LOW")
df["symptoms"] = df["symptoms"].replace("Tiredness","LOW")
df["symptoms"] = df["symptoms"].replace("Flu","LOW")
df["symptoms"] = df["symptoms"].replace("chestPain","High")
df["symptoms"] = df["symptoms"].replace("Difficult Breathing","High")
df["symptoms"] = df["symptoms"].replace("Fever","Mild")
df["symptoms"] = df["symptoms"].replace("Stomach Pain","High")
df["symptoms"] = df["symptoms"].replace("Lungs infection","Severe")
df["symptoms"] = df["symptoms"].replace("Respiratory Problem","Severe")
df.to_csv('2chgesvalues.csv')

df = pd.read_csv("2chgesvalues.csv")
#df.drop_duplicates( keep='last')
df = df.groupby('name').agg({ 'age':'first','zipcode':'first', 'Gender':'first', 'symptoms':'last' }).reset_index()
#df.drop(df.columns[[0]], axis = 1, inplace = True)
df.to_csv('3choosehigher.csv')

df.to_csv('adults.csv')


# making data frame from csv file
dfObj = pd.read_csv("2chgesvalues.csv")
print(dfObj)
duplicateRowsDF = dfObj[dfObj.duplicated(['sno'] , keep='last')]
print(duplicateRowsDF)
duplicateRowsDF.to_csv('3history1.csv')
