# Supplementary material for: Improved angelization technique against background knowledge attack for 1:M microdata
Source: PeerJ Comput Sci. 2023 Mar 15;9:e1255. doi: 10.7717/peerj-cs.1255 (PMC10280459; doi:10.7717/peerj-cs.1255)
Supplement: Supplemental Information 1 [file peerj-cs-09-1255-s001.zip › code/newqusi.csv]

	33-age	2138-zipcode	Gender-Male	group_number.1
0	33-age	2138-zipcode	Gender-Male	0
1	46-65	2138-2139	Male-Male	3
2	46-65	2138-2139	Male-Male	2
3	38-54	2138-2141	Male-Male	3
4	38-54	2138-2141	Male-Male	2
5	44-97	2138-2140	Male-Male	4
6	44-97	2138-2140	Male-Male	4
7	60-73	2139-2140	Male-Male	6
8	60-73	2139-2140	Male-Male	1
9	37-41	2139-2140	Male-Male	6
10	37-41	2139-2140	Male-Male	5
11	40-48	2138-2138	Male-Male	1
12	40-48	2138-2138	Male-Male	5
