# Supplementary material for: Improved angelization technique against background knowledge attack for 1:M microdata
Source: PeerJ Comput Sci. 2023 Mar 15;9:e1255. doi: 10.7717/peerj-cs.1255 (PMC10280459; doi:10.7717/peerj-cs.1255)
Supplement: Supplemental Information 1 [file peerj-cs-09-1255-s001.zip › code/readme.txt]

There are two dataset 
1)adults small dataset: small no of records 
2) adults:  more no of records 
to run the code, rename  the dataset CSV file into "adults."

1) Three code files 
run first, the Conversion
It gives some files:
1) changes value: Conversion according to the category table
2)choose higher: convert into 1:1 dataset.
3)History table1: the ignored record is maintained here according to the category table.
4)History Table2: the ignored record actual values maintained here.
5) Transform table

also, updated values are updated in the adults.csv file

Run second file "splitting.py."

It gave us two split files as quasi and sensitive CSV files.
Run the third file, "BID.py."
to get the final result as 
sensitive and newquasi files.
