# Supplementary material for: Improved angelization technique against background knowledge attack for 1:M microdata
Source: PeerJ Comput Sci. 2023 Mar 15;9:e1255. doi: 10.7717/peerj-cs.1255 (PMC10280459; doi:10.7717/peerj-cs.1255)
Supplement: Supplemental Information 1 [file peerj-cs-09-1255-s001.zip › code/senstive.csv]

	symptoms	group_number
0	Mild	0
1	Mild	5
2	High	5
3	High	2
4	a-symptimatic	2
5	a-symptimatic	4
6	Severe	4
7	Severe	6
8	LOW	6
9	LOW	1
10	Mild	1
11	Mild	3
12	High	3
