# Supplementary material for: Improved angelization technique against background knowledge attack for 1:M microdata
Source: PeerJ Comput Sci. 2023 Mar 15;9:e1255. doi: 10.7717/peerj-cs.1255 (PMC10280459; doi:10.7717/peerj-cs.1255)
Supplement: Supplemental Information 1 [file peerj-cs-09-1255-s001.zip › code/Transform.csv]

	sno	age	zipcode	Gender	symptoms
0	0	33	2138	Male	Flu, Chills, Chills
1	1	65	2138	Male	Flu, Cough, Cough
2	2	46	2139	Male	Flu, chestPain, chestPain
3	3	38	2138	Male	Flu, Difficult Breathing, Difficult Breathing
4	4	54	2141	Male	Flu, No symptoms, No symptoms
5	5	44	2138	Male	Flu, No symptoms, No symptoms
6	6	97	2140	Male	Flu, Lungs infection, Lungs infection
7	7	60	2139	Male	Flu, Respiratory Problem, Respiratory Problem
8	8	73	2140	Male	Flu, Tiredness, Tiredness
9	9	37	2140	Male	Flu, Headache, Headache
10	10	41	2139	Male	Flu, Loss of appetite, Loss of appetite
11	11	40	2138	Male	Flu, Fever, Fever
12	12	42	2138	Male	Flu, Difficult Breathing, Difficult Breathing
13	13	48	2138	Male	Flu, Stomach Pain, Stomach Pain
14	14	45	2140	Male	Flu, No symptoms, No symptoms
15	15	55	2139	Female	Flu, No symptoms, No symptoms
16	16	36	2138	Male	Flu, Lungs infection, Lungs infection
17	17	72	2138	Female	Flu, Respiratory Problem, Respiratory Problem
18	18	36	2139	Male	Flu, Flu, Flu
19	19	33	2139	Male	Flu, Tiredness, Tiredness
20	20	68	2140	Male	Flu, Chills, Chills
21	21	45	2139	Male	Flu, Cough, Cough
22	22	40	2141	Male	Flu, chestPain, chestPain
23	23	45	2138	Male	Flu, Difficult Breathing, Difficult Breathing
24	24	37	2139	Female	Flu, No symptoms, No symptoms
25	25	54	2140	Male	Flu, No symptoms, No symptoms
26	26	50	2138	Male	Flu, Lungs infection, Lungs infection
27	27	47	2140	Female	Flu, Respiratory Problem, Respiratory Problem
28	28	42	2138	Male	Flu, Tiredness, Tiredness
29	29	35	2139	Female	Flu, Headache, Headache
30	30	41	2139	Female	Flu, Loss of appetite, Loss of appetite
31	31	43	2138	Male	Flu, Fever, Fever
32	32	39	2139	Male	Flu, Difficult Breathing, Difficult Breathing
33	33	42	2138	Male	Flu, Stomach Pain, Stomach Pain
34	34	37	2140	Male	Flu, No symptoms, No symptoms
35	35	37	2139	Male	Flu, No symptoms, No symptoms
36	36	83	2139	Male	Flu, Lungs infection, Lungs infection
37	37	64	2140	Female	Flu, Respiratory Problem, Respiratory Problem
38	38	38	2139	Male	Flu, Flu, Flu
39	39	40	2138	Male	Flu, Tiredness, Tiredness
40	40	36	2138	Male	Flu, Chills, Chills
41	41	32	2138	Male	Flu, Cough, Cough
42	42	48	2138	Male	Flu, chestPain, chestPain
43	43	41	2140	Male	Flu, Difficult Breathing, Difficult Breathing
44	44	65	2138	Male	Flu, No symptoms, No symptoms
45	45	46	2138	Male	Flu, No symptoms, No symptoms
46	46	69	2139	Male	Flu, Lungs infection, Lungs infection
47	47	80	2139	Female	Flu, Respiratory Problem, Respiratory Problem
48	48	35	2138	Male	Flu, Tiredness, Tiredness
49	49	51	2138	Female	Flu, Headache, Headache
50	50	44	2138	Male	Flu, Loss of appetite, Loss of appetite
51	51	41	2139	Male	Flu, Fever, Fever
52	52	38	2141	Male	Tiredness, Difficult Breathing, Difficult Breathing
53	53	37	2138	Male	Tiredness, Stomach Pain, Stomach Pain
54	54	43	2138	Male	Tiredness, No symptoms, No symptoms
55	55	39	2139	Male	Tiredness, No symptoms, No symptoms
56	56	34	2138	Male	Tiredness, Lungs infection, Lungs infection
57	57	48	2140	Male	Tiredness, Respiratory Problem, Respiratory Problem
58	58	59	2142	Male	Tiredness, Flu, Flu
59	59	56	2138	Male	Tiredness, Tiredness, Tiredness
60	60	44	2139	Female	Tiredness, Chills, Chills
61	61	44	2141	Male	Tiredness, Cough, Cough
62	62	82	2141	Male	Tiredness, chestPain, chestPain
63	63	46	2140	Female	Headache, Difficult Breathing, Difficult Breathing
64	64	41	2140	Male	Headache, No symptoms, No symptoms
65	65	61	2140	Male	Headache, No symptoms, No symptoms
66	66	64	2139	Female	Headache, Lungs infection, Lungs infection
67	67	59	2139	Male	Headache, Respiratory Problem, Respiratory Problem
68	68	86	2140	Male	Headache, Tiredness, Tiredness
69	69	37	2138	Male	Headache, Headache, Headache
70	70	47	2138	Female	Headache, Loss of appetite, Loss of appetite
71	71	32	2138	Female	Headache, Fever, Fever
72	72	62	2138	Male	Headache, Difficult Breathing, Difficult Breathing
73	73	36	2140	Male	Headache, Stomach Pain, Stomach Pain
74	74	46	2138	Female	Headache, No symptoms, No symptoms
75	75	38	2140	Male	Headache, No symptoms, No symptoms
76	76	83	2141	Male	Headache, Lungs infection, Lungs infection
77	77	46	2139	Male	Headache, Respiratory Problem, Respiratory Problem
78	78	39	2138	Female	Headache, Flu, Flu
79	79	44	2139	Male	Headache, Tiredness, Tiredness
80	80	54	2138	Female	Headache, Chills, Chills
81	81	45	2141	Male	Headache, Cough, Cough
82	82	49	2141	Female	Headache, chestPain, chestPain
83	83	41	2140	Male	Headache, Difficult Breathing, Difficult Breathing
84	84	60	2140	Male	Headache, No symptoms, No symptoms
85	85	81	2138	Male	Headache, No symptoms, No symptoms
86	86	59	2138	Female	Lungs infection, Lungs infection, Lungs infection
87	87	35	2139	Male	Chills, Respiratory Problem, Respiratory Problem
88	88	35	2141	Male	Chills, Tiredness, Tiredness
89	89	38	2140	Male	Chills, Headache, Headache
90	90	72	2138	Male	Chills, Loss of appetite, Loss of appetite
91	91	44	2138	Male	Chills, Fever, Fever
92	92	47	2138	Female	Chills, Difficult Breathing, Difficult Breathing
93	93	37	2140	Female	Chills, Stomach Pain, Stomach Pain
94	94	68	2139	Male	Chills, No symptoms, No symptoms
95	95	48	2139	Male	Chills, No symptoms, No symptoms
96	96	50	2139	Female	Chills, Lungs infection, Lungs infection
97	97	95	2141	Male	Chills, Respiratory Problem, Respiratory Problem
98	98	101	2139	Male	Chills, Flu, Flu
99	99	37	2139	Male	Chills, Tiredness, Tiredness
100	100	46	2139	Male	Chills, Chills, Chills
101	101	58	2139	Male	Chills, Cough, Cough
102	102	49	2139	Male	Chills, chestPain, chestPain
103	103	42	2140	Male	Chills, Difficult Breathing, Difficult Breathing
104	104	43	2141	Male	Chills, No symptoms, No symptoms
105	105	38	2138	Male	Chills, No symptoms, No symptoms
106	106	46	2139	Male	Chills, Lungs infection, Lungs infection
107	107	43	2140	Male	Chills, Respiratory Problem, Respiratory Problem
108	108	44	2138	Male	Chills, Tiredness, Tiredness
109	109	41	2138	Male	Chills, Headache, Headache
110	110	51	2139	Male	Chills, Loss of appetite, Loss of appetite
111	111	67	2140	Male	Chills, Fever, Fever
112	112	68	2139	Female	Chills, Difficult Breathing, Difficult Breathing
113	113	49	2138	Male	Chills, Stomach Pain, Stomach Pain
114	114	41	2140	Male	Chills, No symptoms, No symptoms
115	115	63	2139	Male	Chills, No symptoms, No symptoms
116	116	48	2138	Female	Chills, Lungs infection, Lungs infection
117	117	40	2139	Female	Chills, Respiratory Problem, Respiratory Problem
118	118	57	2139	Male	Chills, Flu, Flu
119	119	40	2142	Male	Chills, Tiredness, Tiredness
120	120	37	2139	Female	Chills, Chills, Chills
121	121	76	2138	Male	Chills, Cough, Cough
122	122	74	2140	Female	Chills, chestPain, chestPain
123	123	68	2138	Male	Chills, Difficult Breathing, Difficult Breathing
124	124	42	2138	Male	Chills, No symptoms, No symptoms
125	125	55	2139	Male	Chills, No symptoms, No symptoms
126	126	64	2139	Male	Chills, Lungs infection, Lungs infection
127	127	48	2139	Female	Chills, Respiratory Problem, Respiratory Problem
128	128	42	2138	Male	Chills, Tiredness, Tiredness
129	129	47	2141	Female	Chills, Headache, Headache
130	130	68	2139	Female	Chills, Loss of appetite, Loss of appetite
131	131	49	2138	Male	Chills, Fever, Fever
132	132	38	2140	Male	Chills, Difficult Breathing, Difficult Breathing
133	133	82	2139	Male	Chills, Stomach Pain, Stomach Pain
134	134	52	2139	Male	Chills, No symptoms, No symptoms
135	135	38	2141	Male	Chills, No symptoms, No symptoms
136	136	73	2138	Male	Chills, Lungs infection, Lungs infection
137	137	69	2138	Male	Chills, Respiratory Problem, Respiratory Problem
138	138	65	2138	Male	Chills, Flu, Flu
139	139	78	2139	Male	Chills, Tiredness, Tiredness
140	140	39	2140	Male	Chills, Chills, Chills
141	141	55	2138	Male	Chills, Cough, Cough
142	142	50	2139	Female	Chills, chestPain, chestPain
143	143	39	2141	Male	Chills, Difficult Breathing, Difficult Breathing
144	144	54	2138	Female	Chills, No symptoms, No symptoms
145	145	66	2138	Male	Chills, No symptoms, No symptoms
146	146	92	2139	Female	Chills, Lungs infection, Lungs infection
147	147	45	2139	Male	Chills, Respiratory Problem, Respiratory Problem
148	148	59	2141	Female	Chills, Tiredness, Tiredness
149	149	45	2139	Male	Chills, Headache, Headache
150	150	86	2139	Male	Chills, Loss of appetite, Loss of appetite
151	151	45	2140	Male	Chills, Fever, Fever
152	152	39	2140	Male	Chills, Difficult Breathing, Difficult Breathing
153	153	37	2139	Male	Chills, Stomach Pain, Stomach Pain
154	154	62	2139	Female	Chills, No symptoms, No symptoms
155	155	36	2138	Male	Chills, No symptoms, No symptoms
156	156	76	2140	Male	Chills, Lungs infection, Lungs infection
157	157	84	2139	Male	Chills, Respiratory Problem, Respiratory Problem
158	158	56	2140	Male	Chills, Flu, Flu
159	159	53	2139	Male	Chills, Tiredness, Tiredness
160	160	55	2140	Male	Chills, Chills, Chills
161	161	42	2138	Male	Chills, Cough, Cough
162	162	49	2139	Female	Chills, chestPain, chestPain
163	163	40	2141	Male	Chills, Difficult Breathing, Difficult Breathing
164	164	86	2138	Female	Chills, No symptoms, No symptoms
165	165	32	2138	Male	Chills, No symptoms, No symptoms
166	166	55	2140	Male	Chills, Lungs infection, Lungs infection
167	167	59	2139	Male	Chills, Respiratory Problem, Respiratory Problem
168	168	47	2139	Male	Chills, Tiredness, Tiredness
169	169	51	2141	Male	Chills, Headache, Headache
170	170	71	2138	Male	Chills, Loss of appetite, Loss of appetite
171	171	52	2138	Male	Chills, Fever, Fever
172	172	52	2138	Male	Chills, Difficult Breathing, Difficult Breathing
173	173	93	2140	Male	Chills, Stomach Pain, Stomach Pain
174	174	43	2141	Male	Chills, No symptoms, No symptoms
175	175	35	2139	Male	No symptoms, No symptoms, No symptoms
176	176	52	2139	Female	Cough, Lungs infection, Lungs infection
177	177	39	2140	Male	Cough, Respiratory Problem, Respiratory Problem
178	178	40	2139	Male	Cough, Flu, Flu
179	179	69	2139	Male	Cough, Tiredness, Tiredness
180	180	48	2139	Male	Cough, Chills, Chills
181	181	50	2138	Male	Cough, Cough, Cough
182	182	54	2138	Male	Cough, chestPain, chestPain
183	183	90	2138	Female	Cough, Difficult Breathing, Difficult Breathing
184	184	46	2138	Male	Cough, No symptoms, No symptoms
185	185	52	2139	Male	Cough, No symptoms, No symptoms
186	186	42	2138	Male	Cough, Lungs infection, Lungs infection
187	187	38	2138	Male	Cough, Respiratory Problem, Respiratory Problem
188	188	68	2139	Female	Cough, Tiredness, Tiredness
189	189	91	2141	Male	Cough, Headache, Headache
190	190	37	2139	Male	Cough, Loss of appetite, Loss of appetite
191	191	34	2138	Male	Cough, Fever, Fever
192	192	37	2138	Male	Cough, Difficult Breathing, Difficult Breathing
193	193	52	2138	Male	Cough, Stomach Pain, Stomach Pain
194	194	35	2138	Female	Cough, No symptoms, No symptoms
195	195	42	2139	Male	Cough, No symptoms, No symptoms
196	196	38	2138	Male	Cough, Lungs infection, Lungs infection
197	197	50	2139	Male	Cough, Respiratory Problem, Respiratory Problem
198	198	43	2140	Female	Cough, Flu, Flu
199	199	36	2138	Male	Cough, Tiredness, Tiredness
200	200	34	2139	Male	Cough, Chills, Chills
201	201	38	2138	Male	Cough, Cough, Cough
202	202	47	2139	Female	Cough, chestPain, chestPain
203	203	85	2138	Male	Cough, Difficult Breathing, Difficult Breathing
204	204	39	2138	Female	Cough, No symptoms, No symptoms
205	205	38	2139	Female	Cough, No symptoms, No symptoms
206	206	73	2140	Male	Cough, Lungs infection, Lungs infection
207	207	58	2138	Male	Cough, Respiratory Problem, Respiratory Problem
208	208	48	2139	Male	Cough, Tiredness, Tiredness
209	209	37	2138	Female	Cough, Headache, Headache
210	210	39	2140	Male	Cough, Loss of appetite, Loss of appetite
211	211	52	2139	Male	Cough, Fever, Fever
212	212	90	2138	Male	Cough, Difficult Breathing, Difficult Breathing
213	213	33	2138	Male	Cough, Stomach Pain, Stomach Pain
214	214	78	2138	Male	Cough, No symptoms, No symptoms
215	215	50	2138	Male	Cough, No symptoms, No symptoms
216	216	39	2138	Male	Cough, Lungs infection, Lungs infection
217	217	39	2141	Male	Cough, Respiratory Problem, Respiratory Problem
218	218	51	2138	Male	Cough, Flu, Flu
219	219	41	2139	Female	Cough, Tiredness, Tiredness
220	220	40	2141	Female	Cough, Chills, Chills
221	221	50	2141	Male	Cough, Cough, Cough
222	222	62	2139	Male	Cough, chestPain, chestPain
223	223	39	2138	Male	Cough, Difficult Breathing, Difficult Breathing
224	224	43	2139	Female	Cough, No symptoms, No symptoms
225	225	65	2140	Female	Cough, No symptoms, No symptoms
226	226	78	2139	Male	Cough, Lungs infection, Lungs infection
227	227	60	2140	Female	Cough, Respiratory Problem, Respiratory Problem
228	228	43	2140	Male	Cough, Tiredness, Tiredness
229	229	68	2140	Male	Cough, Headache, Headache
230	230	52	2138	Female	Cough, Loss of appetite, Loss of appetite
231	231	57	2139	Male	Cough, Fever, Fever
232	232	46	2139	Male	Cough, Difficult Breathing, Difficult Breathing
233	233	74	2140	Male	Cough, Stomach Pain, Stomach Pain
234	234	52	2138	Male	Cough, No symptoms, No symptoms
235	235	42	2138	Male	Cough, No symptoms, No symptoms
236	236	56	2139	Male	Cough, Lungs infection, Lungs infection
237	237	44	2138	Male	Cough, Respiratory Problem, Respiratory Problem
238	238	42	2139	Female	Fever, Flu, Flu
239	239	54	2138	Male	Fever, Tiredness, Tiredness
240	240	42	2139	Male	Fever, Chills, Chills
241	241	65	2139	Male	Fever, Cough, Cough
242	242	32	2140	Male	Fever, chestPain, chestPain
243	243	63	2139	Female	Fever, Difficult Breathing, Difficult Breathing
244	244	61	2138	Male	Fever, No symptoms, No symptoms
245	245	104	2138	Male	Fever, No symptoms, No symptoms
246	246	97	2138	Female	Fever, Lungs infection, Lungs infection
247	247	33	2139	Male	Fever, Respiratory Problem, Respiratory Problem
248	248	56	2140	Male	Fever, Tiredness, Tiredness
249	249	64	2140	Male	Fever, Headache, Headache
250	250	48	2138	Male	Fever, Loss of appetite, Loss of appetite
251	251	88	2139	Male	Fever, Fever, Fever
252	252	37	2140	Male	Fever, Difficult Breathing, Difficult Breathing
253	253	39	2138	Male	Fever, Stomach Pain, Stomach Pain
254	254	82	2139	Male	Fever, No symptoms, No symptoms
255	255	85	2139	Male	Fever, No symptoms, No symptoms
256	256	33	2138	Male	Fever, Lungs infection, Lungs infection
257	257	55	2140	Male	Fever, Respiratory Problem, Respiratory Problem
258	258	47	2141	Male	Fever, Flu, Flu
259	259	79	2138	Male	Fever, Tiredness, Tiredness
260	260	31	2138	Male	Fever, Chills, Chills
261	261	43	2139	Male	Fever, Cough, Cough
262	262	40	2140	Male	Fever, chestPain, chestPain
263	263	37	2138	Male	Fever, Difficult Breathing, Difficult Breathing
264	264	36	2139	Male	Fever, No symptoms, No symptoms
265	265	45	2140	Male	Fever, No symptoms, No symptoms
266	266	35	2138	Male	Fever, Lungs infection, Lungs infection
267	267	88	2139	Female	Fever, Respiratory Problem, Respiratory Problem
268	268	35	2141	Male	Fever, Tiredness, Tiredness
269	269	47	2139	Male	Fever, Headache, Headache
270	270	60	2139	Male	Fever, Loss of appetite, Loss of appetite
271	271	39	2139	Female	Fever, Fever, Fever
272	272	46	2140	Male	Fever, Difficult Breathing, Difficult Breathing
273	273	41	2139	Female	Fever, Stomach Pain, Stomach Pain
274	274	54	2140	Female	Fever, No symptoms, No symptoms
275	275	35	2139	Male	Fever, No symptoms, No symptoms
276	276	51	2139	Male	Fever, Lungs infection, Lungs infection
277	277	55	2138	Male	Fever, Respiratory Problem, Respiratory Problem
278	278	70	2139	Male	Fever, Flu, Flu
279	279	59	2138	Male	Fever, Tiredness, Tiredness
280	280	71	2139	Male	Fever, Chills, Chills
281	281	58	2138	Male	Fever, Cough, Cough
282	282	34	2138	Male	Fever, chestPain, chestPain
283	283	37	2140	Male	Fever, Difficult Breathing, Difficult Breathing
284	284	90	2139	Female	Fever, No symptoms, No symptoms
285	285	56	2138	Female	Fever, No symptoms, No symptoms
286	286	48	2140	Male	Fever, Lungs infection, Lungs infection
287	287	34	2138	Male	Fever, Respiratory Problem, Respiratory Problem
288	288	31	2140	Male	Fever, Tiredness, Tiredness
289	289	47	2140	Female	Fever, Headache, Headache
290	290	48	2139	Male	Fever, Loss of appetite, Loss of appetite
291	291	66	2138	Female	Fever, Fever, Fever
292	292	47	2138	Male	Fever, Difficult Breathing, Difficult Breathing
293	293	70	2139	Female	Fever, Stomach Pain, Stomach Pain
294	294	98	2138	Male	Fever, No symptoms, No symptoms
295	295	40	2138	Male	Fever, No symptoms, No symptoms
296	296	52	2139	Male	Fever, Lungs infection, Lungs infection
297	297	59	2140	Male	Fever, Respiratory Problem, Respiratory Problem
298	298	52	2139	Male	Fever, Flu, Flu
299	299	76	2138	Male	Fever, Tiredness, Tiredness
300	300	37	2141	Female	Fever, Chills, Chills
301	301	41	2139	Male	Fever, Cough, Cough
302	302	58	2139	Male	Fever, chestPain, chestPain
303	303	58	2140	Male	Fever, Difficult Breathing, Difficult Breathing
304	304	68	2138	Male	Fever, No symptoms, No symptoms
305	305	43	2139	Male	Fever, No symptoms, No symptoms
306	306	34	2139	Male	Fever, Lungs infection, Lungs infection
307	307	53	2138	Male	Fever, Respiratory Problem, Respiratory Problem
308	308	60	2139	Male	Fever, Tiredness, Tiredness
309	309	58	2140	Male	Fever, Headache, Headache
310	310	78	2138	Male	Fever, Loss of appetite, Loss of appetite
311	311	52	2139	Male	Fever, Fever, Fever
312	312	42	2140	Female	Fever, Difficult Breathing, Difficult Breathing
313	313	47	2142	Male	Fever, Stomach Pain, Stomach Pain
314	314	50	2138	Male	Fever, No symptoms, No symptoms
315	315	37	2139	Male	Fever, No symptoms, No symptoms
316	316	92	2138	Male	Fever, Lungs infection, Lungs infection
317	317	32	2138	Male	Fever, Respiratory Problem, Respiratory Problem
318	318	36	2138	Male	Fever, Flu, Flu
319	319	37	2139	Male	Fever, Tiredness, Tiredness
320	320	32	2142	Female	Fever, Chills, Chills
321	321	31	2139	Male	Fever, Cough, Cough
322	322	43	2139	Male	Fever, chestPain, chestPain
323	323	31	2138	Male	Fever, Difficult Breathing, Difficult Breathing
324	324	55	2138	Male	Fever, No symptoms, No symptoms
325	325	34	2139	Male	Fever, No symptoms, No symptoms
326	326	37	2141	Male	Fever, Lungs infection, Lungs infection
327	327	37	2138	Male	Fever, Respiratory Problem, Respiratory Problem
328	328	46	2138	Male	Fever, Tiredness, Tiredness
329	329	38	2139	Male	Fever, Headache, Headache
330	330	55	2139	Female	Fever, Loss of appetite, Loss of appetite
331	331	54	2139	Male	Fever, Fever, Fever
332	332	44	2138	Male	Fever, Difficult Breathing, Difficult Breathing
333	333	41	2142	Female	Fever, Stomach Pain, Stomach Pain
334	334	39	2138	Male	Fever, No symptoms, No symptoms
335	335	55	2138	Male	Fever, No symptoms, No symptoms
336	336	41	2139	Male	Fever, Lungs infection, Lungs infection
337	337	39	2139	Male	Fever, Respiratory Problem, Respiratory Problem
338	338	40	2141	Female	Fever, Flu, Flu
339	339	37	2140	Female	Fever, Tiredness, Tiredness
340	340	66	2139	Male	Fever, Chills, Chills
341	341	37	2141	Male	Fever, Cough, Cough
342	342	34	2138	Male	Fever, chestPain, chestPain
343	343	59	2138	Male	Fever, Difficult Breathing, Difficult Breathing
344	344	54	2139	Female	Fever, No symptoms, No symptoms
345	345	72	2138	Male	Fever, No symptoms, No symptoms
346	346	53	2139	Male	Chills, Lungs infection, Lungs infection
347	347	61	2138	Female	Chills, Respiratory Problem, Respiratory Problem
348	348	90	2140	Male	Chills, Tiredness, Tiredness
349	349	72	2139	Male	Chills, Headache, Headache
350	350	40	2140	Male	Chills, Loss of appetite, Loss of appetite
351	351	99	2138	Male	Chills, Fever, Fever
352	352	59	2140	Male	Chills, Difficult Breathing, Difficult Breathing
353	353	41	2139	Male	Chills, Stomach Pain, Stomach Pain
354	354	46	2139	Male	Chills, No symptoms, No symptoms
355	355	51	2138	Male	Chills, No symptoms, No symptoms
356	356	39	2139	Male	Chills, Lungs infection, Lungs infection
357	357	36	2139	Male	Chills, Respiratory Problem, Respiratory Problem
358	358	65	2140	Female	Chills, Flu, Flu
359	359	43	2139	Male	Chills, Tiredness, Tiredness
360	360	43	2140	Male	Chills, Chills, Chills
361	361	52	2140	Male	Cough, Cough, Cough
362	362	57	2139	Male	Cough, chestPain, chestPain
363	363	42	2141	Female	Cough, Difficult Breathing, Difficult Breathing
364	364	40	2139	Male	Cough, No symptoms, No symptoms
365	365	91	2140	Male	Cough, No symptoms, No symptoms
366	366	50	2138	Female	Cough, Lungs infection, Lungs infection
367	367	43	2138	Male	Cough, Respiratory Problem, Respiratory Problem
368	368	38	2138	Female	Cough, Tiredness, Tiredness
369	369	46	2139	Male	Cough, Headache, Headache
370	370	80	2140	Male	Cough, Loss of appetite, Loss of appetite
371	371	41	2139	Male	Cough, Fever, Fever
372	372	65	2138	Male	Cough, Difficult Breathing, Difficult Breathing
373	373	89	2141	Male	Cough, Stomach Pain, Stomach Pain
374	374	76	2141	Male	Cough, No symptoms, No symptoms
375	375	54	2140	Male	Cough, No symptoms, No symptoms
376	376	41	2138	Male	Cough, Lungs infection, Lungs infection
377	377	40	2138	Male	Cough, Respiratory Problem, Respiratory Problem
378	378	71	2139	Male	Cough, Flu, Flu
379	379	47	2140	Male	Cough, Tiredness, Tiredness
380	380	39	2139	Female	Cough, Chills, Chills
381	381	107	2138	Male	Cough, Cough, Cough
382	382	34	2139	Male	Cough, chestPain, chestPain
383	383	45	2138	Female	Cough, Difficult Breathing, Difficult Breathing
384	384	42	2141	Female	Cough, No symptoms, No symptoms
385	385	62	2138	Male	Cough, No symptoms, No symptoms
386	386	72	2138	Male	Cough, Lungs infection, Lungs infection
387	387	56	2140	Female	Cough, Respiratory Problem, Respiratory Problem
388	388	36	2138	Male	Tiredness, Tiredness, Tiredness
389	389	36	2138	Male	Tiredness, Headache, Headache
390	390	35	2138	Male	Tiredness, Loss of appetite, Loss of appetite
391	391	65	2138	Male	Tiredness, Fever, Fever
392	392	92	2139	Male	Tiredness, Difficult Breathing, Difficult Breathing
393	393	36	2141	Male	Tiredness, Stomach Pain, Stomach Pain
394	394	41	2138	Male	Tiredness, No symptoms, No symptoms
395	395	86	2139	Female	Tiredness, No symptoms, No symptoms
396	396	104	2140	Male	Tiredness, Lungs infection, Lungs infection
397	397	39	2140	Male	Tiredness, Respiratory Problem, Respiratory Problem
398	398	78	2138	Male	Tiredness, Flu, Flu
399	399	94	2138	Female	Tiredness, Tiredness, Tiredness
400	400	86	2141	Male	Tiredness, Chills, Chills
401	401	56	2139	Male	Tiredness, Cough, Cough
402	402	69	2138	Male	Tiredness, chestPain, chestPain
403	403	46	2139	Male	Tiredness, Difficult Breathing, Difficult Breathing
404	404	60	2140	Male	Tiredness, No symptoms, No symptoms
405	405	52	2140	Female	Tiredness, No symptoms, No symptoms
406	406	92	2139	Male	Tiredness, Lungs infection, Lungs infection
407	407	67	2139	Male	Tiredness, Respiratory Problem, Respiratory Problem
408	408	66	2139	Male	Tiredness, Tiredness, Tiredness
409	409	89	2139	Male	Tiredness, Headache, Headache
410	410	61	2139	Male	Tiredness, Loss of appetite, Loss of appetite
411	411	36	2140	Male	Tiredness, Fever, Fever
412	412	32	2139	Male	Tiredness, Difficult Breathing, Difficult Breathing
413	413	83	2138	Male	Tiredness, Stomach Pain, Stomach Pain
414	414	77	2138	Male	Tiredness, No symptoms, No symptoms
415	415	103	2140	Female	Tiredness, No symptoms, No symptoms
416	416	98	2138	Male	Tiredness, Lungs infection, Lungs infection
417	417	49	2140	Male	Tiredness, Respiratory Problem, Respiratory Problem
418	418	86	2140	Male	Tiredness, Flu, Flu
419	419	49	2139	Male	Tiredness, Tiredness, Tiredness
420	420	83	2139	Male	Tiredness, Chills, Chills
421	421	48	2138	Female	Tiredness, Cough, Cough
422	422	44	2138	Male	Tiredness, chestPain, chestPain
423	423	38	2139	Male	Tiredness, Difficult Breathing, Difficult Breathing
424	424	57	2139	Male	Tiredness, No symptoms, No symptoms
425	425	98	2142	Male	Tiredness, No symptoms, No symptoms
426	426	59	2139	Male	Tiredness, Lungs infection, Lungs infection
427	427	111	2139	Female	Tiredness, Respiratory Problem, Respiratory Problem
428	428	83	2140	Male	Tiredness, Tiredness, Tiredness
429	429	42	2141	Male	Tiredness, Headache, Headache
430	430	40	2140	Male	Tiredness, Loss of appetite, Loss of appetite
431	431	49	2140	Male	Tiredness, Fever, Fever
432	432	36	2138	Male	Tiredness, Difficult Breathing, Difficult Breathing
433	433	91	2139	Male	Tiredness, Stomach Pain, Stomach Pain
434	434	52	2138	Female	Tiredness, No symptoms, No symptoms
435	435	96	2141	Male	Tiredness, No symptoms, No symptoms
436	436	62	2140	Male	Tiredness, Lungs infection, Lungs infection
437	437	69	2139	Male	Tiredness, Respiratory Problem, Respiratory Problem
438	438	74	2141	Male	Tiredness, Flu, Flu
439	439	87	2138	Male	Tiredness, Tiredness, Tiredness
440	440	38	2138	Female	Tiredness, Chills, Chills
441	441	42	2140	Female	Tiredness, Cough, Cough
442	442	51	2139	Male	Tiredness, chestPain, chestPain
443	443	38	2140	Male	Tiredness, Difficult Breathing, Difficult Breathing
444	444	39	2141	Female	Tiredness, No symptoms, No symptoms
445	445	40	2138	Male	Tiredness, No symptoms, No symptoms
446	446	35	2140	Female	Tiredness, Lungs infection, Lungs infection
447	447	83	2139	Female	Tiredness, Respiratory Problem, Respiratory Problem
448	448	103	2138	Male	Tiredness, Tiredness, Tiredness
449	449	92	2139	Male	Tiredness, Headache, Headache
450	450	62	2139	Male	Tiredness, Loss of appetite, Loss of appetite
451	451	42	2138	Male	Tiredness, Fever, Fever
452	452	48	2139	Male	Tiredness, Difficult Breathing, Difficult Breathing
453	453	65	2138	Male	Tiredness, Stomach Pain, Stomach Pain
454	454	41	2141	Male	Tiredness, No symptoms, No symptoms
455	455	94	2139	Male	Tiredness, No symptoms, No symptoms
456	456	60	2141	Female	Tiredness, Lungs infection, Lungs infection
457	457	63	2140	Male	Tiredness, Respiratory Problem, Respiratory Problem
458	458	84	2138	Female	Tiredness, Flu, Flu
459	459	68	2139	Male	Tiredness, Tiredness, Tiredness
460	460	67	2141	Female	Tiredness, Chills, Chills
461	461	44	2139	Female	Tiredness, Cough, Cough
462	462	43	2138	Male	Tiredness, chestPain, chestPain
463	463	45	2139	Male	Tiredness, Difficult Breathing, Difficult Breathing
464	464	57	2138	Male	Tiredness, No symptoms, No symptoms
465	465	82	2139	Male	Tiredness, No symptoms, No symptoms
466	466	40	2138	Male	Tiredness, Lungs infection, Lungs infection
467	467	84	2141	Female	Tiredness, Respiratory Problem, Respiratory Problem
468	468	57	2138	Male	Tiredness, Tiredness, Tiredness
469	469	35	2138	Male	Tiredness, Headache, Headache
470	470	50	2139	Male	Tiredness, Loss of appetite, Loss of appetite
471	471	45	2138	Female	Tiredness, Fever, Fever
472	472	76	2139	Male	Tiredness, Difficult Breathing, Difficult Breathing
473	473	57	2140	Male	Tiredness, Stomach Pain, Stomach Pain
474	474	58	2138	Male	Tiredness, No symptoms, No symptoms
475	475	41	2139	Female	Tiredness, No symptoms, No symptoms
476	476	51	2139	Male	Tiredness, Lungs infection, Lungs infection
477	477	37	2138	Male	Tiredness, Respiratory Problem, Respiratory Problem
478	478	50	2140	Male	Tiredness, Flu, Flu
479	479	32	2138	Male	Tiredness, Tiredness, Tiredness
480	480	40	2139	Male	Tiredness, Chills, Chills
481	481	43	2139	Female	Tiredness, Cough, Cough
482	482	75	2138	Female	Tiredness, chestPain, chestPain
483	483	85	2138	Male	Tiredness, Difficult Breathing, Difficult Breathing
484	484	86	2138	Male	Tiredness, No symptoms, No symptoms
485	485	82	2139	Female	Tiredness, No symptoms, No symptoms
486	486	63	2138	Female	Tiredness, Lungs infection, Lungs infection
487	487	70	2140	Male	Tiredness, Respiratory Problem, Respiratory Problem
488	488	38	2140	Male	Tiredness, Tiredness, Tiredness
489	489	49	2139	Male	Tiredness, Headache, Headache
490	490	46	2138	Male	Tiredness, Loss of appetite, Loss of appetite
491	491	80	2139	Male	Tiredness, Fever, Fever
492	492	37	2138	Female	Tiredness, Difficult Breathing, Difficult Breathing
493	493	71	2138	Male	Tiredness, Stomach Pain, Stomach Pain
494	494	56	2139	Male	Tiredness, No symptoms, No symptoms
495	495	61	2138	Female	Tiredness, No symptoms, No symptoms
496	496	67	2138	Female	Tiredness, Lungs infection, Lungs infection
497	497	55	2139	Male	Tiredness, Respiratory Problem, Respiratory Problem
498	498	94	2138	Male	Flu, Flu, Flu
499	499	76	2138	Male	Flu, Tiredness, Tiredness
500	500	43	2138	Male	Flu, Chills, Chills
501	501	72	2140	Male	Flu, Cough, Cough
502	502	60	2139	Male	Flu, chestPain, chestPain
503	503	94	2139	Female	Flu, Difficult Breathing, Difficult Breathing
504	504	55	2138	Male	Flu, No symptoms, No symptoms
505	505	45	2140	Male	Flu, No symptoms, No symptoms
506	506	75	2138	Male	Flu, Lungs infection, Lungs infection
507	507	40	2141	Male	Flu, Respiratory Problem, Respiratory Problem
508	508	55	2141	Female	Flu, Tiredness, Tiredness
509	509	43	2138	Female	Flu, Headache, Headache
510	510	35	2138	Male	Flu, Loss of appetite, Loss of appetite
511	511	63	2139	Male	Flu, Fever, Fever
512	512	45	2139	Male	Flu, Difficult Breathing, Difficult Breathing
513	513	53	2138	Male	Flu, Stomach Pain, Stomach Pain
514	514	44	2138	Male	Flu, No symptoms, No symptoms
515	515	78	2138	Male	Flu, No symptoms, No symptoms
516	516	40	2138	Male	Flu, Lungs infection, Lungs infection
517	517	61	2140	Male	Flu, Respiratory Problem, Respiratory Problem
518	518	65	2141	Male	Flu, Flu, Flu
519	519	80	2141	Male	Flu, Tiredness, Tiredness
520	520	64	2139	Female	Flu, Chills, Chills
521	521	66	2138	Female	Flu, Cough, Cough
522	522	76	2142	Male	Flu, chestPain, chestPain
523	523	43	2140	Male	Flu, Difficult Breathing, Difficult Breathing
524	524	47	2140	Male	Flu, No symptoms, No symptoms
525	525	97	2139	Male	Flu, No symptoms, No symptoms
526	526	46	2140	Male	Flu, Lungs infection, Lungs infection
527	527	94	2138	Female	Flu, Respiratory Problem, Respiratory Problem
528	528	76	2140	Male	Flu, Tiredness, Tiredness
529	529	42	2139	Male	Flu, Headache, Headache
530	530	56	2141	Male	Flu, Loss of appetite, Loss of appetite
531	531	58	2140	Female	Flu, Fever, Fever
532	532	87	2140	Male	Flu, Difficult Breathing, Difficult Breathing
533	533	48	2139	Male	Flu, Stomach Pain, Stomach Pain
534	534	46	2139	Male	Flu, No symptoms, No symptoms
535	535	51	2139	Female	Flu, No symptoms, No symptoms
536	536	51	2141	Male	Flu, Lungs infection, Lungs infection
537	537	99	2140	Male	Flu, Respiratory Problem, Respiratory Problem
538	538	42	2141	Male	Flu, Flu, Flu
539	539	117	2138	Male	Flu, Tiredness, Tiredness
540	540	53	2138	Male	Flu, Chills, Chills
541	541	73	2140	Male	Flu, Cough, Cough
542	542	38	2141	Male	Flu, chestPain, chestPain
543	543	41	2139	Female	Flu, Difficult Breathing, Difficult Breathing
544	544	45	2140	Male	Flu, No symptoms, No symptoms
545	545	58	2141	Male	Flu, No symptoms, No symptoms
546	546	46	2138	Male	Flu, Lungs infection, Lungs infection
547	547	76	2138	Female	Flu, Respiratory Problem, Respiratory Problem
548	548	41	2139	Female	Flu, Tiredness, Tiredness
549	549	39	2138	Male	Flu, Headache, Headache
550	550	83	2139	Male	Flu, Loss of appetite, Loss of appetite
551	551	31	2138	Male	Flu, Fever, Fever
552	552	63	2141	Male	Flu, Difficult Breathing, Difficult Breathing
553	553	34	2140	Male	Flu, Stomach Pain, Stomach Pain
554	554	39	2138	Male	Flu, No symptoms, No symptoms
555	555	72	2141	Male	Flu, No symptoms, No symptoms
556	556	43	2139	Male	Flu, Lungs infection, Lungs infection
557	557	64	2138	Female	Flu, Respiratory Problem, Respiratory Problem
558	558	45	2139	Male	Flu, Flu, Flu
559	559	43	2139	Male	Flu, Tiredness, Tiredness
560	560	53	2139	Female	Flu, Chills, Chills
561	561	62	2139	Male	Flu, Cough, Cough
562	562	71	2138	Male	Flu, chestPain, chestPain
563	563	53	2138	Male	Flu, Difficult Breathing, Difficult Breathing
564	564	33	2138	Male	Flu, No symptoms, No symptoms
565	565	55	2139	Male	Flu, No symptoms, No symptoms
566	566	66	2138	Male	Flu, Lungs infection, Lungs infection
567	567	42	2138	Male	Flu, Respiratory Problem, Respiratory Problem
568	568	55	2139	Male	Flu, Tiredness, Tiredness
569	569	32	2138	Male	Flu, Headache, Headache
570	570	55	2140	Male	Flu, Loss of appetite, Loss of appetite
571	571	94	2139	Female	Flu, Fever, Fever
572	572	96	2139	Female	Flu, Difficult Breathing, Difficult Breathing
573	573	62	2138	Male	Flu, Stomach Pain, Stomach Pain
574	574	65	2139	Male	Flu, No symptoms, No symptoms
575	575	54	2140	Male	Flu, No symptoms, No symptoms
576	576	65	2139	Female	Flu, Lungs infection, Lungs infection
577	577	49	2140	Male	Flu, Respiratory Problem, Respiratory Problem
578	578	57	2138	Female	Flu, Flu, Flu
579	579	41	2138	Male	Flu, Tiredness, Tiredness
580	580	72	2139	Male	Flu, Chills, Chills
581	581	72	2140	Male	Flu, Cough, Cough
582	582	59	2138	Male	Flu, chestPain, chestPain
583	583	86	2138	Female	Flu, Difficult Breathing, Difficult Breathing
584	584	38	2139	Male	Flu, No symptoms, No symptoms
585	585	40	2138	Male	Flu, No symptoms, No symptoms
586	586	37	2139	Male	Flu, Lungs infection, Lungs infection
587	587	37	2140	Male	Flu, Respiratory Problem, Respiratory Problem
588	588	36	2138	Male	Flu, Tiredness, Tiredness
589	589	72	2142	Male	Flu, Headache, Headache
590	590	37	2139	Male	Flu, Loss of appetite, Loss of appetite
591	591	96	2140	Male	Flu, Fever, Fever
592	592	45	2142	Male	Flu, Difficult Breathing, Difficult Breathing
593	593	31	2140	Male	Flu, Stomach Pain, Stomach Pain
594	594	99	2138	Male	Flu, No symptoms, No symptoms
595	595	40	2141	Male	Flu, No symptoms, No symptoms
596	596	64	2138	Male	Flu, Lungs infection, Lungs infection
597	597	38	2138	Male	Flu, Respiratory Problem, Respiratory Problem
598	598	64	2140	Male	Flu, Flu, Flu
599	599	38	2139	Male	Flu, Tiredness, Tiredness
600	600	60	2139	Male	Flu, Chills, Chills
601	601	61	2140	Male	Flu, Cough, Cough
602	602	57	2138	Male	Fever, chestPain, chestPain
603	603	37	2140	Male	Fever, Difficult Breathing, Difficult Breathing
604	604	49	2139	Male	Fever, No symptoms, No symptoms
605	605	57	2139	Male	Fever, No symptoms, No symptoms
606	606	61	2140	Male	Fever, Lungs infection, Lungs infection
607	607	63	2140	Male	Fever, Respiratory Problem, Respiratory Problem
608	608	48	2138	Male	Fever, Tiredness, Tiredness
609	609	99	2139	Female	Fever, Headache, Headache
610	610	102	2139	Male	Fever, Loss of appetite, Loss of appetite
611	611	89	2142	Male	Fever, Fever, Fever
612	612	79	2139	Male	Fever, Difficult Breathing, Difficult Breathing
613	613	88	2138	Male	Fever, Stomach Pain, Stomach Pain
614	614	44	2140	Male	Fever, No symptoms, No symptoms
615	615	35	2138	Female	Fever, No symptoms, No symptoms
616	616	52	2138	Male	Fever, Lungs infection, Lungs infection
617	617	60	2140	Female	Fever, Respiratory Problem, Respiratory Problem
618	618	44	2139	Male	Fever, Flu, Flu
619	619	50	2138	Male	Fever, Tiredness, Tiredness
620	620	63	2138	Male	Fever, Chills, Chills
621	621	92	2138	Male	Fever, Cough, Cough
622	622	83	2138	Male	Fever, chestPain, chestPain
623	623	67	2138	Female	Fever, Difficult Breathing, Difficult Breathing
624	624	91	2140	Male	Fever, No symptoms, No symptoms
625	625	69	2138	Male	Fever, No symptoms, No symptoms
626	626	33	2139	Male	Fever, Lungs infection, Lungs infection
627	627	94	2139	Male	Fever, Respiratory Problem, Respiratory Problem
628	628	70	2141	Male	Fever, Tiredness, Tiredness
629	629	93	2140	Female	Fever, Headache, Headache
630	630	62	2140	Male	Fever, Loss of appetite, Loss of appetite
631	631	38	2138	Male	Fever, Fever, Fever
632	632	46	2141	Female	Fever, Difficult Breathing, Difficult Breathing
633	633	85	2139	Male	Fever, Stomach Pain, Stomach Pain
634	634	51	2140	Female	Fever, No symptoms, No symptoms
635	635	51	2139	Male	Fever, No symptoms, No symptoms
636	636	44	2138	Male	Fever, Lungs infection, Lungs infection
637	637	37	2139	Male	Fever, Respiratory Problem, Respiratory Problem
638	638	37	2138	Female	Fever, Flu, Flu
639	639	54	2138	Male	Fever, Tiredness, Tiredness
640	640	67	2138	Female	Fever, Chills, Chills
641	641	77	2138	Female	Fever, Cough, Cough
642	642	64	2139	Male	Fever, chestPain, chestPain
643	643	40	2138	Male	Fever, Difficult Breathing, Difficult Breathing
644	644	42	2140	Male	Fever, No symptoms, No symptoms
645	645	37	2139	Female	Fever, No symptoms, No symptoms
646	646	57	2139	Male	Fever, Lungs infection, Lungs infection
647	647	32	2138	Male	Fever, Respiratory Problem, Respiratory Problem
648	648	37	2139	Female	Fever, Tiredness, Tiredness
649	649	49	2139	Male	Fever, Headache, Headache
650	650	95	2138	Male	Fever, Loss of appetite, Loss of appetite
651	651	39	2140	Male	Fever, Fever, Fever
652	652	40	2139	Male	Fever, Difficult Breathing, Difficult Breathing
653	653	58	2138	Male	Fever, Stomach Pain, Stomach Pain
654	654	53	2141	Male	Fever, No symptoms, No symptoms
655	655	67	2138	Male	Fever, No symptoms, No symptoms
656	656	66	2139	Male	Fever, Lungs infection, Lungs infection
657	657	33	2140	Male	Fever, Respiratory Problem, Respiratory Problem
658	658	32	2138	Male	Fever, Flu, Flu
659	659	35	2140	Male	Fever, Tiredness, Tiredness
660	660	31	2138	Male	Fever, Chills, Chills
661	661	33	2139	Male	Fever, Cough, Cough
662	662	41	2138	Female	Fever, chestPain, chestPain
663	663	33	2138	Male	Fever, Difficult Breathing, Difficult Breathing
664	664	75	2138	Male	Fever, No symptoms, No symptoms
665	665	50	2139	Male	Fever, No symptoms, No symptoms
666	666	76	2140	Female	Fever, Lungs infection, Lungs infection
667	667	46	2140	Male	Fever, Respiratory Problem, Respiratory Problem
668	668	39	2138	Male	Fever, Tiredness, Tiredness
669	669	34	2138	Female	Fever, Headache, Headache
670	670	76	2138	Male	Fever, Loss of appetite, Loss of appetite
671	671	52	2140	Male	Fever, Fever, Fever
672	672	65	2138	Female	Fever, Difficult Breathing, Difficult Breathing
673	673	56	2139	Male	Fever, Stomach Pain, Stomach Pain
674	674	41	2139	Male	Fever, No symptoms, No symptoms
675	675	45	2139	Male	Fever, No symptoms, No symptoms
676	676	47	2139	Male	Fever, Lungs infection, Lungs infection
677	677	49	2139	Female	Fever, Respiratory Problem, Respiratory Problem
678	678	36	2139	Male	Fever, Flu, Flu
679	679	39	2138	Male	Tiredness, Tiredness, Tiredness
680	680	34	2139	Male	Tiredness, Chills, Chills
681	681	39	2140	Female	Tiredness, Cough, Cough
682	682	39	2138	Male	Tiredness, chestPain, chestPain
683	683	86	2140	Female	Tiredness, Difficult Breathing, Difficult Breathing
684	684	37	2139	Female	Tiredness, No symptoms, No symptoms
685	685	61	2139	Female	Tiredness, No symptoms, No symptoms
686	686	51	2139	Male	Tiredness, Lungs infection, Lungs infection
687	687	97	2138	Male	Tiredness, Respiratory Problem, Respiratory Problem
688	688	41	2139	Male	Tiredness, Tiredness, Tiredness
689	689	36	2138	Male	Headache, Headache, Headache
690	690	96	2138	Female	Flu, Loss of appetite, Loss of appetite
691	691	33	2141	Male	Flu, Fever, Fever
692	692	42	2138	Male	Flu, Difficult Breathing, Difficult Breathing
693	693	52	2139	Male	Flu, Stomach Pain, Stomach Pain
694	694	51	2139	Male	Flu, No symptoms, No symptoms
695	695	39	2140	Male	Flu, No symptoms, No symptoms
696	696	51	2140	Male	Flu, Lungs infection, Lungs infection
697	697	55	2138	Male	Flu, Respiratory Problem, Respiratory Problem
698	698	36	2138	Male	Flu, Flu, Flu
699	699	62	2139	Male	Flu, Tiredness, Tiredness
700	700	43	2141	Female	Flu, Chills, Chills
701	701	66	2138	Male	Flu, Cough, Cough
702	702	65	2138	Male	Flu, chestPain, chestPain
703	703	54	2141	Male	Flu, Difficult Breathing, Difficult Breathing
704	704	47	2138	Male	Flu, No symptoms, No symptoms
705	705	49	2138	Male	Flu, No symptoms, No symptoms
706	706	35	2138	Male	Flu, Lungs infection, Lungs infection
707	707	40	2139	Male	Flu, Respiratory Problem, Respiratory Problem
708	708	40	2140	Male	Flu, Tiredness, Tiredness
709	709	46	2139	Male	Flu, Headache, Headache
710	710	39	2141	Male	Flu, Loss of appetite, Loss of appetite
711	711	49	2139	Male	Flu, Fever, Fever
712	712	46	2139	Male	Flu, Difficult Breathing, Difficult Breathing
713	713	73	2138	Female	Flu, Stomach Pain, Stomach Pain
714	714	43	2139	Male	Flu, No symptoms, No symptoms
715	715	53	2139	Male	Flu, No symptoms, No symptoms
716	716	37	2138	Male	Flu, Lungs infection, Lungs infection
717	717	35	2138	Male	Flu, Respiratory Problem, Respiratory Problem
718	718	49	2138	Male	Flu, Flu, Flu
719	719	46	2139	Male	Flu, Tiredness, Tiredness
720	720	32	2138	Male	Flu, Chills, Chills
721	721	50	2139	Male	Flu, Cough, Cough
722	722	52	2138	Male	Flu, chestPain, chestPain
723	723	78	2138	Male	Flu, Difficult Breathing, Difficult Breathing
724	724	45	2139	Male	Flu, No symptoms, No symptoms
725	725	41	2138	Male	Flu, No symptoms, No symptoms
726	726	81	2141	Male	Flu, Lungs infection, Lungs infection
727	727	86	2140	Male	Flu, Respiratory Problem, Respiratory Problem
728	728	65	2138	Female	Flu, Tiredness, Tiredness
729	729	62	2139	Female	Flu, Headache, Headache
730	730	90	2138	Male	Flu, Loss of appetite, Loss of appetite
731	731	34	2138	Female	Flu, Fever, Fever
732	732	48	2138	Male	Flu, Difficult Breathing, Difficult Breathing
733	733	59	2141	Female	Flu, Stomach Pain, Stomach Pain
734	734	37	2138	Female	Flu, No symptoms, No symptoms
735	735	73	2138	Female	Flu, No symptoms, No symptoms
736	736	49	2138	Male	Flu, Lungs infection, Lungs infection
737	737	37	2138	Female	Flu, Respiratory Problem, Respiratory Problem
738	738	33	2139	Male	Flu, Flu, Flu
739	739	62	2138	Male	Flu, Tiredness, Tiredness
740	740	40	2140	Male	Flu, Chills, Chills
741	741	52	2140	Male	Flu, Cough, Cough
742	742	42	2140	Male	Tiredness, chestPain, chestPain
743	743	54	2138	Male	Tiredness, Difficult Breathing, Difficult Breathing
744	744	64	2139	Male	Tiredness, No symptoms, No symptoms
745	745	94	2139	Male	Tiredness, No symptoms, No symptoms
746	746	44	2138	Male	Tiredness, Lungs infection, Lungs infection
747	747	104	2140	Female	Tiredness, Respiratory Problem, Respiratory Problem
748	748	48	2139	Female	Tiredness, Tiredness, Tiredness
749	749	38	2138	Male	Tiredness, Headache, Headache
750	750	40	2139	Male	Tiredness, Loss of appetite, Loss of appetite
751	751	56	2139	Male	Tiredness, Fever, Fever
752	752	36	2140	Male	Tiredness, Difficult Breathing, Difficult Breathing
753	753	54	2139	Male	Headache, Stomach Pain, Stomach Pain
754	754	40	2141	Male	Headache, No symptoms, No symptoms
755	755	41	2139	Male	Headache, No symptoms, No symptoms
756	756	34	2140	Male	Headache, Lungs infection, Lungs infection
757	757	45	2139	Female	Headache, Respiratory Problem, Respiratory Problem
758	758	49	2140	Male	Headache, Flu, Flu
759	759	32	2139	Male	Headache, Tiredness, Tiredness
760	760	50	2138	Male	Headache, Chills, Chills
761	761	62	2140	Male	Headache, Cough, Cough
762	762	54	2138	Female	Headache, chestPain, chestPain
763	763	67	2139	Female	Headache, Difficult Breathing, Difficult Breathing
764	764	48	2139	Female	Headache, No symptoms, No symptoms
765	765	57	2140	Female	Headache, No symptoms, No symptoms
766	766	46	2139	Male	Headache, Lungs infection, Lungs infection
767	767	42	2138	Male	Headache, Respiratory Problem, Respiratory Problem
768	768	41	2138	Male	Headache, Tiredness, Tiredness
769	769	48	2138	Male	Headache, Headache, Headache
770	770	61	2138	Male	Headache, Loss of appetite, Loss of appetite
771	771	32	2139	Male	Headache, Fever, Fever
772	772	43	2141	Female	Headache, Difficult Breathing, Difficult Breathing
773	773	44	2138	Male	Headache, Stomach Pain, Stomach Pain
774	774	43	2139	Male	Headache, No symptoms, No symptoms
775	775	41	2140	Male	Headache, No symptoms, No symptoms
776	776	38	2138	Female	Lungs infection, Lungs infection, Lungs infection
777	777	58	2138	Male	Chills, Respiratory Problem, Respiratory Problem
778	778	37	2139	Female	Chills, Flu, Flu
779	779	34	2138	Male	Chills, Tiredness, Tiredness
780	780	40	2140	Male	Chills, Chills, Chills
781	781	42	2138	Male	Chills, Cough, Cough
782	782	45	2138	Female	Chills, chestPain, chestPain
783	783	35	2138	Male	Chills, Difficult Breathing, Difficult Breathing
784	784	35	2139	Male	Chills, No symptoms, No symptoms
785	785	41	2140	Male	Chills, No symptoms, No symptoms
786	786	61	2138	Male	Chills, Lungs infection, Lungs infection
787	787	49	2138	Female	Chills, Respiratory Problem, Respiratory Problem
788	788	59	2139	Female	Chills, Tiredness, Tiredness
789	789	38	2138	Female	Chills, Headache, Headache
790	790	42	2142	Male	Chills, Loss of appetite, Loss of appetite
791	791	38	2138	Male	Chills, Fever, Fever
792	792	40	2139	Female	Chills, Difficult Breathing, Difficult Breathing
793	793	54	2142	Male	Chills, Stomach Pain, Stomach Pain
794	794	38	2139	Male	Chills, No symptoms, No symptoms
795	795	40	2138	Male	Chills, No symptoms, No symptoms
796	796	40	2139	Male	Chills, Lungs infection, Lungs infection
797	797	41	2138	Male	Chills, Respiratory Problem, Respiratory Problem
798	798	36	2138	Male	Chills, Flu, Flu
799	799	43	2139	Male	Chills, Tiredness, Tiredness
800	800	40	2139	Male	Chills, Chills, Chills
801	801	31	2141	Male	Chills, Cough, Cough
802	802	43	2140	Male	Chills, chestPain, chestPain
803	803	55	2140	Male	Chills, Difficult Breathing, Difficult Breathing
804	804	36	2138	Male	Chills, No symptoms, No symptoms
805	805	38	2139	Male	Chills, No symptoms, No symptoms
806	806	53	2139	Male	Chills, Lungs infection, Lungs infection
807	807	88	2138	Male	Chills, Respiratory Problem, Respiratory Problem
808	808	63	2138	Female	Chills, Tiredness, Tiredness
809	809	34	2138	Male	Chills, Headache, Headache
810	810	69	2138	Male	Chills, Loss of appetite, Loss of appetite
811	811	51	2139	Female	Chills, Fever, Fever
812	812	41	2138	Male	Chills, Difficult Breathing, Difficult Breathing
813	813	42	2138	Male	Chills, Stomach Pain, Stomach Pain
814	814	43	2139	Male	Chills, No symptoms, No symptoms
815	815	41	2139	Female	Chills, No symptoms, No symptoms
816	816	40	2140	Male	Chills, Lungs infection, Lungs infection
817	817	47	2141	Male	Chills, Respiratory Problem, Respiratory Problem
818	818	38	2140	Male	Chills, Flu, Flu
819	819	63	2138	Male	Chills, Tiredness, Tiredness
820	820	35	2138	Male	Chills, Chills, Chills
821	821	50	2140	Male	Chills, Cough, Cough
822	822	42	2139	Male	Chills, chestPain, chestPain
823	823	38	2140	Male	Chills, Difficult Breathing, Difficult Breathing
824	824	37	2139	Male	Chills, No symptoms, No symptoms
825	825	36	2138	Male	Chills, No symptoms, No symptoms
826	826	60	2140	Male	Chills, Lungs infection, Lungs infection
827	827	75	2139	Female	Chills, Respiratory Problem, Respiratory Problem
828	828	38	2139	Female	Chills, Tiredness, Tiredness
829	829	34	2140	Male	Chills, Headache, Headache
830	830	46	2139	Female	Chills, Loss of appetite, Loss of appetite
831	831	33	2138	Male	Chills, Fever, Fever
832	832	62	2138	Female	Chills, Difficult Breathing, Difficult Breathing
833	833	47	2139	Male	Chills, Stomach Pain, Stomach Pain
834	834	39	2139	Male	Chills, No symptoms, No symptoms
835	835	36	2139	Male	Chills, No symptoms, No symptoms
836	836	38	2138	Male	Chills, Lungs infection, Lungs infection
837	837	41	2138	Male	Chills, Respiratory Problem, Respiratory Problem
838	838	48	2139	Male	Chills, Flu, Flu
839	839	43	2139	Male	Chills, Tiredness, Tiredness
840	840	51	2138	Female	Chills, Chills, Chills
841	841	40	2140	Male	Chills, Cough, Cough
842	842	37	2138	Male	Chills, chestPain, chestPain
843	843	68	2139	Female	Chills, Difficult Breathing, Difficult Breathing
844	844	100	2138	Male	Chills, No symptoms, No symptoms
845	845	44	2138	Male	Chills, No symptoms, No symptoms
846	846	78	2140	Male	Chills, Lungs infection, Lungs infection
847	847	101	2138	Male	Chills, Respiratory Problem, Respiratory Problem
848	848	41	2138	Male	Chills, Tiredness, Tiredness
849	849	82	2138	Male	Chills, Headache, Headache
850	850	41	2138	Male	Chills, Loss of appetite, Loss of appetite
851	851	41	2139	Male	Chills, Fever, Fever
852	852	97	2140	Female	Chills, Difficult Breathing, Difficult Breathing
853	853	72	2139	Female	Chills, Stomach Pain, Stomach Pain
854	854	92	2140	Female	Chills, No symptoms, No symptoms
855	855	91	2138	Male	Chills, No symptoms, No symptoms
856	856	57	2141	Female	Chills, Lungs infection, Lungs infection
857	857	49	2139	Female	Chills, Respiratory Problem, Respiratory Problem
858	858	55	2139	Male	Chills, Flu, Flu
859	859	71	2140	Female	Chills, Tiredness, Tiredness
860	860	54	2142	Male	Chills, Chills, Chills
861	861	43	2139	Male	Chills, Cough, Cough
862	862	67	2138	Female	Chills, chestPain, chestPain
863	863	53	2139	Male	Chills, Difficult Breathing, Difficult Breathing
864	864	47	2138	Female	Chills, No symptoms, No symptoms
865	865	83	2139	Male	No symptoms, No symptoms, No symptoms
866	866	35	2139	Male	Cough, Lungs infection, Lungs infection
867	867	35	2138	Male	Cough, Respiratory Problem, Respiratory Problem
868	868	37	2139	Male	Cough, Tiredness, Tiredness
869	869	33	2140	Male	Cough, Headache, Headache
870	870	41	2139	Male	Cough, Loss of appetite, Loss of appetite
871	871	89	2138	Male	Cough, Fever, Fever
872	872	46	2141	Male	Cough, Difficult Breathing, Difficult Breathing
873	873	83	2141	Male	Cough, Stomach Pain, Stomach Pain
874	874	45	2139	Male	Cough, No symptoms, No symptoms
875	875	69	2138	Female	Cough, No symptoms, No symptoms
876	876	34	2138	Male	Cough, Lungs infection, Lungs infection
877	877	42	2138	Female	Cough, Respiratory Problem, Respiratory Problem
878	878	36	2139	Male	Cough, Flu, Flu
879	879	67	2141	Male	Cough, Tiredness, Tiredness
880	880	42	2139	Female	Cough, Chills, Chills
881	881	35	2138	Male	Cough, Cough, Cough
882	882	40	2140	Male	Cough, chestPain, chestPain
883	883	76	2138	Female	Cough, Difficult Breathing, Difficult Breathing
884	884	49	2138	Male	Cough, No symptoms, No symptoms
885	885	34	2138	Male	Cough, No symptoms, No symptoms
886	886	50	2138	Male	Cough, Lungs infection, Lungs infection
887	887	39	2138	Male	Cough, Respiratory Problem, Respiratory Problem
888	888	78	2139	Male	Cough, Tiredness, Tiredness
889	889	42	2138	Male	Cough, Headache, Headache
890	890	67	2138	Male	Cough, Loss of appetite, Loss of appetite
891	891	47	2138	Male	Cough, Fever, Fever
892	892	67	2139	Male	Cough, Difficult Breathing, Difficult Breathing
893	893	70	2139	Female	Cough, Stomach Pain, Stomach Pain
894	894	61	2140	Female	Cough, No symptoms, No symptoms
895	895	37	2138	Male	Cough, No symptoms, No symptoms
896	896	68	2139	Female	Cough, Lungs infection, Lungs infection
897	897	93	2139	Male	Cough, Respiratory Problem, Respiratory Problem
898	898	48	2138	Male	Cough, Flu, Flu
899	899	59	2139	Male	Cough, Tiredness, Tiredness
900	900	36	2139	Female	Cough, Chills, Chills
901	901	72	2139	Female	Cough, Cough, Cough
902	902	95	2140	Female	Cough, chestPain, chestPain
903	903	42	2138	Female	Cough, Difficult Breathing, Difficult Breathing
904	904	79	2139	Male	Cough, No symptoms, No symptoms
905	905	106	2138	Male	Cough, No symptoms, No symptoms
906	906	40	2141	Male	Cough, Lungs infection, Lungs infection
907	907	34	2138	Male	Cough, Respiratory Problem, Respiratory Problem
908	908	88	2138	Male	Cough, Tiredness, Tiredness
909	909	36	2140	Male	Cough, Headache, Headache
910	910	86	2139	Male	Cough, Loss of appetite, Loss of appetite
911	911	60	2141	Male	Cough, Fever, Fever
912	912	100	2138	Female	Cough, Difficult Breathing, Difficult Breathing
913	913	65	2139	Male	Cough, Stomach Pain, Stomach Pain
914	914	45	2139	Male	Cough, No symptoms, No symptoms
915	915	41	2138	Male	Cough, No symptoms, No symptoms
916	916	37	2139	Male	Cough, Lungs infection, Lungs infection
917	917	51	2139	Male	Cough, Respiratory Problem, Respiratory Problem
918	918	62	2138	Male	Cough, Flu, Flu
919	919	41	2138	Male	Cough, Tiredness, Tiredness
920	920	40	2139	Male	Cough, Chills, Chills
921	921	54	2140	Female	Cough, Cough, Cough
922	922	62	2140	Male	Cough, chestPain, chestPain
923	923	107	2138	Male	Cough, Difficult Breathing, Difficult Breathing
924	924	48	2140	Male	Cough, No symptoms, No symptoms
925	925	86	2138	Male	Cough, No symptoms, No symptoms
926	926	68	2140	Male	Cough, Lungs infection, Lungs infection
927	927	64	2138	Male	Cough, Respiratory Problem, Respiratory Problem
928	928	34	2138	Female	Fever, Tiredness, Tiredness
929	929	61	2138	Male	Fever, Headache, Headache
930	930	66	2138	Male	Fever, Loss of appetite, Loss of appetite
931	931	50	2138	Male	Fever, Fever, Fever
932	932	39	2139	Male	Fever, Difficult Breathing, Difficult Breathing
933	933	68	2138	Male	Fever, Stomach Pain, Stomach Pain
934	934	58	2138	Female	Fever, No symptoms, No symptoms
935	935	40	2138	Male	Fever, No symptoms, No symptoms
936	936	72	2138	Male	Fever, Lungs infection, Lungs infection
937	937	99	2139	Male	Fever, Respiratory Problem, Respiratory Problem
938	938	40	2140	Male	Fever, Flu, Flu
939	939	71	2139	Male	Fever, Tiredness, Tiredness
940	940	40	2138	Male	Fever, Chills, Chills
941	941	68	2138	Male	Fever, Cough, Cough
942	942	48	2141	Male	Fever, chestPain, chestPain
943	943	48	2141	Female	Fever, Difficult Breathing, Difficult Breathing
944	944	49	2138	Male	Fever, No symptoms, No symptoms
945	945	40	2139	Female	Fever, No symptoms, No symptoms
946	946	89	2139	Male	Fever, Lungs infection, Lungs infection
947	947	46	2140	Male	Fever, Respiratory Problem, Respiratory Problem
948	948	40	2139	Male	Fever, Tiredness, Tiredness
949	949	53	2138	Female	Fever, Headache, Headache
950	950	61	2140	Male	Fever, Loss of appetite, Loss of appetite
951	951	35	2139	Female	Fever, Fever, Fever
952	952	40	2139	Female	Fever, Difficult Breathing, Difficult Breathing
953	953	89	2140	Male	Fever, Stomach Pain, Stomach Pain
954	954	50	2140	Male	Fever, No symptoms, No symptoms
955	955	106	2142	Male	Fever, No symptoms, No symptoms
956	956	52	2139	Male	Fever, Lungs infection, Lungs infection
957	957	56	2140	Male	Fever, Respiratory Problem, Respiratory Problem
958	958	84	2138	Male	Fever, Flu, Flu
959	959	56	2139	Male	Fever, Tiredness, Tiredness
960	960	48	2141	Male	Fever, Chills, Chills
961	961	45	2139	Male	Fever, Cough, Cough
962	962	52	2141	Male	Fever, chestPain, chestPain
963	963	32	2139	Female	Fever, Difficult Breathing, Difficult Breathing
964	964	46	2139	Female	Fever, No symptoms, No symptoms
965	965	97	2138	Female	Fever, No symptoms, No symptoms
966	966	90	2138	Male	Fever, Lungs infection, Lungs infection
967	967	57	2142	Male	Fever, Respiratory Problem, Respiratory Problem
968	968	47	2138	Male	Fever, Tiredness, Tiredness
969	969	64	2140	Male	Fever, Headache, Headache
970	970	50	2138	Male	Fever, Loss of appetite, Loss of appetite
971	971	65	2139	Female	Fever, Fever, Fever
972	972	44	2138	Male	Fever, Difficult Breathing, Difficult Breathing
973	973	45	2139	Male	Fever, Stomach Pain, Stomach Pain
974	974	51	2138	Male	Fever, No symptoms, No symptoms
975	975	55	2141	Male	Fever, No symptoms, No symptoms
976	976	57	2139	Female	Fever, Lungs infection, Lungs infection
977	977	64	2139	Male	Fever, Respiratory Problem, Respiratory Problem
978	978	40	2140	Male	Fever, Flu, Flu
979	979	44	2140	Male	Fever, Tiredness, Tiredness
980	980	53	2138	Male	Fever, Chills, Chills
981	981	69	2138	Female	Fever, Cough, Cough
982	982	77	2138	Female	Fever, chestPain, chestPain
983	983	95	2139	Male	Fever, Difficult Breathing, Difficult Breathing
984	984	43	2138	Male	Fever, No symptoms, No symptoms
985	985	60	2139	Female	Fever, No symptoms, No symptoms
986	986	41	2139	Male	Fever, Lungs infection, Lungs infection
987	987	37	2138	Male	Fever, Respiratory Problem, Respiratory Problem
988	988	38	2139	Male	Fever, Tiredness, Tiredness
989	989	37	2140	Male	Fever, Headache, Headache
990	990	52	2138	Male	Fever, Loss of appetite, Loss of appetite
991	991	42	2138	Female	Fever, Fever, Fever
992	992	59	2139	Male	Fever, Difficult Breathing, Difficult Breathing
993	993	102	2138	Male	Fever, Stomach Pain, Stomach Pain
994	994	59	2140	Female	Fever, No symptoms, No symptoms
995	995	74	2139	Male	Fever, No symptoms, No symptoms
996	996	46	2140	Female	Fever, Lungs infection, Lungs infection
997	997	64	2138	Male	Fever, Respiratory Problem, Respiratory Problem
998	998	45	2138	Male	Fever, Flu, Flu
999	999	36	2139	Male	Fever, Tiredness, Tiredness
1000	1000	50	2139	Male	Fever, Chills, Chills
1001	1001	48	2140	Female	Fever, Cough, Cough
1002	1002	75	2140	Male	Fever, chestPain, chestPain
1003	1003	53	2138	Male	Fever, Difficult Breathing, Difficult Breathing
1004	1004	57	2138	Female	Fever, No symptoms, No symptoms
1005	1005	41	2140	Male	Fever, No symptoms, No symptoms
1006	1006	87	2139	Female	Fever, Lungs infection, Lungs infection
1007	1007	43	2138	Male	Fever, Respiratory Problem, Respiratory Problem
1008	1008	102	2138	Male	Fever, Tiredness, Tiredness
1009	1009	90	2139	Female	Fever, Headache, Headache
1010	1010	51	2139	Male	Fever, Loss of appetite, Loss of appetite
1011	1011	47	2140	Female	Fever, Fever, Fever
1012	1012	53	2139	Male	Fever, Difficult Breathing, Difficult Breathing
1013	1013	71	2138	Male	Fever, Stomach Pain, Stomach Pain
1014	1014	53	2138	Male	Fever, No symptoms, No symptoms
1015	1015	67	2139	Male	Fever, No symptoms, No symptoms
1016	1016	61	2138	Male	Fever, Lungs infection, Lungs infection
1017	1017	83	2139	Male	Fever, Respiratory Problem, Respiratory Problem
1018	1018	50	2139	Male	Fever, Flu, Flu
1019	1019	44	2139	Male	Fever, Tiredness, Tiredness
1020	1020	34	2139	Female	Fever, Chills, Chills
1021	1021	38	2140	Male	Fever, Cough, Cough
1022	1022	55	2140	Male	Fever, chestPain, chestPain
1023	1023	54	2138	Male	Fever, Difficult Breathing, Difficult Breathing
1024	1024	59	2140	Male	Fever, No symptoms, No symptoms
1025	1025	51	2138	Male	Fever, No symptoms, No symptoms
1026	1026	37	2138	Male	Fever, Lungs infection, Lungs infection
1027	1027	40	2138	Male	Fever, Respiratory Problem, Respiratory Problem
1028	1028	63	2140	Male	Fever, Tiredness, Tiredness
1029	1029	58	2138	Male	Fever, Headache, Headache
1030	1030	85	2139	Male	Fever, Loss of appetite, Loss of appetite
1031	1031	41	2138	Male	Fever, Fever, Fever
1032	1032	82	2138	Male	Fever, Difficult Breathing, Difficult Breathing
1033	1033	67	2140	Male	Fever, Stomach Pain, Stomach Pain
1034	1034	52	2138	Male	Fever, No symptoms, No symptoms
1035	1035	60	2140	Female	Fever, No symptoms, No symptoms
1036	1036	38	2139	Male	Chills, Lungs infection, Lungs infection
1037	1037	38	2140	Male	Chills, Respiratory Problem, Respiratory Problem
1038	1038	52	2139	Male	Chills, Flu, Flu
1039	1039	57	2138	Male	Chills, Tiredness, Tiredness
1040	1040	35	2139	Female	Chills, Chills, Chills
1041	1041	37	2138	Male	Chills, Cough, Cough
1042	1042	42	2138	Male	Chills, chestPain, chestPain
1043	1043	36	2142	Male	Chills, Difficult Breathing, Difficult Breathing
1044	1044	69	2141	Male	Chills, No symptoms, No symptoms
1045	1045	91	2138	Male	Chills, No symptoms, No symptoms
1046	1046	59	2138	Male	Chills, Lungs infection, Lungs infection
1047	1047	37	2139	Male	Chills, Respiratory Problem, Respiratory Problem
1048	1048	87	2140	Male	Chills, Tiredness, Tiredness
1049	1049	37	2138	Male	Chills, Headache, Headache
1050	1050	39	2138	Male	Chills, Loss of appetite, Loss of appetite
1051	1051	55	2139	Male	Cough, Fever, Fever
1052	1052	56	2139	Male	Cough, Difficult Breathing, Difficult Breathing
1053	1053	49	2138	Male	Cough, Stomach Pain, Stomach Pain
1054	1054	50	2140	Female	Cough, No symptoms, No symptoms
1055	1055	71	2138	Male	Cough, No symptoms, No symptoms
1056	1056	37	2139	Male	Cough, Lungs infection, Lungs infection
1057	1057	43	2138	Female	Cough, Respiratory Problem, Respiratory Problem
1058	1058	33	2142	Male	Cough, Flu, Flu
1059	1059	40	2138	Male	Cough, Tiredness, Tiredness
1060	1060	59	2138	Male	Cough, Chills, Chills
1061	1061	82	2138	Male	Cough, Cough, Cough
1062	1062	51	2138	Female	Cough, chestPain, chestPain
1063	1063	33	2140	Male	Cough, Difficult Breathing, Difficult Breathing
1064	1064	89	2138	Male	Cough, No symptoms, No symptoms
1065	1065	62	2139	Male	Cough, No symptoms, No symptoms
1066	1066	75	2142	Female	Cough, Lungs infection, Lungs infection
1067	1067	53	2138	Male	Cough, Respiratory Problem, Respiratory Problem
1068	1068	61	2138	Male	Cough, Tiredness, Tiredness
1069	1069	62	2140	Female	Cough, Headache, Headache
1070	1070	92	2139	Male	Cough, Loss of appetite, Loss of appetite
1071	1071	47	2140	Male	Cough, Fever, Fever
1072	1072	38	2139	Male	Cough, Difficult Breathing, Difficult Breathing
1073	1073	32	2139	Male	Cough, Stomach Pain, Stomach Pain
1074	1074	43	2139	Male	Cough, No symptoms, No symptoms
1075	1075	37	2138	Male	Cough, No symptoms, No symptoms
1076	1076	68	2140	Male	Cough, Lungs infection, Lungs infection
1077	1077	59	2140	Male	Cough, Respiratory Problem, Respiratory Problem
1078	1078	62	2140	Male	Tiredness, Flu, Flu
1079	1079	52	2139	Female	Tiredness, Tiredness, Tiredness
1080	1080	37	2138	Female	Tiredness, Chills, Chills
1081	1081	41	2142	Male	Tiredness, Cough, Cough
1082	1082	66	2138	Male	Tiredness, chestPain, chestPain
1083	1083	58	2139	Male	Tiredness, Difficult Breathing, Difficult Breathing
1084	1084	47	2141	Female	Tiredness, No symptoms, No symptoms
1085	1085	39	2138	Male	Tiredness, No symptoms, No symptoms
1086	1086	35	2138	Male	Tiredness, Lungs infection, Lungs infection
1087	1087	51	2139	Female	Tiredness, Respiratory Problem, Respiratory Problem
1088	1088	46	2139	Male	Tiredness, Tiredness, Tiredness
1089	1089	40	2142	Male	Tiredness, Headache, Headache
1090	1090	79	2139	Male	Tiredness, Loss of appetite, Loss of appetite
1091	1091	62	2139	Male	Tiredness, Fever, Fever
1092	1092	42	2139	Female	Tiredness, Difficult Breathing, Difficult Breathing
1093	1093	63	2138	Male	Tiredness, Stomach Pain, Stomach Pain
1094	1094	81	2139	Female	Tiredness, No symptoms, No symptoms
1095	1095	37	2141	Male	Tiredness, No symptoms, No symptoms
1096	1096	61	2140	Male	Tiredness, Lungs infection, Lungs infection
1097	1097	41	2139	Female	Tiredness, Respiratory Problem, Respiratory Problem
1098	1098	38	2140	Male	Tiredness, Flu, Flu
1099	1099	41	2138	Male	Tiredness, Tiredness, Tiredness
1100	1100	38	2139	Male	Tiredness, Chills, Chills
1101	1101	50	2139	Male	Tiredness, Cough, Cough
1102	1102	67	2139	Female	Tiredness, chestPain, chestPain
1103	1103	32	2138	Male	Tiredness, Difficult Breathing, Difficult Breathing
1104	1104	59	2138	Male	Tiredness, No symptoms, No symptoms
1105	1105	32	2138	Male	Tiredness, No symptoms, No symptoms
1106	1106	52	2139	Male	Tiredness, Lungs infection, Lungs infection
1107	1107	50	2139	Female	Tiredness, Respiratory Problem, Respiratory Problem
1108	1108	50	2141	Male	Tiredness, Tiredness, Tiredness
1109	1109	46	2138	Female	Tiredness, Headache, Headache
1110	1110	45	2141	Male	Tiredness, Loss of appetite, Loss of appetite
1111	1111	61	2140	Male	Tiredness, Fever, Fever
1112	1112	85	2140	Male	Tiredness, Difficult Breathing, Difficult Breathing
1113	1113	58	2141	Female	Tiredness, Stomach Pain, Stomach Pain
1114	1114	38	2141	Male	Tiredness, No symptoms, No symptoms
1115	1115	78	2138	Female	Tiredness, No symptoms, No symptoms
1116	1116	93	2139	Female	Tiredness, Lungs infection, Lungs infection
1117	1117	57	2140	Male	Tiredness, Respiratory Problem, Respiratory Problem
1118	1118	48	2138	Male	Tiredness, Flu, Flu
1119	1119	90	2141	Male	Tiredness, Tiredness, Tiredness
1120	1120	83	2138	Male	Tiredness, Chills, Chills
1121	1121	40	2139	Male	Tiredness, Cough, Cough
1122	1122	39	2141	Male	Tiredness, chestPain, chestPain
1123	1123	90	2141	Male	Tiredness, Difficult Breathing, Difficult Breathing
1124	1124	46	2139	Male	Tiredness, No symptoms, No symptoms
1125	1125	32	2139	Male	Tiredness, No symptoms, No symptoms
1126	1126	55	2139	Male	Tiredness, Lungs infection, Lungs infection
1127	1127	93	2138	Female	Tiredness, Respiratory Problem, Respiratory Problem
1128	1128	40	2139	Female	Tiredness, Tiredness, Tiredness
1129	1129	78	2138	Female	Tiredness, Headache, Headache
1130	1130	38	2140	Male	Tiredness, Loss of appetite, Loss of appetite
1131	1131	50	2140	Female	Tiredness, Fever, Fever
1132	1132	40	2140	Female	Tiredness, Difficult Breathing, Difficult Breathing
1133	1133	35	2139	Male	Tiredness, Stomach Pain, Stomach Pain
1134	1134	38	2139	Male	Tiredness, No symptoms, No symptoms
1135	1135	56	2139	Female	Tiredness, No symptoms, No symptoms
1136	1136	38	2138	Male	Tiredness, Lungs infection, Lungs infection
1137	1137	38	2138	Male	Tiredness, Respiratory Problem, Respiratory Problem
1138	1138	44	2138	Male	Tiredness, Flu, Flu
1139	1139	56	2138	Male	Tiredness, Tiredness, Tiredness
1140	1140	38	2139	Male	Tiredness, Chills, Chills
1141	1141	32	2138	Male	Tiredness, Cough, Cough
1142	1142	48	2139	Male	Tiredness, chestPain, chestPain
1143	1143	88	2139	Female	Tiredness, Difficult Breathing, Difficult Breathing
1144	1144	35	2139	Male	Tiredness, No symptoms, No symptoms
1145	1145	53	2139	Female	Tiredness, No symptoms, No symptoms
1146	1146	65	2138	Male	Tiredness, Lungs infection, Lungs infection
1147	1147	56	2141	Male	Tiredness, Respiratory Problem, Respiratory Problem
1148	1148	65	2139	Male	Tiredness, Tiredness, Tiredness
1149	1149	60	2139	Male	Tiredness, Headache, Headache
1150	1150	47	2140	Male	Tiredness, Loss of appetite, Loss of appetite
1151	1151	61	2140	Male	Tiredness, Fever, Fever
1152	1152	94	2140	Female	Tiredness, Difficult Breathing, Difficult Breathing
1153	1153	99	2138	Male	Tiredness, Stomach Pain, Stomach Pain
1154	1154	44	2138	Male	Tiredness, No symptoms, No symptoms
1155	1155	81	2138	Male	Tiredness, No symptoms, No symptoms
1156	1156	62	2139	Female	Tiredness, Lungs infection, Lungs infection
1157	1157	49	2140	Male	Tiredness, Respiratory Problem, Respiratory Problem
1158	1158	47	2138	Male	Tiredness, Flu, Flu
1159	1159	39	2139	Female	Tiredness, Tiredness, Tiredness
1160	1160	37	2139	Male	Tiredness, Chills, Chills
1161	1161	45	2139	Male	Tiredness, Cough, Cough
1162	1162	62	2139	Female	Tiredness, chestPain, chestPain
1163	1163	44	2139	Male	Tiredness, Difficult Breathing, Difficult Breathing
1164	1164	47	2139	Male	Tiredness, No symptoms, No symptoms
1165	1165	47	2138	Female	Tiredness, No symptoms, No symptoms
1166	1166	62	2139	Male	Tiredness, Lungs infection, Lungs infection
1167	1167	63	2139	Male	Tiredness, Respiratory Problem, Respiratory Problem
1168	1168	71	2138	Male	Tiredness, Tiredness, Tiredness
1169	1169	37	2139	Male	Tiredness, Headache, Headache
1170	1170	70	2140	Male	Tiredness, Loss of appetite, Loss of appetite
1171	1171	72	2138	Male	Tiredness, Fever, Fever
1172	1172	65	2138	Female	Tiredness, Difficult Breathing, Difficult Breathing
1173	1173	57	2138	Male	Tiredness, Stomach Pain, Stomach Pain
1174	1174	32	2139	Male	Tiredness, No symptoms, No symptoms
1175	1175	48	2141	Male	Tiredness, No symptoms, No symptoms
1176	1176	36	2139	Male	Tiredness, Lungs infection, Lungs infection
1177	1177	46	2138	Female	Tiredness, Respiratory Problem, Respiratory Problem
1178	1178	73	2138	Male	Tiredness, Flu, Flu
1179	1179	50	2139	Male	Tiredness, Tiredness, Tiredness
1180	1180	60	2139	Male	Tiredness, Chills, Chills
1181	1181	40	2140	Female	Tiredness, Cough, Cough
1182	1182	47	2138	Male	Tiredness, chestPain, chestPain
1183	1183	41	2138	Male	Tiredness, Difficult Breathing, Difficult Breathing
1184	1184	63	2139	Female	Tiredness, No symptoms, No symptoms
1185	1185	60	2139	Male	Tiredness, No symptoms, No symptoms
1186	1186	35	2138	Male	Tiredness, Lungs infection, Lungs infection
1187	1187	70	2138	Male	Tiredness, Respiratory Problem, Respiratory Problem
1188	1188	33	2139	Female	Flu, Tiredness, Tiredness
1189	1189	38	2139	Male	Flu, Headache, Headache
1190	1190	39	2141	Male	Flu, Loss of appetite, Loss of appetite
1191	1191	33	2142	Male	Flu, Fever, Fever
1192	1192	46	2142	Male	Flu, Difficult Breathing, Difficult Breathing
1193	1193	49	2139	Male	Flu, Stomach Pain, Stomach Pain
1194	1194	55	2141	Male	Flu, No symptoms, No symptoms
1195	1195	68	2139	Female	Flu, No symptoms, No symptoms
1196	1196	61	2138	Female	Flu, Lungs infection, Lungs infection
1197	1197	45	2139	Male	Flu, Respiratory Problem, Respiratory Problem
1198	1198	67	2138	Male	Flu, Flu, Flu
1199	1199	54	2139	Male	Flu, Tiredness, Tiredness
1200	1200	42	2142	Female	Flu, Chills, Chills
1201	1201	51	2138	Male	Flu, Cough, Cough
1202	1202	37	2138	Male	Flu, chestPain, chestPain
1203	1203	51	2139	Male	Flu, Difficult Breathing, Difficult Breathing
1204	1204	47	2138	Male	Flu, No symptoms, No symptoms
1205	1205	40	2139	Male	Flu, No symptoms, No symptoms
1206	1206	43	2138	Male	Flu, Lungs infection, Lungs infection
1207	1207	36	2138	Female	Flu, Respiratory Problem, Respiratory Problem
1208	1208	50	2140	Male	Flu, Tiredness, Tiredness
1209	1209	44	2139	Male	Flu, Headache, Headache
1210	1210	36	2139	Male	Flu, Loss of appetite, Loss of appetite
1211	1211	58	2139	Male	Flu, Fever, Fever
1212	1212	53	2139	Male	Flu, Difficult Breathing, Difficult Breathing
1213	1213	36	2138	Male	Flu, Stomach Pain, Stomach Pain
1214	1214	47	2139	Female	Flu, No symptoms, No symptoms
1215	1215	64	2139	Male	Flu, No symptoms, No symptoms
1216	1216	42	2138	Male	Flu, Lungs infection, Lungs infection
1217	1217	59	2138	Male	Flu, Respiratory Problem, Respiratory Problem
1218	1218	59	2139	Male	Flu, Flu, Flu
1219	1219	51	2138	Male	Flu, Tiredness, Tiredness
1220	1220	63	2138	Male	Flu, Chills, Chills
1221	1221	97	2140	Male	Flu, Cough, Cough
1222	1222	66	2138	Male	Flu, chestPain, chestPain
1223	1223	44	2139	Male	Flu, Difficult Breathing, Difficult Breathing
1224	1224	41	2138	Male	Flu, No symptoms, No symptoms
1225	1225	61	2138	Female	Flu, No symptoms, No symptoms
1226	1226	58	2140	Male	Flu, Lungs infection, Lungs infection
1227	1227	59	2139	Female	Flu, Respiratory Problem, Respiratory Problem
1228	1228	58	2138	Male	Flu, Tiredness, Tiredness
1229	1229	70	2141	Female	Flu, Headache, Headache
1230	1230	54	2139	Male	Flu, Loss of appetite, Loss of appetite
1231	1231	55	2139	Male	Flu, Fever, Fever
1232	1232	33	2139	Male	Flu, Difficult Breathing, Difficult Breathing
1233	1233	42	2138	Male	Flu, Stomach Pain, Stomach Pain
1234	1234	49	2138	Male	Flu, No symptoms, No symptoms
1235	1235	38	2140	Male	Flu, No symptoms, No symptoms
1236	1236	48	2140	Male	Flu, Lungs infection, Lungs infection
1237	1237	44	2139	Female	Flu, Respiratory Problem, Respiratory Problem
1238	1238	47	2139	Male	Flu, Flu, Flu
1239	1239	86	2141	Male	Flu, Tiredness, Tiredness
1240	1240	55	2138	Male	Flu, Chills, Chills
1241	1241	41	2140	Male	Flu, Cough, Cough
1242	1242	35	2139	Female	Flu, chestPain, chestPain
1243	1243	60	2139	Male	Flu, Difficult Breathing, Difficult Breathing
1244	1244	83	2141	Male	Flu, No symptoms, No symptoms
1245	1245	55	2139	Female	Flu, No symptoms, No symptoms
1246	1246	63	2138	Female	Flu, Lungs infection, Lungs infection
1247	1247	56	2138	Male	Flu, Respiratory Problem, Respiratory Problem
1248	1248	36	2139	Male	Flu, Tiredness, Tiredness
1249	1249	60	2139	Male	Flu, Headache, Headache
1250	1250	92	2138	Female	Flu, Loss of appetite, Loss of appetite
1251	1251	88	2140	Male	Flu, Fever, Fever
1252	1252	50	2139	Male	Flu, Difficult Breathing, Difficult Breathing
1253	1253	50	2141	Male	Flu, Stomach Pain, Stomach Pain
1254	1254	73	2139	Male	Flu, No symptoms, No symptoms
1255	1255	94	2139	Male	Flu, No symptoms, No symptoms
1256	1256	61	2140	Male	Flu, Lungs infection, Lungs infection
1257	1257	36	2139	Male	Flu, Respiratory Problem, Respiratory Problem
1258	1258	93	2138	Female	Flu, Flu, Flu
1259	1259	64	2139	Male	Flu, Tiredness, Tiredness
1260	1260	94	2138	Male	Flu, Chills, Chills
1261	1261	47	2139	Female	Flu, Cough, Cough
1262	1262	42	2138	Male	Flu, chestPain, chestPain
1263	1263	72	2140	Male	Flu, Difficult Breathing, Difficult Breathing
1264	1264	70	2139	Male	Flu, No symptoms, No symptoms
1265	1265	42	2138	Male	Flu, No symptoms, No symptoms
1266	1266	52	2140	Male	Flu, Lungs infection, Lungs infection
1267	1267	42	2139	Male	Flu, Respiratory Problem, Respiratory Problem
1268	1268	77	2142	Female	Flu, Tiredness, Tiredness
1269	1269	95	2138	Female	Flu, Headache, Headache
1270	1270	31	2139	Male	Flu, Loss of appetite, Loss of appetite
1271	1271	83	2138	Male	Flu, Fever, Fever
1272	1272	32	2138	Male	Flu, Difficult Breathing, Difficult Breathing
1273	1273	32	2139	Male	Flu, Stomach Pain, Stomach Pain
1274	1274	61	2139	Female	Flu, No symptoms, No symptoms
1275	1275	51	2139	Male	Flu, No symptoms, No symptoms
1276	1276	52	2141	Male	Flu, Lungs infection, Lungs infection
1277	1277	62	2138	Male	Flu, Respiratory Problem, Respiratory Problem
1278	1278	44	2140	Male	Flu, Flu, Flu
1279	1279	37	2141	Male	Flu, Tiredness, Tiredness
1280	1280	31	2140	Male	Flu, Chills, Chills
1281	1281	43	2140	Female	Flu, Cough, Cough
1282	1282	62	2138	Male	Flu, chestPain, chestPain
1283	1283	37	2140	Male	Flu, Difficult Breathing, Difficult Breathing
1284	1284	69	2138	Male	Flu, No symptoms, No symptoms
1285	1285	46	2139	Male	Flu, No symptoms, No symptoms
1286	1286	47	2138	Male	Flu, Lungs infection, Lungs infection
1287	1287	38	2140	Male	Flu, Respiratory Problem, Respiratory Problem
1288	1288	55	2140	Male	Flu, Tiredness, Tiredness
1289	1289	87	2141	Male	Flu, Headache, Headache
1290	1290	61	2139	Male	Flu, Loss of appetite, Loss of appetite
1291	1291	49	2139	Male	Flu, Fever, Fever
1292	1292	39	2139	Male	Fever, Difficult Breathing, Difficult Breathing
1293	1293	70	2138	Male	Fever, Stomach Pain, Stomach Pain
1294	1294	41	2138	Male	Fever, No symptoms, No symptoms
1295	1295	49	2139	Male	Fever, No symptoms, No symptoms
1296	1296	68	2140	Male	Fever, Lungs infection, Lungs infection
1297	1297	78	2139	Male	Fever, Respiratory Problem, Respiratory Problem
1298	1298	83	2139	Male	Fever, Flu, Flu
1299	1299	58	2139	Male	Fever, Tiredness, Tiredness
1300	1300	48	2141	Male	Fever, Chills, Chills
1301	1301	42	2141	Male	Fever, Cough, Cough
1302	1302	39	2138	Male	Fever, chestPain, chestPain
1303	1303	34	2140	Male	Fever, Difficult Breathing, Difficult Breathing
1304	1304	39	2139	Male	Fever, No symptoms, No symptoms
1305	1305	42	2139	Male	Fever, No symptoms, No symptoms
1306	1306	57	2140	Male	Fever, Lungs infection, Lungs infection
1307	1307	34	2139	Male	Fever, Respiratory Problem, Respiratory Problem
1308	1308	41	2138	Male	Fever, Tiredness, Tiredness
1309	1309	35	2139	Male	Fever, Headache, Headache
1310	1310	89	2138	Male	Fever, Loss of appetite, Loss of appetite
1311	1311	45	2138	Male	Fever, Fever, Fever
1312	1312	37	2138	Male	Fever, Difficult Breathing, Difficult Breathing
1313	1313	43	2140	Male	Fever, Stomach Pain, Stomach Pain
1314	1314	53	2138	Male	Fever, No symptoms, No symptoms
1315	1315	40	2139	Female	Fever, No symptoms, No symptoms
1316	1316	44	2141	Male	Fever, Lungs infection, Lungs infection
1317	1317	37	2138	Male	Fever, Respiratory Problem, Respiratory Problem
1318	1318	41	2139	Male	Fever, Flu, Flu
1319	1319	48	2139	Male	Fever, Tiredness, Tiredness
1320	1320	36	2138	Male	Fever, Chills, Chills
1321	1321	48	2138	Male	Fever, Cough, Cough
1322	1322	42	2142	Male	Fever, chestPain, chestPain
1323	1323	48	2139	Male	Fever, Difficult Breathing, Difficult Breathing
1324	1324	40	2139	Male	Fever, No symptoms, No symptoms
1325	1325	55	2138	Male	Fever, No symptoms, No symptoms
1326	1326	46	2138	Male	Fever, Lungs infection, Lungs infection
1327	1327	50	2140	Male	Fever, Respiratory Problem, Respiratory Problem
1328	1328	48	2139	Male	Fever, Tiredness, Tiredness
1329	1329	76	2138	Male	Fever, Headache, Headache
1330	1330	37	2139	Male	Fever, Loss of appetite, Loss of appetite
1331	1331	88	2138	Male	Fever, Fever, Fever
1332	1332	39	2138	Male	Fever, Difficult Breathing, Difficult Breathing
1333	1333	45	2140	Male	Fever, Stomach Pain, Stomach Pain
1334	1334	66	2139	Male	Fever, No symptoms, No symptoms
1335	1335	55	2139	Male	Fever, No symptoms, No symptoms
1336	1336	69	2138	Male	Fever, Lungs infection, Lungs infection
1337	1337	38	2139	Male	Fever, Respiratory Problem, Respiratory Problem
1338	1338	37	2139	Male	Fever, Flu, Flu
1339	1339	32	2139	Male	Fever, Tiredness, Tiredness
1340	1340	41	2140	Male	Fever, Chills, Chills
1341	1341	39	2139	Male	Fever, Cough, Cough
1342	1342	32	2138	Male	Fever, chestPain, chestPain
1343	1343	35	2138	Male	Fever, Difficult Breathing, Difficult Breathing
1344	1344	43	2138	Male	Fever, No symptoms, No symptoms
1345	1345	97	2141	Female	Fever, No symptoms, No symptoms
1346	1346	33	2138	Male	Fever, Lungs infection, Lungs infection
1347	1347	51	2139	Male	Fever, Respiratory Problem, Respiratory Problem
1348	1348	41	2139	Male	Fever, Tiredness, Tiredness
1349	1349	37	2139	Female	Fever, Headache, Headache
1350	1350	89	2139	Male	Fever, Loss of appetite, Loss of appetite
1351	1351	83	2138	Male	Fever, Fever, Fever
1352	1352	80	2139	Female	Fever, Difficult Breathing, Difficult Breathing
1353	1353	85	2140	Male	Fever, Stomach Pain, Stomach Pain
1354	1354	45	2141	Male	Fever, No symptoms, No symptoms
1355	1355	55	2140	Female	Fever, No symptoms, No symptoms
1356	1356	71	2140	Male	Fever, Lungs infection, Lungs infection
1357	1357	64	2140	Male	Fever, Respiratory Problem, Respiratory Problem
1358	1358	44	2140	Male	Fever, Flu, Flu
1359	1359	42	2138	Male	Fever, Tiredness, Tiredness
1360	1360	52	2139	Female	Fever, Chills, Chills
1361	1361	77	2139	Male	Fever, Cough, Cough
1362	1362	47	2138	Male	Fever, chestPain, chestPain
1363	1363	86	2138	Female	Fever, Difficult Breathing, Difficult Breathing
1364	1364	70	2140	Male	Fever, No symptoms, No symptoms
1365	1365	67	2138	Male	Fever, No symptoms, No symptoms
1366	1366	37	2138	Male	Fever, Lungs infection, Lungs infection
1367	1367	32	2139	Female	Fever, Respiratory Problem, Respiratory Problem
1368	1368	67	2140	Male	Fever, Tiredness, Tiredness
1369	1369	33	2141	Male	Tiredness, Headache, Headache
1370	1370	62	2139	Male	Tiredness, Loss of appetite, Loss of appetite
1371	1371	39	2139	Male	Tiredness, Fever, Fever
1372	1372	60	2139	Female	Tiredness, Difficult Breathing, Difficult Breathing
1373	1373	53	2138	Male	Tiredness, Stomach Pain, Stomach Pain
1374	1374	62	2139	Male	Tiredness, No symptoms, No symptoms
1375	1375	39	2139	Male	Tiredness, No symptoms, No symptoms
1376	1376	45	2138	Male	Tiredness, Lungs infection, Lungs infection
1377	1377	62	2139	Male	Tiredness, Respiratory Problem, Respiratory Problem
1378	1378	33	2138	Male	Tiredness, Flu, Flu
1379	1379	40	2138	Male	Headache, Tiredness, Tiredness
1380	1380	46	2139	Male	Flu, Chills, Chills
1381	1381	33	2139	Male	Flu, Cough, Cough
1382	1382	70	2141	Male	Flu, chestPain, chestPain
1383	1383	44	2139	Male	Flu, Difficult Breathing, Difficult Breathing
1384	1384	58	2139	Male	Flu, No symptoms, No symptoms
1385	1385	94	2138	Female	Flu, No symptoms, No symptoms
1386	1386	49	2140	Male	Flu, Lungs infection, Lungs infection
1387	1387	35	2138	Male	Flu, Respiratory Problem, Respiratory Problem
1388	1388	36	2139	Male	Flu, Tiredness, Tiredness
1389	1389	33	2140	Male	Flu, Headache, Headache
1390	1390	37	2138	Male	Flu, Loss of appetite, Loss of appetite
1391	1391	38	2138	Male	Flu, Fever, Fever
1392	1392	38	2138	Male	Flu, Difficult Breathing, Difficult Breathing
1393	1393	44	2139	Male	Flu, Stomach Pain, Stomach Pain
1394	1394	38	2139	Male	Flu, No symptoms, No symptoms
1395	1395	42	2138	Male	Flu, No symptoms, No symptoms
1396	1396	52	2139	Male	Flu, Lungs infection, Lungs infection
1397	1397	34	2140	Male	Flu, Respiratory Problem, Respiratory Problem
1398	1398	45	2138	Male	Flu, Flu, Flu
1399	1399	37	2140	Male	Flu, Tiredness, Tiredness
1400	1400	69	2140	Male	Flu, Chills, Chills
1401	1401	36	2138	Male	Flu, Cough, Cough
1402	1402	51	2139	Male	Flu, chestPain, chestPain
1403	1403	48	2139	Male	Flu, Difficult Breathing, Difficult Breathing
1404	1404	51	2139	Male	Flu, No symptoms, No symptoms
1405	1405	51	2138	Male	Flu, No symptoms, No symptoms
1406	1406	42	2140	Male	Flu, Lungs infection, Lungs infection
1407	1407	59	2140	Male	Flu, Respiratory Problem, Respiratory Problem
1408	1408	44	2141	Male	Flu, Tiredness, Tiredness
1409	1409	44	2138	Male	Flu, Headache, Headache
1410	1410	50	2138	Male	Flu, Loss of appetite, Loss of appetite
1411	1411	38	2140	Male	Flu, Fever, Fever
1412	1412	39	2141	Male	Flu, Difficult Breathing, Difficult Breathing
1413	1413	54	2139	Male	Flu, Stomach Pain, Stomach Pain
1414	1414	81	2141	Male	Flu, No symptoms, No symptoms
1415	1415	89	2139	Female	Flu, No symptoms, No symptoms
1416	1416	37	2139	Male	Flu, Lungs infection, Lungs infection
1417	1417	62	2138	Male	Flu, Respiratory Problem, Respiratory Problem
1418	1418	68	2141	Male	Flu, Flu, Flu
1419	1419	42	2139	Female	Flu, Tiredness, Tiredness
1420	1420	68	2138	Female	Flu, Chills, Chills
1421	1421	55	2139	Male	Flu, Cough, Cough
1422	1422	56	2138	Female	Flu, chestPain, chestPain
1423	1423	50	2139	Male	Flu, Difficult Breathing, Difficult Breathing
1424	1424	67	2139	Male	Flu, No symptoms, No symptoms
1425	1425	59	2140	Female	Flu, No symptoms, No symptoms
1426	1426	45	2139	Male	Flu, Lungs infection, Lungs infection
1427	1427	39	2139	Male	Flu, Respiratory Problem, Respiratory Problem
1428	1428	39	2142	Male	Flu, Tiredness, Tiredness
1429	1429	33	2138	Male	Flu, Headache, Headache
1430	1430	47	2139	Male	Flu, Loss of appetite, Loss of appetite
1431	1431	42	2140	Female	Flu, Fever, Fever
1432	1432	45	2139	Male	Tiredness, Difficult Breathing, Difficult Breathing
1433	1433	67	2140	Male	Tiredness, Stomach Pain, Stomach Pain
1434	1434	46	2141	Male	Tiredness, No symptoms, No symptoms
1435	1435	45	2141	Male	Tiredness, No symptoms, No symptoms
1436	1436	49	2139	Male	Tiredness, Lungs infection, Lungs infection
1437	1437	66	2138	Male	Tiredness, Respiratory Problem, Respiratory Problem
1438	1438	61	2140	Male	Tiredness, Flu, Flu
1439	1439	39	2138	Male	Tiredness, Tiredness, Tiredness
1440	1440	40	2140	Male	Tiredness, Chills, Chills
1441	1441	49	2141	Male	Tiredness, Cough, Cough
1442	1442	35	2138	Male	Tiredness, chestPain, chestPain
1443	1443	44	2138	Female	Headache, Difficult Breathing, Difficult Breathing
1444	1444	64	2138	Male	Headache, No symptoms, No symptoms
1445	1445	38	2142	Female	Headache, No symptoms, No symptoms
1446	1446	43	2138	Male	Headache, Lungs infection, Lungs infection
1447	1447	32	2139	Male	Headache, Respiratory Problem, Respiratory Problem
1448	1448	45	2140	Male	Headache, Tiredness, Tiredness
1449	1449	59	2139	Male	Headache, Headache, Headache
1450	1450	42	2140	Male	Headache, Loss of appetite, Loss of appetite
1451	1451	39	2138	Male	Headache, Fever, Fever
1452	1452	34	2139	Male	Headache, Difficult Breathing, Difficult Breathing
1453	1453	69	2139	Male	Headache, Stomach Pain, Stomach Pain
1454	1454	35	2138	Male	Headache, No symptoms, No symptoms
1455	1455	36	2138	Male	Headache, No symptoms, No symptoms
1456	1456	44	2140	Male	Headache, Lungs infection, Lungs infection
1457	1457	38	2139	Female	Headache, Respiratory Problem, Respiratory Problem
1458	1458	40	2139	Male	Headache, Flu, Flu
1459	1459	38	2139	Male	Headache, Tiredness, Tiredness
1460	1460	43	2139	Female	Headache, Chills, Chills
1461	1461	39	2142	Female	Headache, Cough, Cough
1462	1462	81	2139	Male	Headache, chestPain, chestPain
1463	1463	49	2139	Male	Headache, Difficult Breathing, Difficult Breathing
1464	1464	56	2140	Male	Headache, No symptoms, No symptoms
1465	1465	96	2139	Male	Headache, No symptoms, No symptoms
1466	1466	65	2141	Male	Lungs infection, Lungs infection, Lungs infection
1467	1467	57	2139	Male	Chills, Respiratory Problem, Respiratory Problem
1468	1468	54	2140	Male	Chills, Tiredness, Tiredness
1469	1469	63	2140	Male	Chills, Headache, Headache
1470	1470	74	2142	Male	Chills, Loss of appetite, Loss of appetite
1471	1471	52	2138	Male	Chills, Fever, Fever
1472	1472	59	2139	Male	Chills, Difficult Breathing, Difficult Breathing
1473	1473	39	2139	Male	Chills, Stomach Pain, Stomach Pain
1474	1474	55	2138	Male	Chills, No symptoms, No symptoms
1475	1475	75	2139	Male	Chills, No symptoms, No symptoms
1476	1476	44	2138	Male	Chills, Lungs infection, Lungs infection
1477	1477	36	2138	Male	Chills, Respiratory Problem, Respiratory Problem
1478	1478	87	2139	Male	Chills, Flu, Flu
1479	1479	90	2139	Male	Chills, Tiredness, Tiredness
1480	1480	39	2139	Male	Chills, Chills, Chills
1481	1481	43	2139	Female	Chills, Cough, Cough
1482	1482	49	2139	Female	Chills, chestPain, chestPain
1483	1483	65	2138	Male	Chills, Difficult Breathing, Difficult Breathing
1484	1484	38	2138	Male	Chills, No symptoms, No symptoms
1485	1485	71	2138	Male	Chills, No symptoms, No symptoms
1486	1486	59	2139	Male	Chills, Lungs infection, Lungs infection
1487	1487	44	2139	Female	Chills, Respiratory Problem, Respiratory Problem
1488	1488	33	2140	Male	Chills, Tiredness, Tiredness
1489	1489	65	2138	Male	Chills, Headache, Headache
1490	1490	60	2139	Female	Chills, Loss of appetite, Loss of appetite
1491	1491	61	2138	Male	Chills, Fever, Fever
1492	1492	55	2141	Male	Chills, Difficult Breathing, Difficult Breathing
1493	1493	64	2139	Male	Chills, Stomach Pain, Stomach Pain
1494	1494	74	2138	Male	Chills, No symptoms, No symptoms
1495	1495	74	2139	Male	Chills, No symptoms, No symptoms
1496	1496	44	2139	Female	Chills, Lungs infection, Lungs infection
1497	1497	55	2140	Male	Chills, Respiratory Problem, Respiratory Problem
1498	1498	62	2140	Male	Chills, Flu, Flu
1499	1499	34	2138	Male	Chills, Tiredness, Tiredness
1500	1500	36	2138	Male	Chills, Chills, Chills
1501	1501	51	2138	Male	Chills, Cough, Cough
1502	1502	65	2138	Female	Chills, chestPain, chestPain
1503	1503	35	2138	Male	Chills, Difficult Breathing, Difficult Breathing
1504	1504	39	2141	Male	Chills, No symptoms, No symptoms
1505	1505	84	2139	Male	Chills, No symptoms, No symptoms
1506	1506	40	2138	Female	Chills, Lungs infection, Lungs infection
1507	1507	48	2138	Female	Chills, Respiratory Problem, Respiratory Problem
1508	1508	58	2139	Male	Chills, Tiredness, Tiredness
1509	1509	81	2139	Male	Chills, Headache, Headache
1510	1510	55	2140	Male	Chills, Loss of appetite, Loss of appetite
1511	1511	55	2139	Female	Chills, Fever, Fever
1512	1512	89	2139	Male	Chills, Difficult Breathing, Difficult Breathing
1513	1513	101	2138	Female	Chills, Stomach Pain, Stomach Pain
1514	1514	52	2139	Male	Chills, No symptoms, No symptoms
1515	1515	42	2139	Male	Chills, No symptoms, No symptoms
1516	1516	61	2138	Male	Chills, Lungs infection, Lungs infection
1517	1517	35	2139	Female	Chills, Respiratory Problem, Respiratory Problem
1518	1518	41	2140	Male	Chills, Flu, Flu
1519	1519	39	2140	Male	Chills, Tiredness, Tiredness
1520	1520	41	2139	Male	Chills, Chills, Chills
1521	1521	69	2138	Male	Chills, Cough, Cough
1522	1522	82	2140	Female	Chills, chestPain, chestPain
1523	1523	40	2139	Male	Chills, Difficult Breathing, Difficult Breathing
1524	1524	93	2139	Male	Chills, No symptoms, No symptoms
1525	1525	52	2139	Male	Chills, No symptoms, No symptoms
1526	1526	34	2138	Male	Chills, Lungs infection, Lungs infection
1527	1527	61	2139	Male	Chills, Respiratory Problem, Respiratory Problem
1528	1528	32	2138	Female	Chills, Tiredness, Tiredness
1529	1529	34	2139	Male	Chills, Headache, Headache
1530	1530	83	2138	Male	Chills, Loss of appetite, Loss of appetite
1531	1531	58	2139	Male	Chills, Fever, Fever
1532	1532	45	2140	Female	Chills, Difficult Breathing, Difficult Breathing
1533	1533	32	2139	Male	Chills, Stomach Pain, Stomach Pain
1534	1534	54	2140	Male	Chills, No symptoms, No symptoms
1535	1535	86	2138	Male	Chills, No symptoms, No symptoms
1536	1536	74	2138	Male	Chills, Lungs infection, Lungs infection
1537	1537	38	2138	Male	Chills, Respiratory Problem, Respiratory Problem
1538	1538	74	2138	Male	Chills, Flu, Flu
1539	1539	38	2138	Male	Chills, Tiredness, Tiredness
1540	1540	53	2139	Male	Chills, Chills, Chills
1541	1541	57	2138	Male	Chills, Cough, Cough
1542	1542	38	2141	Male	Chills, chestPain, chestPain
1543	1543	43	2138	Male	Chills, Difficult Breathing, Difficult Breathing
1544	1544	63	2140	Male	Chills, No symptoms, No symptoms
1545	1545	43	2139	Male	Chills, No symptoms, No symptoms
1546	1546	58	2140	Male	Chills, Lungs infection, Lungs infection
1547	1547	57	2140	Male	Chills, Respiratory Problem, Respiratory Problem
1548	1548	45	2139	Male	Chills, Tiredness, Tiredness
1549	1549	45	2138	Male	Chills, Headache, Headache
1550	1550	89	2138	Male	Chills, Loss of appetite, Loss of appetite
1551	1551	37	2138	Male	Chills, Fever, Fever
1552	1552	35	2140	Male	Chills, Difficult Breathing, Difficult Breathing
1553	1553	64	2139	Female	Chills, Stomach Pain, Stomach Pain
1554	1554	44	2138	Male	Chills, No symptoms, No symptoms
1555	1555	72	2138	Female	No symptoms, No symptoms, No symptoms
1556	1556	47	2139	Male	Cough, Lungs infection, Lungs infection
1557	1557	56	2139	Male	Cough, Respiratory Problem, Respiratory Problem
1558	1558	64	2140	Male	Cough, Flu, Flu
1559	1559	40	2139	Male	Cough, Tiredness, Tiredness
1560	1560	65	2141	Male	Cough, Chills, Chills
1561	1561	106	2138	Male	Cough, Cough, Cough
1562	1562	38	2139	Female	Cough, chestPain, chestPain
1563	1563	75	2140	Male	Cough, Difficult Breathing, Difficult Breathing
1564	1564	39	2138	Male	Cough, No symptoms, No symptoms
1565	1565	36	2140	Female	Cough, No symptoms, No symptoms
1566	1566	39	2138	Male	Cough, Lungs infection, Lungs infection
1567	1567	50	2139	Female	Cough, Respiratory Problem, Respiratory Problem
1568	1568	55	2139	Female	Cough, Tiredness, Tiredness
1569	1569	47	2138	Male	Cough, Headache, Headache
1570	1570	57	2139	Male	Cough, Loss of appetite, Loss of appetite
1571	1571	57	2138	Male	Cough, Fever, Fever
1572	1572	88	2140	Male	Cough, Difficult Breathing, Difficult Breathing
1573	1573	79	2139	Male	Cough, Stomach Pain, Stomach Pain
1574	1574	59	2139	Male	Cough, No symptoms, No symptoms
1575	1575	39	2140	Female	Cough, No symptoms, No symptoms
1576	1576	53	2139	Male	Cough, Lungs infection, Lungs infection
1577	1577	33	2138	Male	Cough, Respiratory Problem, Respiratory Problem
1578	1578	39	2138	Male	Cough, Flu, Flu
1579	1579	42	2138	Male	Cough, Tiredness, Tiredness
1580	1580	31	2138	Male	Cough, Chills, Chills
1581	1581	53	2140	Male	Cough, Cough, Cough
1582	1582	32	2138	Male	Cough, chestPain, chestPain
1583	1583	63	2138	Male	Cough, Difficult Breathing, Difficult Breathing
1584	1584	75	2139	Male	Cough, No symptoms, No symptoms
1585	1585	43	2139	Female	Cough, No symptoms, No symptoms
1586	1586	77	2138	Male	Cough, Lungs infection, Lungs infection
1587	1587	43	2138	Female	Cough, Respiratory Problem, Respiratory Problem
1588	1588	38	2138	Male	Cough, Tiredness, Tiredness
1589	1589	42	2139	Male	Cough, Headache, Headache
1590	1590	50	2141	Male	Cough, Loss of appetite, Loss of appetite
1591	1591	44	2138	Male	Cough, Fever, Fever
1592	1592	69	2138	Male	Cough, Difficult Breathing, Difficult Breathing
1593	1593	40	2139	Male	Cough, Stomach Pain, Stomach Pain
1594	1594	56	2138	Male	Cough, No symptoms, No symptoms
1595	1595	88	2140	Male	Cough, No symptoms, No symptoms
1596	1596	33	2142	Male	Cough, Lungs infection, Lungs infection
1597	1597	47	2138	Male	Cough, Respiratory Problem, Respiratory Problem
1598	1598	70	2139	Female	Cough, Flu, Flu
1599	1599	96	2141	Male	Cough, Tiredness, Tiredness
1600	1600	47	2141	Male	Cough, Chills, Chills
1601	1601	53	2140	Female	Cough, Cough, Cough
1602	1602	43	2140	Male	Cough, chestPain, chestPain
1603	1603	49	2140	Male	Cough, Difficult Breathing, Difficult Breathing
1604	1604	52	2139	Female	Cough, No symptoms, No symptoms
1605	1605	80	2139	Male	Cough, No symptoms, No symptoms
1606	1606	41	2140	Male	Cough, Lungs infection, Lungs infection
1607	1607	38	2138	Male	Cough, Respiratory Problem, Respiratory Problem
1608	1608	50	2138	Female	Cough, Tiredness, Tiredness
1609	1609	48	2138	Female	Cough, Headache, Headache
1610	1610	35	2138	Male	Cough, Loss of appetite, Loss of appetite
1611	1611	35	2140	Male	Cough, Fever, Fever
1612	1612	95	2138	Female	Cough, Difficult Breathing, Difficult Breathing
1613	1613	53	2140	Male	Cough, Stomach Pain, Stomach Pain
1614	1614	39	2141	Male	Cough, No symptoms, No symptoms
1615	1615	46	2139	Male	Cough, No symptoms, No symptoms
1616	1616	67	2138	Female	Cough, Lungs infection, Lungs infection
1617	1617	52	2139	Male	Cough, Respiratory Problem, Respiratory Problem
1618	1618	39	2138	Female	Fever, Flu, Flu
1619	1619	42	2141	Male	Fever, Tiredness, Tiredness
1620	1620	98	2141	Female	Fever, Chills, Chills
1621	1621	37	2140	Male	Fever, Cough, Cough
1622	1622	78	2140	Male	Fever, chestPain, chestPain
1623	1623	34	2138	Male	Fever, Difficult Breathing, Difficult Breathing
1624	1624	33	2138	Female	Fever, No symptoms, No symptoms
1625	1625	40	2139	Male	Fever, No symptoms, No symptoms
1626	1626	45	2141	Male	Fever, Lungs infection, Lungs infection
1627	1627	39	2140	Male	Fever, Respiratory Problem, Respiratory Problem
1628	1628	68	2138	Male	Fever, Tiredness, Tiredness
1629	1629	49	2138	Male	Fever, Headache, Headache
1630	1630	46	2138	Female	Fever, Loss of appetite, Loss of appetite
1631	1631	56	2140	Female	Fever, Fever, Fever
1632	1632	97	2139	Male	Fever, Difficult Breathing, Difficult Breathing
1633	1633	47	2139	Male	Fever, Stomach Pain, Stomach Pain
1634	1634	37	2139	Female	Fever, No symptoms, No symptoms
1635	1635	43	2141	Male	Fever, No symptoms, No symptoms
1636	1636	43	2139	Male	Fever, Lungs infection, Lungs infection
1637	1637	59	2139	Male	Fever, Respiratory Problem, Respiratory Problem
1638	1638	35	2139	Male	Fever, Flu, Flu
1639	1639	88	2139	Male	Fever, Tiredness, Tiredness
1640	1640	57	2139	Male	Fever, Chills, Chills
1641	1641	37	2140	Male	Fever, Cough, Cough
1642	1642	56	2141	Male	Fever, chestPain, chestPain
1643	1643	55	2138	Male	Fever, Difficult Breathing, Difficult Breathing
1644	1644	63	2139	Male	Fever, No symptoms, No symptoms
1645	1645	79	2140	Male	Fever, No symptoms, No symptoms
1646	1646	56	2138	Male	Fever, Lungs infection, Lungs infection
1647	1647	38	2138	Male	Fever, Respiratory Problem, Respiratory Problem
1648	1648	44	2139	Male	Fever, Tiredness, Tiredness
1649	1649	59	2140	Male	Fever, Headache, Headache
1650	1650	44	2139	Female	Fever, Loss of appetite, Loss of appetite
1651	1651	41	2138	Male	Fever, Fever, Fever
1652	1652	76	2140	Male	Fever, Difficult Breathing, Difficult Breathing
1653	1653	32	2139	Male	Fever, Stomach Pain, Stomach Pain
1654	1654	34	2138	Female	Fever, No symptoms, No symptoms
1655	1655	65	2139	Female	Fever, No symptoms, No symptoms
1656	1656	54	2139	Male	Fever, Lungs infection, Lungs infection
1657	1657	60	2142	Male	Fever, Respiratory Problem, Respiratory Problem
1658	1658	38	2139	Female	Fever, Flu, Flu
1659	1659	32	2138	Male	Fever, Tiredness, Tiredness
1660	1660	82	2140	Female	Fever, Chills, Chills
1661	1661	71	2138	Male	Fever, Cough, Cough
1662	1662	72	2138	Male	Fever, chestPain, chestPain
1663	1663	81	2139	Male	Fever, Difficult Breathing, Difficult Breathing
1664	1664	49	2139	Male	Fever, No symptoms, No symptoms
1665	1665	83	2139	Female	Fever, No symptoms, No symptoms
1666	1666	38	2138	Male	Fever, Lungs infection, Lungs infection
1667	1667	57	2141	Female	Fever, Respiratory Problem, Respiratory Problem
1668	1668	77	2139	Female	Fever, Tiredness, Tiredness
1669	1669	32	2138	Male	Fever, Headache, Headache
1670	1670	47	2140	Male	Fever, Loss of appetite, Loss of appetite
1671	1671	76	2139	Male	Fever, Fever, Fever
1672	1672	32	2139	Male	Fever, Difficult Breathing, Difficult Breathing
1673	1673	94	2141	Male	Fever, Stomach Pain, Stomach Pain
1674	1674	48	2138	Male	Fever, No symptoms, No symptoms
1675	1675	44	2138	Male	Fever, No symptoms, No symptoms
1676	1676	33	2138	Male	Fever, Lungs infection, Lungs infection
1677	1677	31	2139	Male	Fever, Respiratory Problem, Respiratory Problem
1678	1678	63	2140	Male	Fever, Flu, Flu
1679	1679	61	2138	Male	Fever, Tiredness, Tiredness
1680	1680	36	2139	Female	Fever, Chills, Chills
1681	1681	51	2141	Male	Fever, Cough, Cough
1682	1682	87	2138	Female	Fever, chestPain, chestPain
1683	1683	78	2138	Male	Fever, Difficult Breathing, Difficult Breathing
1684	1684	53	2139	Female	Fever, No symptoms, No symptoms
1685	1685	94	2139	Male	Fever, No symptoms, No symptoms
1686	1686	60	2141	Female	Fever, Lungs infection, Lungs infection
1687	1687	57	2139	Male	Fever, Respiratory Problem, Respiratory Problem
1688	1688	35	2139	Male	Fever, Tiredness, Tiredness
1689	1689	52	2140	Male	Fever, Headache, Headache
1690	1690	100	2140	Male	Fever, Loss of appetite, Loss of appetite
1691	1691	85	2139	Male	Fever, Fever, Fever
1692	1692	32	2139	Female	Fever, Difficult Breathing, Difficult Breathing
1693	1693	65	2138	Male	Fever, Stomach Pain, Stomach Pain
1694	1694	45	2140	Male	Fever, No symptoms, No symptoms
1695	1695	77	2139	Male	Fever, No symptoms, No symptoms
1696	1696	87	2140	Male	Fever, Lungs infection, Lungs infection
1697	1697	59	2139	Male	Fever, Respiratory Problem, Respiratory Problem
1698	1698	72	2140	Male	Fever, Flu, Flu
1699	1699	44	2138	Male	Fever, Tiredness, Tiredness
1700	1700	62	2139	Female	Fever, Chills, Chills
1701	1701	41	2141	Male	Fever, Cough, Cough
1702	1702	77	2138	Female	Fever, chestPain, chestPain
1703	1703	66	2138	Male	Fever, Difficult Breathing, Difficult Breathing
1704	1704	94	2140	Male	Fever, No symptoms, No symptoms
1705	1705	46	2139	Male	Fever, No symptoms, No symptoms
1706	1706	41	2139	Male	Fever, Lungs infection, Lungs infection
1707	1707	39	2141	Male	Fever, Respiratory Problem, Respiratory Problem
1708	1708	69	2138	Male	Fever, Tiredness, Tiredness
1709	1709	69	2138	Male	Fever, Headache, Headache
1710	1710	55	2138	Male	Fever, Loss of appetite, Loss of appetite
1711	1711	56	2140	Male	Fever, Fever, Fever
1712	1712	45	2141	Male	Fever, Difficult Breathing, Difficult Breathing
1713	1713	56	2139	Male	Fever, Stomach Pain, Stomach Pain
1714	1714	37	2139	Female	Fever, No symptoms, No symptoms
1715	1715	37	2140	Male	Fever, No symptoms, No symptoms
1716	1716	41	2139	Male	Fever, Lungs infection, Lungs infection
1717	1717	34	2139	Male	Fever, Respiratory Problem, Respiratory Problem
1718	1718	55	2139	Male	Fever, Flu, Flu
1719	1719	86	2138	Male	Fever, Tiredness, Tiredness
1720	1720	42	2138	Male	Fever, Chills, Chills
1721	1721	71	2138	Female	Fever, Cough, Cough
1722	1722	66	2138	Male	Fever, chestPain, chestPain
1723	1723	50	2139	Male	Fever, Difficult Breathing, Difficult Breathing
1724	1724	48	2138	Male	Fever, No symptoms, No symptoms
1725	1725	48	2138	Male	Fever, No symptoms, No symptoms
1726	1726	52	2139	Female	Chills, Lungs infection, Lungs infection
1727	1727	54	2141	Male	Chills, Respiratory Problem, Respiratory Problem
1728	1728	41	2139	Male	Chills, Tiredness, Tiredness
1729	1729	34	2138	Male	Chills, Headache, Headache
1730	1730	37	2138	Male	Chills, Loss of appetite, Loss of appetite
1731	1731	52	2138	Male	Chills, Fever, Fever
1732	1732	35	2138	Female	Chills, Difficult Breathing, Difficult Breathing
1733	1733	42	2139	Male	Chills, Stomach Pain, Stomach Pain
1734	1734	38	2138	Male	Chills, No symptoms, No symptoms
1735	1735	50	2139	Male	Chills, No symptoms, No symptoms
1736	1736	43	2140	Female	Chills, Lungs infection, Lungs infection
1737	1737	36	2138	Male	Chills, Respiratory Problem, Respiratory Problem
1738	1738	34	2139	Male	Chills, Flu, Flu
1739	1739	38	2138	Male	Chills, Tiredness, Tiredness
1740	1740	47	2139	Female	Chills, Chills, Chills
1741	1741	85	2138	Male	Cough, Cough, Cough
1742	1742	39	2138	Female	Cough, chestPain, chestPain
1743	1743	38	2139	Female	Cough, Difficult Breathing, Difficult Breathing
1744	1744	73	2140	Male	Cough, No symptoms, No symptoms
1745	1745	58	2138	Male	Cough, No symptoms, No symptoms
1746	1746	48	2139	Male	Cough, Lungs infection, Lungs infection
1747	1747	37	2138	Female	Cough, Respiratory Problem, Respiratory Problem
1748	1748	39	2140	Male	Cough, Tiredness, Tiredness
1749	1749	52	2139	Male	Cough, Headache, Headache
1750	1750	90	2138	Male	Cough, Loss of appetite, Loss of appetite
1751	1751	33	2138	Male	Cough, Fever, Fever
1752	1752	78	2138	Male	Cough, Difficult Breathing, Difficult Breathing
1753	1753	50	2138	Male	Cough, Stomach Pain, Stomach Pain
1754	1754	39	2138	Male	Cough, No symptoms, No symptoms
1755	1755	39	2141	Male	Cough, No symptoms, No symptoms
1756	1756	51	2138	Male	Cough, Lungs infection, Lungs infection
1757	1757	41	2139	Female	Cough, Respiratory Problem, Respiratory Problem
1758	1758	40	2141	Female	Cough, Flu, Flu
1759	1759	50	2141	Male	Cough, Tiredness, Tiredness
1760	1760	62	2139	Male	Cough, Chills, Chills
1761	1761	39	2138	Male	Cough, Cough, Cough
1762	1762	43	2139	Female	Cough, chestPain, chestPain
1763	1763	65	2140	Female	Cough, Difficult Breathing, Difficult Breathing
1764	1764	78	2139	Male	Cough, No symptoms, No symptoms
1765	1765	60	2140	Female	Cough, No symptoms, No symptoms
1766	1766	43	2140	Male	Cough, Lungs infection, Lungs infection
1767	1767	68	2140	Male	Cough, Respiratory Problem, Respiratory Problem
1768	1768	52	2138	Female	Tiredness, Tiredness, Tiredness
1769	1769	57	2139	Male	Tiredness, Headache, Headache
1770	1770	46	2139	Male	Tiredness, Loss of appetite, Loss of appetite
1771	1771	74	2140	Male	Tiredness, Fever, Fever
1772	1772	52	2138	Male	Tiredness, Difficult Breathing, Difficult Breathing
1773	1773	42	2138	Male	Tiredness, Stomach Pain, Stomach Pain
1774	1774	56	2139	Male	Tiredness, No symptoms, No symptoms
1775	1775	44	2138	Male	Tiredness, No symptoms, No symptoms
1776	1776	42	2139	Female	Tiredness, Lungs infection, Lungs infection
1777	1777	54	2138	Male	Tiredness, Respiratory Problem, Respiratory Problem
1778	1778	42	2139	Male	Tiredness, Flu, Flu
1779	1779	65	2139	Male	Tiredness, Tiredness, Tiredness
1780	1780	32	2140	Male	Tiredness, Chills, Chills
1781	1781	63	2139	Female	Tiredness, Cough, Cough
1782	1782	61	2138	Male	Tiredness, chestPain, chestPain
1783	1783	104	2138	Male	Tiredness, Difficult Breathing, Difficult Breathing
1784	1784	97	2138	Female	Tiredness, No symptoms, No symptoms
1785	1785	33	2139	Male	Tiredness, No symptoms, No symptoms
1786	1786	56	2140	Male	Tiredness, Lungs infection, Lungs infection
1787	1787	64	2140	Male	Tiredness, Respiratory Problem, Respiratory Problem
1788	1788	48	2138	Male	Tiredness, Tiredness, Tiredness
1789	1789	88	2139	Male	Tiredness, Headache, Headache
1790	1790	37	2140	Male	Tiredness, Loss of appetite, Loss of appetite
1791	1791	39	2138	Male	Tiredness, Fever, Fever
1792	1792	82	2139	Male	Tiredness, Difficult Breathing, Difficult Breathing
1793	1793	85	2139	Male	Tiredness, Stomach Pain, Stomach Pain
1794	1794	33	2138	Male	Tiredness, No symptoms, No symptoms
1795	1795	55	2140	Male	Tiredness, No symptoms, No symptoms
1796	1796	47	2141	Male	Tiredness, Lungs infection, Lungs infection
1797	1797	79	2138	Male	Tiredness, Respiratory Problem, Respiratory Problem
1798	1798	31	2138	Male	Tiredness, Flu, Flu
1799	1799	43	2139	Male	Tiredness, Tiredness, Tiredness
1800	1800	40	2140	Male	Tiredness, Chills, Chills
1801	1801	37	2138	Male	Tiredness, Cough, Cough
1802	1802	36	2139	Male	Tiredness, chestPain, chestPain
1803	1803	45	2140	Male	Tiredness, Difficult Breathing, Difficult Breathing
1804	1804	35	2138	Male	Tiredness, No symptoms, No symptoms
1805	1805	88	2139	Female	Tiredness, No symptoms, No symptoms
1806	1806	35	2141	Male	Tiredness, Lungs infection, Lungs infection
1807	1807	47	2139	Male	Tiredness, Respiratory Problem, Respiratory Problem
1808	1808	60	2139	Male	Tiredness, Tiredness, Tiredness
1809	1809	39	2139	Female	Tiredness, Headache, Headache
1810	1810	46	2140	Male	Tiredness, Loss of appetite, Loss of appetite
1811	1811	41	2139	Female	Tiredness, Fever, Fever
1812	1812	54	2140	Female	Tiredness, Difficult Breathing, Difficult Breathing
1813	1813	35	2139	Male	Tiredness, Stomach Pain, Stomach Pain
1814	1814	51	2139	Male	Tiredness, No symptoms, No symptoms
1815	1815	55	2138	Male	Tiredness, No symptoms, No symptoms
1816	1816	70	2139	Male	Tiredness, Lungs infection, Lungs infection
1817	1817	59	2138	Male	Tiredness, Respiratory Problem, Respiratory Problem
1818	1818	71	2139	Male	Tiredness, Flu, Flu
1819	1819	58	2138	Male	Tiredness, Tiredness, Tiredness
1820	1820	34	2138	Male	Tiredness, Chills, Chills
1821	1821	37	2140	Male	Tiredness, Cough, Cough
1822	1822	90	2139	Female	Tiredness, chestPain, chestPain
1823	1823	56	2138	Female	Tiredness, Difficult Breathing, Difficult Breathing
1824	1824	48	2140	Male	Tiredness, No symptoms, No symptoms
1825	1825	34	2138	Male	Tiredness, No symptoms, No symptoms
1826	1826	31	2140	Male	Tiredness, Lungs infection, Lungs infection
1827	1827	47	2140	Female	Tiredness, Respiratory Problem, Respiratory Problem
1828	1828	48	2139	Male	Tiredness, Tiredness, Tiredness
1829	1829	66	2138	Female	Tiredness, Headache, Headache
1830	1830	47	2138	Male	Tiredness, Loss of appetite, Loss of appetite
1831	1831	70	2139	Female	Tiredness, Fever, Fever
1832	1832	98	2138	Male	Tiredness, Difficult Breathing, Difficult Breathing
1833	1833	40	2138	Male	Tiredness, Stomach Pain, Stomach Pain
1834	1834	52	2139	Male	Tiredness, No symptoms, No symptoms
1835	1835	59	2140	Male	Tiredness, No symptoms, No symptoms
1836	1836	52	2139	Male	Tiredness, Lungs infection, Lungs infection
1837	1837	76	2138	Male	Tiredness, Respiratory Problem, Respiratory Problem
1838	1838	37	2141	Female	Tiredness, Flu, Flu
1839	1839	41	2139	Male	Tiredness, Tiredness, Tiredness
1840	1840	58	2139	Male	Tiredness, Chills, Chills
1841	1841	58	2140	Male	Tiredness, Cough, Cough
1842	1842	68	2138	Male	Tiredness, chestPain, chestPain
1843	1843	43	2139	Male	Tiredness, Difficult Breathing, Difficult Breathing
1844	1844	34	2139	Male	Tiredness, No symptoms, No symptoms
1845	1845	53	2138	Male	Tiredness, No symptoms, No symptoms
1846	1846	60	2139	Male	Tiredness, Lungs infection, Lungs infection
1847	1847	58	2140	Male	Tiredness, Respiratory Problem, Respiratory Problem
1848	1848	78	2138	Male	Tiredness, Tiredness, Tiredness
1849	1849	52	2139	Male	Tiredness, Headache, Headache
1850	1850	42	2140	Female	Tiredness, Loss of appetite, Loss of appetite
1851	1851	47	2142	Male	Tiredness, Fever, Fever
1852	1852	50	2138	Male	Tiredness, Difficult Breathing, Difficult Breathing
1853	1853	37	2139	Male	Tiredness, Stomach Pain, Stomach Pain
1854	1854	92	2138	Male	Tiredness, No symptoms, No symptoms
1855	1855	32	2138	Male	Tiredness, No symptoms, No symptoms
1856	1856	36	2138	Male	Tiredness, Lungs infection, Lungs infection
1857	1857	37	2139	Male	Tiredness, Respiratory Problem, Respiratory Problem
1858	1858	32	2142	Female	Tiredness, Flu, Flu
1859	1859	31	2139	Male	Tiredness, Tiredness, Tiredness
1860	1860	43	2139	Male	Tiredness, Chills, Chills
1861	1861	31	2138	Male	Tiredness, Cough, Cough
1862	1862	55	2138	Male	Tiredness, chestPain, chestPain
1863	1863	34	2139	Male	Tiredness, Difficult Breathing, Difficult Breathing
1864	1864	37	2141	Male	Tiredness, No symptoms, No symptoms
1865	1865	37	2138	Male	Tiredness, No symptoms, No symptoms
1866	1866	46	2138	Male	Tiredness, Lungs infection, Lungs infection
1867	1867	38	2139	Male	Tiredness, Respiratory Problem, Respiratory Problem
1868	1868	55	2139	Female	Tiredness, Tiredness, Tiredness
1869	1869	54	2139	Male	Tiredness, Headache, Headache
1870	1870	44	2138	Male	Tiredness, Loss of appetite, Loss of appetite
1871	1871	41	2142	Female	Tiredness, Fever, Fever
1872	1872	39	2138	Male	Tiredness, Difficult Breathing, Difficult Breathing
1873	1873	55	2138	Male	Tiredness, Stomach Pain, Stomach Pain
1874	1874	41	2139	Male	Tiredness, No symptoms, No symptoms
1875	1875	39	2139	Male	Tiredness, No symptoms, No symptoms
1876	1876	40	2141	Female	Tiredness, Lungs infection, Lungs infection
1877	1877	37	2140	Female	Tiredness, Respiratory Problem, Respiratory Problem
1878	1878	66	2139	Male	Flu, Flu, Flu
1879	1879	37	2141	Male	Flu, Tiredness, Tiredness
1880	1880	34	2138	Male	Flu, Chills, Chills
1881	1881	59	2138	Male	Flu, Cough, Cough
1882	1882	54	2139	Female	Flu, chestPain, chestPain
1883	1883	72	2138	Male	Flu, Difficult Breathing, Difficult Breathing
1884	1884	53	2139	Male	Flu, No symptoms, No symptoms
1885	1885	61	2138	Female	Flu, No symptoms, No symptoms
1886	1886	90	2140	Male	Flu, Lungs infection, Lungs infection
1887	1887	72	2139	Male	Flu, Respiratory Problem, Respiratory Problem
1888	1888	40	2140	Male	Flu, Tiredness, Tiredness
1889	1889	99	2138	Male	Flu, Headache, Headache
1890	1890	59	2140	Male	Flu, Loss of appetite, Loss of appetite
1891	1891	41	2139	Male	Flu, Fever, Fever
1892	1892	46	2139	Male	Flu, Difficult Breathing, Difficult Breathing
1893	1893	51	2138	Male	Flu, Stomach Pain, Stomach Pain
1894	1894	39	2139	Male	Flu, No symptoms, No symptoms
1895	1895	36	2139	Male	Flu, No symptoms, No symptoms
1896	1896	65	2140	Female	Flu, Lungs infection, Lungs infection
1897	1897	43	2139	Male	Flu, Respiratory Problem, Respiratory Problem
1898	1898	43	2140	Male	Flu, Flu, Flu
1899	1899	52	2140	Male	Flu, Tiredness, Tiredness
1900	1900	57	2139	Male	Flu, Chills, Chills
1901	1901	42	2141	Female	Flu, Cough, Cough
1902	1902	40	2139	Male	Flu, chestPain, chestPain
1903	1903	91	2140	Male	Flu, Difficult Breathing, Difficult Breathing
1904	1904	50	2138	Female	Flu, No symptoms, No symptoms
1905	1905	43	2138	Male	Flu, No symptoms, No symptoms
1906	1906	38	2138	Female	Flu, Lungs infection, Lungs infection
1907	1907	46	2139	Male	Flu, Respiratory Problem, Respiratory Problem
1908	1908	80	2140	Male	Flu, Tiredness, Tiredness
1909	1909	41	2139	Male	Flu, Headache, Headache
1910	1910	65	2138	Male	Flu, Loss of appetite, Loss of appetite
1911	1911	89	2141	Male	Flu, Fever, Fever
1912	1912	76	2141	Male	Flu, Difficult Breathing, Difficult Breathing
1913	1913	54	2140	Male	Flu, Stomach Pain, Stomach Pain
1914	1914	41	2138	Male	Flu, No symptoms, No symptoms
1915	1915	40	2138	Male	Flu, No symptoms, No symptoms
1916	1916	71	2139	Male	Flu, Lungs infection, Lungs infection
1917	1917	47	2140	Male	Flu, Respiratory Problem, Respiratory Problem
1918	1918	39	2139	Female	Flu, Flu, Flu
1919	1919	107	2138	Male	Flu, Tiredness, Tiredness
1920	1920	34	2139	Male	Flu, Chills, Chills
1921	1921	45	2138	Female	Flu, Cough, Cough
1922	1922	42	2141	Female	Flu, chestPain, chestPain
1923	1923	62	2138	Male	Flu, Difficult Breathing, Difficult Breathing
1924	1924	72	2138	Male	Flu, No symptoms, No symptoms
1925	1925	56	2140	Female	Flu, No symptoms, No symptoms
1926	1926	36	2138	Male	Flu, Lungs infection, Lungs infection
1927	1927	36	2138	Male	Flu, Respiratory Problem, Respiratory Problem
1928	1928	35	2138	Male	Flu, Tiredness, Tiredness
1929	1929	65	2138	Male	Flu, Headache, Headache
1930	1930	92	2139	Male	Flu, Loss of appetite, Loss of appetite
1931	1931	36	2141	Male	Flu, Fever, Fever
1932	1932	41	2138	Male	Flu, Difficult Breathing, Difficult Breathing
1933	1933	86	2139	Female	Flu, Stomach Pain, Stomach Pain
1934	1934	104	2140	Male	Flu, No symptoms, No symptoms
1935	1935	39	2140	Male	Flu, No symptoms, No symptoms
1936	1936	78	2138	Male	Flu, Lungs infection, Lungs infection
1937	1937	94	2138	Female	Flu, Respiratory Problem, Respiratory Problem
1938	1938	86	2141	Male	Flu, Flu, Flu
1939	1939	56	2139	Male	Flu, Tiredness, Tiredness
1940	1940	69	2138	Male	Flu, Chills, Chills
1941	1941	46	2139	Male	Flu, Cough, Cough
1942	1942	60	2140	Male	Flu, chestPain, chestPain
1943	1943	52	2140	Female	Flu, Difficult Breathing, Difficult Breathing
1944	1944	92	2139	Male	Flu, No symptoms, No symptoms
1945	1945	67	2139	Male	Flu, No symptoms, No symptoms
1946	1946	66	2139	Male	Flu, Lungs infection, Lungs infection
1947	1947	89	2139	Male	Flu, Respiratory Problem, Respiratory Problem
1948	1948	61	2139	Male	Flu, Tiredness, Tiredness
1949	1949	36	2140	Male	Flu, Headache, Headache
1950	1950	32	2139	Male	Flu, Loss of appetite, Loss of appetite
1951	1951	83	2138	Male	Flu, Fever, Fever
1952	1952	77	2138	Male	Flu, Difficult Breathing, Difficult Breathing
1953	1953	103	2140	Female	Flu, Stomach Pain, Stomach Pain
1954	1954	98	2138	Male	Flu, No symptoms, No symptoms
1955	1955	49	2140	Male	Flu, No symptoms, No symptoms
1956	1956	86	2140	Male	Flu, Lungs infection, Lungs infection
1957	1957	49	2139	Male	Flu, Respiratory Problem, Respiratory Problem
1958	1958	83	2139	Male	Flu, Flu, Flu
1959	1959	48	2138	Female	Flu, Tiredness, Tiredness
1960	1960	44	2138	Male	Flu, Chills, Chills
1961	1961	38	2139	Male	Flu, Cough, Cough
1962	1962	57	2139	Male	Flu, chestPain, chestPain
1963	1963	98	2142	Male	Flu, Difficult Breathing, Difficult Breathing
1964	1964	59	2139	Male	Flu, No symptoms, No symptoms
1965	1965	111	2139	Female	Flu, No symptoms, No symptoms
1966	1966	83	2140	Male	Flu, Lungs infection, Lungs infection
1967	1967	42	2141	Male	Flu, Respiratory Problem, Respiratory Problem
1968	1968	40	2140	Male	Flu, Tiredness, Tiredness
1969	1969	49	2140	Male	Flu, Headache, Headache
1970	1970	36	2138	Male	Flu, Loss of appetite, Loss of appetite
1971	1971	91	2139	Male	Flu, Fever, Fever
1972	1972	52	2138	Female	Flu, Difficult Breathing, Difficult Breathing
1973	1973	96	2141	Male	Flu, Stomach Pain, Stomach Pain
1974	1974	62	2140	Male	Flu, No symptoms, No symptoms
1975	1975	69	2139	Male	Flu, No symptoms, No symptoms
1976	1976	74	2141	Male	Flu, Lungs infection, Lungs infection
1977	1977	87	2138	Male	Flu, Respiratory Problem, Respiratory Problem
1978	1978	38	2138	Female	Flu, Flu, Flu
1979	1979	42	2140	Female	Flu, Tiredness, Tiredness
1980	1980	51	2139	Male	Flu, Chills, Chills
1981	1981	38	2140	Male	Flu, Cough, Cough
1982	1982	39	2141	Female	Fever, chestPain, chestPain
1983	1983	40	2138	Male	Fever, Difficult Breathing, Difficult Breathing
1984	1984	35	2140	Female	Fever, No symptoms, No symptoms
1985	1985	83	2139	Female	Fever, No symptoms, No symptoms
1986	1986	103	2138	Male	Fever, Lungs infection, Lungs infection
1987	1987	92	2139	Male	Fever, Respiratory Problem, Respiratory Problem
1988	1988	62	2139	Male	Fever, Tiredness, Tiredness
1989	1989	42	2138	Male	Fever, Headache, Headache
1990	1990	48	2139	Male	Fever, Loss of appetite, Loss of appetite
1991	1991	65	2138	Male	Fever, Fever, Fever
1992	1992	41	2141	Male	Fever, Difficult Breathing, Difficult Breathing
1993	1993	94	2139	Male	Fever, Stomach Pain, Stomach Pain
1994	1994	60	2141	Female	Fever, No symptoms, No symptoms
1995	1995	63	2140	Male	Fever, No symptoms, No symptoms
1996	1996	84	2138	Female	Fever, Lungs infection, Lungs infection
1997	1997	68	2139	Male	Fever, Respiratory Problem, Respiratory Problem
1998	1998	67	2141	Female	Fever, Flu, Flu
[truncated: 4,000 more rows]
